# Supplementary material for: Metabolic network-based predictions of toxicant-induced metabolite changes in the laboratory rat
Source: Sci Rep. 2018 Aug 3;8:11678. doi: 10.1038/s41598-018-30149-7 (PMC6076258; doi:10.1038/s41598-018-30149-7)
Supplement: Supplementary file 1 — Supplementary Table S1 [file 41598_2018_30149_MOESM1_ESM.xlsx]

## Sheet: DEGs_APAP10h
	Ensembl Transcript ID	pval	FDR	Log fold change	Ensembl gene ID	External gene ID
1	ENSRNOT00000019192	5.63947e-85	8.60809e-81	3.15993	ENSRNOG00000014117	Hmox1
2	ENSRNOT00000010381	2.53577e-50	1.9353e-46	-1.5796	ENSRNOG00000007529	Bmf
3	ENSRNOT00000013613	2.066e-49	1.05118e-45	1.26641	ENSRNOG00000009088	Txnrd1
4	ENSRNOT00000007002	5.37741e-42	2.05202e-38	1.91094	ENSRNOG00000005248	Slc1a4
5	ENSRNOT00000036258	4.39524e-38	1.34178e-34	1.23589	ENSRNOG00000022189	Htatip2
6	ENSRNOT00000067347	1.3572e-35	3.45271e-32	1.07729	ENSRNOG00000009864	Pla2g12a
7	ENSRNOT00000037276	1.72351e-32	3.75823e-29	-1.57358	ENSRNOG00000028036	Adamts7
8	ENSRNOT00000027834	2.51911e-30	4.80646e-27	-1.54936	ENSRNOG00000020480	Fads1
9	ENSRNOT00000012162	3.36567e-29	5.70817e-26	-0.864756	ENSRNOG00000009005	Slco2a1
10	ENSRNOT00000027506	1.32604e-28	2.02407e-25	-0.861132	ENSRNOG00000020254	Per2
11	ENSRNOT00000030348	1.70613e-27	2.36748e-24	-1.67281	ENSRNOG00000028598	Edar
12	ENSRNOT00000066691	2.39921e-27	3.0518e-24	-0.970382	ENSRNOG00000018287	RGD1307603
13	ENSRNOT00000029184	2.94541e-27	3.45837e-24	-0.849076	ENSRNOG00000028548	Ccl9
14	ENSRNOT00000027271	2.8588e-26	3.11691e-23	-1.06477	ENSRNOG00000019977	Ptprf
15	ENSRNOT00000026355	3.35005e-24	3.40901e-21	0.890178	ENSRNOG00000019481	Cyp8b1
16	ENSRNOT00000022455	5.32006e-24	5.07533e-21	-0.748227	ENSRNOG00000016691	Nadk2
17	ENSRNOT00000067391	1.57809e-23	1.41694e-20	1.13892	ENSRNOG00000043098	Mt2A
18	ENSRNOT00000018795	5.79599e-23	4.915e-20	-1.40426	ENSRNOG00000013982	Hsd17b2
19	ENSRNOT00000032089	1.95332e-22	1.56924e-19	-1.16632	ENSRNOG00000021314	Fdft1
20	ENSRNOT00000009840	4.38818e-22	3.34906e-19	1.69486	ENSRNOG00000007319	Trib3
21	ENSRNOT00000075916	4.62483e-22	3.36159e-19	-0.707017	NA	NA
22	ENSRNOT00000022713	6.63486e-21	4.60338e-18	-0.958308	ENSRNOG00000022054	Paqr7
23	ENSRNOT00000023592	9.23678e-21	6.13001e-18	-1.3241	ENSRNOG00000017557	2810459M11Rik
24	ENSRNOT00000010545	9.90749e-21	6.30116e-18	0.690212	ENSRNOG00000007895	Pdhb
25	ENSRNOT00000018543	1.09148e-20	6.66416e-18	-0.700381	ENSRNOG00000013541	Sh2d4a
26	ENSRNOT00000072864	1.35811e-20	7.97314e-18	-1.36244	ENSRNOG00000049714	Asap3
27	ENSRNOT00000013899	3.16483e-20	1.78918e-17	0.851439	ENSRNOG00000009963	Ctps1
28	ENSRNOT00000073000	2.33782e-19	1.27445e-16	-0.686572	ENSRNOG00000047781	Slc25a23
29	ENSRNOT00000025196	2.48982e-19	1.31051e-16	0.920371	ENSRNOG00000018487	Slc3a2
30	ENSRNOT00000016954	3.01984e-19	1.5365e-16	0.662226	ENSRNOG00000012443	Cpt2
31	ENSRNOT00000027973	4.25881e-19	2.09698e-16	0.743792	ENSRNOG00000020608	Ppan
32	ENSRNOT00000066346	5.71367e-19	2.72542e-16	-1.06175	ENSRNOG00000020194	Hes6
33	ENSRNOT00000027756	7.37507e-19	3.4113e-16	-1.48361	ENSRNOG00000020440	Fads2
34	ENSRNOT00000025791	9.83283e-19	4.41436e-16	0.657289	ENSRNOG00000018704	Nolc1
35	ENSRNOT00000027739	2.63773e-18	1.15035e-15	-1.61759	ENSRNOG00000020467	Nrep
36	ENSRNOT00000039002	3.3632e-18	1.426e-15	1.06448	ENSRNOG00000006305	Slc38a2
37	ENSRNOT00000004884	6.45107e-18	2.64807e-15	1.31395	ENSRNOG00000003674	Pir
38	ENSRNOT00000017181	6.59241e-18	2.64807e-15	2.38721	ENSRNOG00000012886	Maff
39	ENSRNOT00000001890	8.97498e-18	3.49017e-15	-0.635763	ENSRNOG00000001396	Mospd3
40	ENSRNOT00000030135	9.14614e-18	3.49017e-15	-0.672462	ENSRNOG00000043201	Adck3
41	ENSRNOT00000072188	1.05991e-17	3.94595e-15	-0.845245	ENSRNOG00000050305	Mbl2
42	ENSRNOT00000065304	1.17873e-17	4.28384e-15	0.651422	ENSRNOG00000017801	Atf4
43	ENSRNOT00000003932	1.30744e-17	4.53563e-15	1.35269	ENSRNOG00000002934	Atp1b1
44	ENSRNOT00000038212	1.27938e-17	4.53563e-15	0.844153	ENSRNOG00000025764	Mt1a
45	ENSRNOT00000020051	1.59658e-17	5.41561e-15	0.792651	ENSRNOG00000014665	Dhdds
46	ENSRNOT00000047831	1.91643e-17	6.35921e-15	-0.659187	ENSRNOG00000019667	Ppfibp2
47	ENSRNOT00000047663	3.04064e-17	9.87498e-15	1.12129	ENSRNOG00000028841	Mt1m
48	ENSRNOT00000067843	3.46456e-17	1.10173e-14	-0.906254	ENSRNOG00000010658	Cth
49	ENSRNOT00000032362	4.31804e-17	1.34511e-14	0.717838	ENSRNOG00000023647	Aldoa
50	ENSRNOT00000020853	5.14717e-17	1.57133e-14	0.779539	ENSRNOG00000014829	Prmt3
51	ENSRNOT00000038376	8.1345e-17	2.38779e-14	-0.714888	ENSRNOG00000021780	Rad51d
52	ENSRNOT00000038612	8.05802e-17	2.38779e-14	0.612808	ENSRNOG00000024128	Aco2
53	ENSRNOT00000012948	9.6331e-17	2.77433e-14	-1.34179	ENSRNOG00000009440	Gucy1b2
54	ENSRNOT00000023554	1.00247e-16	2.82993e-14	-1.36848	ENSRNOG00000016552	Hmgcs1
55	ENSRNOT00000025221	1.0197e-16	2.82993e-14	0.764861	ENSRNOG00000018561	Pprc1
56	ENSRNOT00000068184	1.07764e-16	2.93734e-14	0.611277	ENSRNOG00000043099	Ddx21
57	ENSRNOT00000041456	1.14461e-16	3.06514e-14	2.02503	ENSRNOG00000031167	SRXN1
58	ENSRNOT00000010674	1.33922e-16	3.52447e-14	0.768062	ENSRNOG00000007213	Yars
59	ENSRNOT00000065292	3.4308e-16	8.87589e-14	2.89578	ENSRNOG00000028812	Trim47l
60	ENSRNOT00000004256	4.4328e-16	1.12771e-13	-0.610229	ENSRNOG00000003144	Gprc5c
61	ENSRNOT00000024419	4.85259e-16	1.21426e-13	-1.95058	ENSRNOG00000018059	Ihh
62	ENSRNOT00000059897	6.23942e-16	1.5361e-13	-1.29119	ENSRNOG00000039153	Acnat2
63	ENSRNOT00000076726	1.26793e-15	3.07201e-13	0.638136	NA	NA
64	ENSRNOT00000022985	1.55793e-15	3.71567e-13	-0.688295	ENSRNOG00000017099	Nsdhl
65	ENSRNOT00000015412	1.58922e-15	3.73198e-13	-1.05372	ENSRNOG00000011580	Phf11d
66	ENSRNOT00000013260	1.65934e-15	3.8376e-13	-0.657685	ENSRNOG00000009837	D930015E06Rik
67	ENSRNOT00000013661	1.96144e-15	4.46857e-13	3.05395	ENSRNOG00000010047	Ddit4l
68	ENSRNOT00000013295	2.28326e-15	5.12526e-13	0.621429	ENSRNOG00000009857	Ftsj3
69	ENSRNOT00000064340	3.67569e-15	8.13127e-13	-0.682403	ENSRNOG00000034116	Gk
70	ENSRNOT00000025388	3.75682e-15	8.19201e-13	-0.622413	ENSRNOG00000018730	Pvrl2
71	ENSRNOT00000057504	4.11046e-15	8.83692e-13	-0.706736	ENSRNOG00000037853	Rarres1
72	ENSRNOT00000028195	4.64991e-15	9.85781e-13	-1.0762	ENSRNOG00000020776	Dhcr7
73	ENSRNOT00000024160	7.71023e-15	1.61218e-12	1.67385	ENSRNOG00000017899	Akr7a3
74	ENSRNOT00000044171	1.03885e-14	2.14283e-12	-1.40878	ENSRNOG00000032297	Msmo1
75	ENSRNOT00000001099	1.06729e-14	2.17215e-12	0.813587	ENSRNOG00000000827	Ier3
76	ENSRNOT00000011392	1.23495e-14	2.48029e-12	0.883308	ENSRNOG00000008572	Ppcs
77	ENSRNOT00000044575	1.32163e-14	2.61991e-12	0.60364	ENSRNOG00000031540
78	ENSRNOT00000026389	1.61333e-14	3.15717e-12	-0.681152	ENSRNOG00000019475	Sh3bp5
79	ENSRNOT00000025523	2.2349e-14	4.31817e-12	-0.597448	ENSRNOG00000023162	Car14
80	ENSRNOT00000010079	3.24228e-14	6.14217e-12	1.58104	ENSRNOG00000007546	Asns
81	ENSRNOT00000032189	3.25941e-14	6.14217e-12	-1.59271	ENSRNOG00000025502	Arhgef37
82	ENSRNOT00000010984	3.92886e-14	7.31343e-12	-0.610979	ENSRNOG00000007949	Rgn
83	ENSRNOT00000002905	4.69317e-14	8.63092e-12	0.550521	ENSRNOG00000002128	Ppat
84	ENSRNOT00000025197	5.07691e-14	9.22547e-12	1.49104	ENSRNOG00000018484	Plk3
85	ENSRNOT00000018049	5.64552e-14	1.0138e-11	0.550391	ENSRNOG00000013154	Sfpq
86	ENSRNOT00000004323	7.29185e-14	1.29422e-11	-0.657674	ENSRNOG00000003235	Mgat4b
87	ENSRNOT00000047634	9.52745e-14	1.67157e-11	1.22446	ENSRNOG00000032917	Zfand2a
88	ENSRNOT00000022683	1.114e-13	1.91057e-11	-0.654016	ENSRNOG00000025327	Tert
89	ENSRNOT00000055281	1.1136e-13	1.91057e-11	-2.01335	ENSRNOG00000036837	Nfe2
90	ENSRNOT00000020476	1.70594e-13	2.89328e-11	-0.849447	ENSRNOG00000014876	Lpin2
91	ENSRNOT00000071109	1.77119e-13	2.97092e-11	-1.30208	ENSRNOG00000018339	Cabp2
92	ENSRNOT00000007849	1.83449e-13	3.04366e-11	0.54024	ENSRNOG00000005607	Kctd5
93	ENSRNOT00000022585	1.86378e-13	3.059e-11	-0.775179	ENSRNOG00000016678	Angptl2
94	ENSRNOT00000009777	2.55299e-13	4.14563e-11	-0.600879	ENSRNOG00000007395	Baat
95	ENSRNOT00000072778	2.9652e-13	4.7643e-11	1.01227	ENSRNOG00000015498	Il17rb
96	ENSRNOT00000010073	3.60415e-13	5.7306e-11	0.798607	ENSRNOG00000007506	Ndufaf4
97	ENSRNOT00000058837	3.66811e-13	5.77217e-11	-0.539036	ENSRNOG00000038571	Fzd8
98	ENSRNOT00000073193	4.20384e-13	6.54769e-11	0.783727	ENSRNOG00000048495	Rrp12
99	ENSRNOT00000013817	4.58857e-13	7.07474e-11	-0.531975	ENSRNOG00000009957	Slc25a13
100	ENSRNOT00000072696	5.48735e-13	8.37589e-11	-0.534293	ENSRNOG00000049952	GUCD1
101	ENSRNOT00000008725	5.69164e-13	8.60171e-11	0.689318	ENSRNOG00000006636	Otud6b
102	ENSRNOT00000056041	6.1318e-13	9.17605e-11	-0.526813	ENSRNOG00000007400	Srebf2
103	ENSRNOT00000008722	7.17757e-13	1.05345e-10	-1.10441	ENSRNOG00000006411	Cav2
104	ENSRNOT00000024583	7.11787e-13	1.05345e-10	0.52955	ENSRNOG00000018107	Zfand5
105	ENSRNOT00000007698	8.12467e-13	1.18109e-10	0.879682	ENSRNOG00000005615	Gadd45a
106	ENSRNOT00000005286	8.35062e-13	1.20249e-10	0.597601	ENSRNOG00000003890	Nap1l1
107	ENSRNOT00000013209	8.49484e-13	1.21182e-10	-0.692608	ENSRNOG00000009945	Pls1
108	ENSRNOT00000006004	9.66925e-13	1.36659e-10	-0.539772	ENSRNOG00000004298	Dpys
109	ENSRNOT00000028315	9.84198e-13	1.37824e-10	0.710076	ENSRNOG00000020843	FTL1
110	ENSRNOT00000073774	1.13214e-12	1.571e-10	-0.566861	ENSRNOG00000049604	Mvk
111	ENSRNOT00000039275	1.36826e-12	1.87063e-10	0.620162	ENSRNOG00000022392	Hspb8
112	ENSRNOT00000064483	1.37258e-12	1.87063e-10	-0.52716	ENSRNOG00000004281	Cobl
113	ENSRNOT00000010639	1.40756e-12	1.90133e-10	-1.82689	ENSRNOG00000008050	Stac3
114	ENSRNOT00000005995	1.4956e-12	2.00253e-10	-0.658892	ENSRNOG00000004517	Igf1
115	ENSRNOT00000034843	1.9481e-12	2.58572e-10	1.11834	ENSRNOG00000027784	Tsku
116	ENSRNOT00000065065	2.01648e-12	2.6534e-10	-1.23671	ENSRNOG00000043377	Fdps
117	ENSRNOT00000046888	2.27327e-12	2.96574e-10	-0.511735	ENSRNOG00000023334	Parp14
118	ENSRNOT00000013535	2.35329e-12	3.04412e-10	0.565506	ENSRNOG00000010109	Nol9
119	ENSRNOT00000027346	2.70031e-12	3.46366e-10	-0.531102	ENSRNOG00000020151	Cdh1
120	ENSRNOT00000015776	2.82062e-12	3.58782e-10	-0.841174	ENSRNOG00000011794	Tcea3
121	ENSRNOT00000017319	3.23197e-12	4.07708e-10	-0.509046	ENSRNOG00000012722	Ppdpf
122	ENSRNOT00000015114	3.40122e-12	4.25542e-10	-0.514602	ENSRNOG00000030163	Epb41l4b
123	ENSRNOT00000007802	3.66562e-12	4.54895e-10	-0.652402	ENSRNOG00000005669	Car8
124	ENSRNOT00000007333	5.83722e-12	7.18543e-10	-0.561963	ENSRNOG00000005082	Irf6
125	ENSRNOT00000011338	5.89925e-12	7.20369e-10	1.68032	ENSRNOG00000008371	Igfbp1
126	ENSRNOT00000050269	6.29764e-12	7.62914e-10	-0.540304	ENSRNOG00000001889	Comt
127	ENSRNOT00000028440	6.4461e-12	7.7475e-10	-0.754203	ENSRNOG00000020952	Cgn
128	ENSRNOT00000045053	6.66297e-12	7.94559e-10	0.52072	ENSRNOG00000018118	Atad3a
129	ENSRNOT00000012289	8.95186e-12	1.05923e-09	-0.636998	ENSRNOG00000009239	Entpd8
130	ENSRNOT00000010467	1.27577e-11	1.49795e-09	-0.504498	ENSRNOG00000007133	Plxnb2
131	ENSRNOT00000036435	1.31314e-11	1.53006e-09	-1.08906	ENSRNOG00000028668	Slc28a2
132	ENSRNOT00000022389	1.3534e-11	1.56503e-09	-1.47712	ENSRNOG00000016690	Idi1
133	ENSRNOT00000063865	1.45489e-11	1.66973e-09	-0.569454	ENSRNOG00000012185	Zfyve21
134	ENSRNOT00000010056	1.57666e-11	1.78268e-09	0.769707	ENSRNOG00000007637	Acer2
135	ENSRNOT00000024841	1.56894e-11	1.78268e-09	0.671092	ENSRNOG00000018375	Eif2b3
136	ENSRNOT00000019392	1.81143e-11	2.03306e-09	1.84775	ENSRNOG00000014387	Chac1
137	ENSRNOT00000002366	2.06945e-11	2.3057e-09	-0.663479	ENSRNOG00000001736	Bdh1
138	ENSRNOT00000015102	2.17316e-11	2.4037e-09	0.50653	ENSRNOG00000010277	Idh3a
139	ENSRNOT00000057897	2.31178e-11	2.53864e-09	1.56505	ENSRNOG00000030719	Csmd1
140	ENSRNOT00000015308	2.38972e-11	2.587e-09	0.922114	ENSRNOG00000011398	Trmt61a
141	ENSRNOT00000075630	2.37665e-11	2.587e-09	0.610786	ENSRNOG00000049121	Bysl
142	ENSRNOT00000056051	2.53034e-11	2.71993e-09	-0.526629	ENSRNOG00000011796	C1r
143	ENSRNOT00000056675	2.65189e-11	2.81101e-09	0.614883	ENSRNOG00000037443	Pgam5
144	ENSRNOT00000066791	2.64786e-11	2.81101e-09	0.497333	ENSRNOG00000012360	Gtf2h1
145	ENSRNOT00000006188	3.17836e-11	3.34583e-09	1.27203	ENSRNOG00000004500	Myc
146	ENSRNOT00000072849	3.40562e-11	3.56051e-09	-1.38503	ENSRNOG00000045649	Arrdc3
147	ENSRNOT00000013244	3.69804e-11	3.83993e-09	0.899029	ENSRNOG00000009715	Me1
148	ENSRNOT00000026057	3.73994e-11	3.85719e-09	0.506775	ENSRNOG00000019180	Acsl4
149	ENSRNOT00000073268	3.77383e-11	3.86602e-09	1.48671	ENSRNOG00000045821	Slc41a3
150	ENSRNOT00000071447	3.93632e-11	4.0056e-09	-1.1334	ENSRNOG00000047507	Cml2
151	ENSRNOT00000016330	4.0643e-11	4.09628e-09	-0.52632	ENSRNOG00000011971	C1s
152	ENSRNOT00000070825	4.10595e-11	4.09628e-09	0.635709	ENSRNOG00000047594	Heatr1
153	ENSRNOT00000071829	4.10595e-11	4.09628e-09	0.635709	ENSRNOG00000047775	Heatr1
154	ENSRNOT00000000618	4.34848e-11	4.31008e-09	0.510793	ENSRNOG00000000513	Mapk14
155	ENSRNOT00000013623	4.45293e-11	4.38514e-09	-0.630601	ENSRNOG00000010275	Slc17a9
156	ENSRNOT00000006357	4.65832e-11	4.55798e-09	-0.506852	ENSRNOG00000004659	Creld2
157	ENSRNOT00000073049	4.80223e-11	4.66887e-09	-1.003	ENSRNOG00000047699	Snai2
158	ENSRNOT00000009985	4.89384e-11	4.72782e-09	-1.09702	ENSRNOG00000007234	CYP51A1
159	ENSRNOT00000007824	5.81363e-11	5.58109e-09	0.554917	ENSRNOG00000005524	Pno1
160	ENSRNOT00000013022	5.94705e-11	5.67349e-09	0.506325	ENSRNOG00000026178	Adpgk
161	ENSRNOT00000000047	6.18263e-11	5.86159e-09	0.491876	ENSRNOG00000000041	Slc26a1
162	ENSRNOT00000000471	6.70503e-11	6.27887e-09	0.563339	ENSRNOG00000000415	Asf1a
163	ENSRNOT00000030065	6.67579e-11	6.27887e-09	0.487277	ENSRNOG00000023874	Tmem62
164	ENSRNOT00000034845	6.99444e-11	6.50995e-09	-0.530282	ENSRNOG00000033164	Cyp2b3
165	ENSRNOT00000047044	7.70518e-11	7.12799e-09	0.852043	ENSRNOG00000029082	RGD1566189
166	ENSRNOT00000036212	7.75839e-11	7.13398e-09	-0.522731	ENSRNOG00000027229	Slc35d2
167	ENSRNOT00000003514	7.94306e-11	7.26005e-09	-0.474961	ENSRNOG00000002610	Carhsp1
168	ENSRNOT00000023241	9.00903e-11	8.18535e-09	-0.701503	ENSRNOG00000017180	Slc17a2
169	ENSRNOT00000000259	1.00765e-10	9.10108e-09	0.502477	ENSRNOG00000000242	Synrg
170	ENSRNOT00000067141	1.06172e-10	9.53296e-09	0.803215	ENSRNOG00000017905	Map1lc3b
171	ENSRNOT00000019002	1.11948e-10	9.99279e-09	0.618237	ENSRNOG00000014199	Zfp703
172	ENSRNOT00000026831	1.30282e-10	1.15618e-08	-0.620212	ENSRNOG00000019752	Slc29a1
173	ENSRNOT00000020161	1.35214e-10	1.19301e-08	-1.0153	ENSRNOG00000014718	Acsl3
174	ENSRNOT00000076578	1.60186e-10	1.40522e-08	1.37972	NA	NA
175	ENSRNOT00000008509	1.66278e-10	1.45033e-08	0.479673	ENSRNOG00000005736	Eif1ax
176	ENSRNOT00000026760	1.73348e-10	1.5034e-08	0.805557	ENSRNOG00000019742	Stat3
177	ENSRNOT00000028411	1.76948e-10	1.52595e-08	-1.59059	ENSRNOG00000020918	Ccnd1
178	ENSRNOT00000015579	1.92665e-10	1.64292e-08	-0.46443	ENSRNOG00000011559	Cnn3
179	ENSRNOT00000024658	1.92184e-10	1.64292e-08	-0.904188	ENSRNOG00000018204
180	ENSRNOT00000076924	2.10454e-10	1.78465e-08	-0.498219	NA	NA
181	ENSRNOT00000014603	2.13454e-10	1.80009e-08	1.61556	ENSRNOG00000010833	Mthfd2
182	ENSRNOT00000004042	2.21477e-10	1.85748e-08	0.476235	ENSRNOG00000003026	Rad23a
183	ENSRNOT00000036750	2.24744e-10	1.87459e-08	0.739774	ENSRNOG00000022772	Prickle1
184	ENSRNOT00000021284	2.37832e-10	1.97297e-08	0.584528	ENSRNOG00000015848	Lyrm5
185	ENSRNOT00000025501	2.82142e-10	2.3279e-08	-0.556426	ENSRNOG00000018832	RGD1564854
186	ENSRNOT00000028546	2.85482e-10	2.34279e-08	-0.461375	ENSRNOG00000021027	Dbp
187	ENSRNOT00000001597	2.98371e-10	2.43547e-08	0.516763	ENSRNOG00000001203	Rrp1
188	ENSRNOT00000007164	3.04075e-10	2.46883e-08	0.548648	ENSRNOG00000005358	Pmm1
189	ENSRNOT00000018923	3.30661e-10	2.67048e-08	-1.28424	ENSRNOG00000013970	Cdt1
190	ENSRNOT00000057622	3.45967e-10	2.77677e-08	-0.723561	ENSRNOG00000008347	Slc43a3
191	ENSRNOT00000061054	3.4746e-10	2.77677e-08	-0.818096	ENSRNOG00000016021	Lims2
192	ENSRNOT00000014010	3.66311e-10	2.91217e-08	0.549572	ENSRNOG00000010421	Wdr91
193	ENSRNOT00000076833	3.80156e-10	3.00658e-08	-0.49398	NA	NA
194	ENSRNOT00000027564	3.90808e-10	3.07489e-08	-0.716345	ENSRNOG00000020342	SAMD11
195	ENSRNOT00000020233	3.96414e-10	3.10301e-08	-0.668941	ENSRNOG00000015061	Igfals
196	ENSRNOT00000013778	4.17249e-10	3.24943e-08	-0.894246	ENSRNOG00000009912	Fgr
197	ENSRNOT00000013548	4.8404e-10	3.75045e-08	0.472223	ENSRNOG00000010164	Mrps2
198	ENSRNOT00000035320	4.97412e-10	3.83459e-08	0.595579	ENSRNOG00000026316	Wdr43
199	ENSRNOT00000007414	5.54412e-10	4.25254e-08	0.633967	ENSRNOG00000005096	Bzw2
200	ENSRNOT00000021496	6.14609e-10	4.6907e-08	-0.489513	ENSRNOG00000016023	Kank1
201	ENSRNOT00000021550	7.67312e-10	5.82699e-08	-0.560222	ENSRNOG00000016099	Id4
202	ENSRNOT00000026617	8.81001e-10	6.65722e-08	0.470587	ENSRNOG00000019205	Gnpat
203	ENSRNOT00000033724	8.95319e-10	6.73209e-08	0.511304	ENSRNOG00000012574
204	ENSRNOT00000018061	9.58375e-10	7.1709e-08	-0.594146	ENSRNOG00000012946	Mov10
205	ENSRNOT00000008535	9.83696e-10	7.32446e-08	-1.14599	ENSRNOG00000006280	Pcsk9
206	ENSRNOT00000001234	1.0247e-09	7.59271e-08	2.00644	ENSRNOG00000000924	Slc7a1
207	ENSRNOT00000024770	1.03702e-09	7.6469e-08	-1.1236	ENSRNOG00000018339	Cabp2
208	ENSRNOT00000068683	1.09207e-09	8.01409e-08	-0.890291	ENSRNOG00000031743	Gbp2
209	ENSRNOT00000040778	1.16693e-09	8.52251e-08	-0.895126	ENSRNOG00000024345	Pard3b
210	ENSRNOT00000010871	1.22368e-09	8.89438e-08	0.660406	ENSRNOG00000008222	TIMM9
211	ENSRNOT00000057058	1.27597e-09	9.23053e-08	-0.653698	ENSRNOG00000009722	Chd3
212	ENSRNOT00000068394	1.28319e-09	9.23895e-08	-3.37712	ENSRNOG00000028036	Adamts7
213	ENSRNOT00000075035	1.39446e-09	9.99294e-08	-0.665805	ENSRNOG00000046181	Anks4b
214	ENSRNOT00000041106	1.45194e-09	1.03563e-07	-0.628527	ENSRNOG00000029028	Mknk2
215	ENSRNOT00000047882	1.4793e-09	1.05023e-07	-1.2045	ENSRNOG00000034203	RGD1559724
216	ENSRNOT00000006330	1.48838e-09	1.05179e-07	-0.598819	ENSRNOG00000004601	Hao1
217	ENSRNOT00000035597	1.56673e-09	1.097e-07	0.485292	ENSRNOG00000025679	Stk40
218	ENSRNOT00000072869	1.56239e-09	1.097e-07	-0.866465	ENSRNOG00000045843	Rusc2
219	ENSRNOT00000027432	1.58705e-09	1.10615e-07	-0.618993	ENSRNOG00000020259	RGD1305347
220	ENSRNOT00000049048	1.61289e-09	1.11905e-07	0.450768	ENSRNOG00000030628	Eif4a1
221	ENSRNOT00000019862	1.69061e-09	1.16767e-07	0.578772	ENSRNOG00000014616	Iars
222	ENSRNOT00000002094	1.75761e-09	1.20847e-07	-0.600984	ENSRNOG00000001531	Chac2
223	ENSRNOT00000063951	1.78898e-09	1.22453e-07	0.873238	ENSRNOG00000010589	Fam134b
224	ENSRNOT00000021134	1.81029e-09	1.23359e-07	0.440862	ENSRNOG00000015236	Mybbp1a
225	ENSRNOT00000034549	1.82475e-09	1.23791e-07	-0.545917	ENSRNOG00000026748	Dennd2a
226	ENSRNOT00000067780	1.84871e-09	1.24862e-07	0.866506	ENSRNOG00000042838	Junb
227	ENSRNOT00000048529	1.86668e-09	1.2552e-07	0.623975	ENSRNOG00000031312	Tnfrsf1a
228	ENSRNOT00000025281	1.88544e-09	1.26226e-07	0.612487	ENSRNOG00000018556	Tomm40
229	ENSRNOT00000007825	1.98418e-09	1.32255e-07	-0.523808	ENSRNOG00000005794	Slc10a1
230	ENSRNOT00000059892	2.11325e-09	1.40247e-07	-1.05031	ENSRNOG00000011184	Slc13a4
231	ENSRNOT00000010957	2.13737e-09	1.41233e-07	0.462813	ENSRNOG00000008192	Slc48a1
232	ENSRNOT00000039045	2.15503e-09	1.41786e-07	-0.508886	ENSRNOG00000010260	Dixdc1
233	ENSRNOT00000012327	2.22145e-09	1.45529e-07	-0.697085	ENSRNOG00000008781	RGD1310769
234	ENSRNOT00000002699	2.30704e-09	1.5049e-07	0.602511	ENSRNOG00000001967	Sult1b1
235	ENSRNOT00000027752	2.34622e-09	1.52394e-07	-0.435058	ENSRNOG00000020456	Nucb2
236	ENSRNOT00000015190	2.37878e-09	1.53854e-07	0.599358	ENSRNOG00000011351	Mat1a
237	ENSRNOT00000073871	2.4846e-09	1.60021e-07	-0.484757	ENSRNOG00000047014	Homer1
238	ENSRNOT00000014182	2.49687e-09	1.60135e-07	-0.441858	ENSRNOG00000010352	Dnajc3
239	ENSRNOT00000000535	2.52635e-09	1.61348e-07	0.457092	ENSRNOG00000000461	Brd2
240	ENSRNOT00000022309	2.54434e-09	1.6182e-07	1.47242	ENSRNOG00000016356	Got1
241	ENSRNOT00000019364	2.72434e-09	1.72549e-07	-0.758954	ENSRNOG00000014455
242	ENSRNOT00000002975	2.75493e-09	1.73765e-07	1.92601	ENSRNOG00000002187	Ropn1
243	ENSRNOT00000073536	2.88001e-09	1.80907e-07	-0.449014	ENSRNOG00000048932	SMAGP
244	ENSRNOT00000006533	3.02911e-09	1.89493e-07	-0.463997	ENSRNOG00000004786	Cyp4f1
245	ENSRNOT00000013515	3.22392e-09	2.00857e-07	0.649606	ENSRNOG00000010134	Acot2
246	ENSRNOT00000065402	3.36696e-09	2.08916e-07	0.433258	ENSRNOG00000030862	Atp6v1h
247	ENSRNOT00000044711	3.69123e-09	2.28109e-07	0.741506	ENSRNOG00000031506	Ftl
248	ENSRNOT00000034012	4.36e-09	2.68351e-07	0.453823	ENSRNOG00000011976	Nudt7
249	ENSRNOT00000076133	4.80484e-09	2.94542e-07	-0.461663	NA	NA
250	ENSRNOT00000007548	4.90149e-09	2.99265e-07	-0.775003	ENSRNOG00000029478	Cyp4f39
251	ENSRNOT00000015336	5.3146e-09	3.23196e-07	1.04051	ENSRNOG00000011200	Bhmt
252	ENSRNOT00000027653	5.41956e-09	3.28271e-07	0.518397	ENSRNOG00000020391	Nip7
253	ENSRNOT00000073930	5.46571e-09	3.29757e-07	0.968871	ENSRNOG00000047860	Plin5
254	ENSRNOT00000058434	6.49975e-09	3.90599e-07	-0.421847	ENSRNOG00000030418	Tmem47
255	ENSRNOT00000005825	7.12934e-09	4.26754e-07	-0.426632	ENSRNOG00000004292	Sptssa
256	ENSRNOT00000021110	7.37036e-09	4.39458e-07	0.503183	ENSRNOG00000015644	Ugcg
257	ENSRNOT00000068185	7.91706e-09	4.70218e-07	0.462535	ENSRNOG00000005480	Ybx3
258	ENSRNOT00000023739	8.21132e-09	4.85805e-07	-0.622797	ENSRNOG00000017531	Akr1c3
259	ENSRNOT00000009645	8.32502e-09	4.9063e-07	0.426575	ENSRNOG00000007088	Xpot
260	ENSRNOT00000013431	8.45603e-09	4.96434e-07	0.653464	ENSRNOG00000010126	RGD1307704
261	ENSRNOT00000022496	8.49725e-09	4.96942e-07	-0.443121	ENSRNOG00000033529	Amy1a
262	ENSRNOT00000046539	8.5647e-09	4.98975e-07	0.997513	ENSRNOG00000010753	Aig1
263	ENSRNOT00000027411	9.46432e-09	5.49291e-07	-0.451787	ENSRNOG00000020185	Wdr6
264	ENSRNOT00000075638	1.01012e-08	5.8403e-07	-0.426167	ENSRNOG00000003289	Lap3
265	ENSRNOT00000024938	1.02191e-08	5.88621e-07	0.446706	ENSRNOG00000018453	Nop2
266	ENSRNOT00000068158	1.05525e-08	6.05539e-07	-0.81094	ENSRNOG00000005905	Pde4b
267	ENSRNOT00000029615	1.09292e-08	6.24674e-07	-0.566493	ENSRNOG00000027012	Usp54
268	ENSRNOT00000076280	1.09678e-08	6.24674e-07	-0.796967	NA	NA
269	ENSRNOT00000013698	1.1446e-08	6.49485e-07	-0.416093	ENSRNOG00000010291	Slc46a1
270	ENSRNOT00000027520	1.23117e-08	6.96024e-07	0.500426	ENSRNOG00000020288	Slc25a20
271	ENSRNOT00000018411	1.26343e-08	7.11624e-07	0.572077	ENSRNOG00000013585	Nmnat3
272	ENSRNOT00000028109	1.26896e-08	7.12108e-07	-1.08929	ENSRNOG00000020701	Brca1
273	ENSRNOT00000022432	1.29404e-08	7.20884e-07	0.432418	ENSRNOG00000016509	Usp10
274	ENSRNOT00000034567	1.29145e-08	7.20884e-07	0.42299	ENSRNOG00000024852	Tmx4
275	ENSRNOT00000019272	1.31417e-08	7.29434e-07	-1.47096	ENSRNOG00000014320	Inhba
276	ENSRNOT00000009299	1.3203e-08	7.30182e-07	-0.452701	ENSRNOG00000006990	Grb7
277	ENSRNOT00000020810	1.33973e-08	7.38256e-07	0.413257	ENSRNOG00000015239	Ginm1
278	ENSRNOT00000020528	1.36598e-08	7.50011e-07	0.817246	ENSRNOG00000015036	Ctgf
279	ENSRNOT00000038780	1.37264e-08	7.50964e-07	-0.48426	ENSRNOG00000004517	Igf1
280	ENSRNOT00000015808	1.39585e-08	7.60936e-07	-0.414352	ENSRNOG00000011857	Mtpn
281	ENSRNOT00000072632	1.62232e-08	8.81251e-07	0.535834	ENSRNOG00000047257	Tmem185b
282	ENSRNOT00000002921	1.66276e-08	9.00014e-07	1.07301	ENSRNOG00000002135	Sgcb
283	ENSRNOT00000032152	1.69524e-08	9.14349e-07	0.441506	ENSRNOG00000009994	Dlat
284	ENSRNOT00000023405	1.70974e-08	9.18926e-07	0.471001	ENSRNOG00000017342	Zdhhc7
285	ENSRNOT00000039237	1.72568e-08	9.24237e-07	-0.605335	ENSRNOG00000021663	RGD1561849
286	ENSRNOT00000016138	1.78925e-08	9.54934e-07	-0.750201	ENSRNOG00000012040	Slc25a48
287	ENSRNOT00000004753	1.96565e-08	1.04542e-06	-1.03407	ENSRNOG00000003463	Srebf1
288	ENSRNOT00000018083	2.00392e-08	1.06208e-06	-0.569156	ENSRNOG00000012876	Slc6a13
289	ENSRNOT00000047717	2.04285e-08	1.07896e-06	0.408901	ENSRNOG00000031965	Impdh2
290	ENSRNOT00000009375	2.18091e-08	1.14791e-06	0.955059	ENSRNOG00000006697	Tmem55a
291	ENSRNOT00000073468	2.26952e-08	1.19045e-06	-0.648259	ENSRNOG00000047720
292	ENSRNOT00000074209	2.314e-08	1.20962e-06	1.12207	ENSRNOG00000045743	Etnppl
293	ENSRNOT00000073429	2.33437e-08	1.2161e-06	-0.417418	ENSRNOG00000046345	Rpn1
294	ENSRNOT00000003778	2.40979e-08	1.25112e-06	2.18408	ENSRNOG00000002802	Cxcl1
295	ENSRNOT00000033015	2.55389e-08	1.32145e-06	0.443303	ENSRNOG00000020255	Sars
296	ENSRNOT00000022065	2.56496e-08	1.32269e-06	0.56388	ENSRNOG00000016390	Eef1e1
297	ENSRNOT00000023507	2.62146e-08	1.34727e-06	-0.44162	ENSRNOG00000017488	Snx24
298	ENSRNOT00000020419	2.70327e-08	1.38465e-06	0.405216	ENSRNOG00000015095	Spryd7
299	ENSRNOT00000005005	2.83362e-08	1.44175e-06	-0.696213	ENSRNOG00000003709	Kmo
300	ENSRNOT00000020225	2.82527e-08	1.44175e-06	1.11783	ENSRNOG00000014948	Osgin1
301	ENSRNOT00000013409	2.92825e-08	1.48494e-06	-0.785862	ENSRNOG00000030538	Slco1b3
302	ENSRNOT00000020751	2.97003e-08	1.50115e-06	0.658703	ENSRNOG00000015271	Zfp418
303	ENSRNOT00000033408	3.17373e-08	1.59881e-06	-0.791871	ENSRNOG00000019189	Acat2
304	ENSRNOT00000022231	3.19202e-08	1.60273e-06	-0.721017	ENSRNOG00000016316	Mcm2
305	ENSRNOT00000011320	3.49655e-08	1.74988e-06	0.67638	ENSRNOG00000008287	Nle1
306	ENSRNOT00000012883	3.69379e-08	1.84255e-06	-1.13444	ENSRNOG00000009550	Sqle
307	ENSRNOT00000050984	3.72906e-08	1.85408e-06	-1.46236	ENSRNOG00000011637	MBL2
308	ENSRNOT00000075661	3.77409e-08	1.87038e-06	-0.632889	ENSRNOG00000050742	Dnmbp
309	ENSRNOT00000025134	3.82552e-08	1.88364e-06	0.513527	ENSRNOG00000021773	Bop1
310	ENSRNOT00000066128	3.81555e-08	1.88364e-06	0.702873	ENSRNOG00000038483	Tnfrsf10b
311	ENSRNOT00000028405	3.88954e-08	1.909e-06	0.477445	ENSRNOG00000020925	Ccdc86
312	ENSRNOT00000044854	3.94791e-08	1.93144e-06	1.87621	ENSRNOG00000029830	Adm2
313	ENSRNOT00000045699	4.11134e-08	2.00497e-06	-0.478033	ENSRNOG00000029134	Lphn1
314	ENSRNOT00000015316	4.29074e-08	2.08579e-06	-1.55562	ENSRNOG00000011250	Inmt
315	ENSRNOT00000029431	4.71528e-08	2.28489e-06	0.637615	ENSRNOG00000021918	Cep76
316	ENSRNOT00000001605	4.81292e-08	2.32482e-06	0.510576	ENSRNOG00000001210	Pwp2
317	ENSRNOT00000068690	4.90925e-08	2.36387e-06	-0.401276	ENSRNOG00000032805	Cyp2f4
318	ENSRNOT00000027160	4.98227e-08	2.39149e-06	-1.07174	ENSRNOG00000020035	Cyp17a1
319	ENSRNOT00000066371	5.00661e-08	2.39564e-06	0.444618	ENSRNOG00000015437	Tmem14c
320	ENSRNOT00000009564	5.08285e-08	2.42452e-06	0.526376	ENSRNOG00000007128	Nop56
321	ENSRNOT00000034421	5.13452e-08	2.44154e-06	-1.18677	ENSRNOG00000016112	Cd274
322	ENSRNOT00000044844	5.26844e-08	2.49744e-06	-0.406249	ENSRNOG00000019036	Ldhd
323	ENSRNOT00000025377	5.29991e-08	2.50457e-06	1.15145	ENSRNOG00000018607	Slc12a3
324	ENSRNOT00000023309	5.51423e-08	2.59011e-06	0.628744	ENSRNOG00000017321	Trub1
325	ENSRNOT00000076607	5.51484e-08	2.59011e-06	-0.425352	NA	NA
326	ENSRNOT00000037106	5.64923e-08	2.64509e-06	2.0009	ENSRNOG00000026898	Zbtb8b
327	ENSRNOT00000047618	5.71128e-08	2.64976e-06	-0.943566	ENSRNOG00000018339	Cabp2
328	ENSRNOT00000057855	5.69922e-08	2.64976e-06	0.93922	ENSRNOG00000038025	Rpp38
329	ENSRNOT00000073887	5.70638e-08	2.64976e-06	-0.973861	ENSRNOG00000048460
330	ENSRNOT00000020864	5.88697e-08	2.72299e-06	-0.511734	ENSRNOG00000015152	Pkp3
331	ENSRNOT00000032634	6.10491e-08	2.81527e-06	0.990095	ENSRNOG00000018740	Ugt1a2
332	ENSRNOT00000040708	6.12556e-08	2.81628e-06	1.12138	ENSRNOG00000007092	Fgb
333	ENSRNOT00000012606	6.60969e-08	3.02974e-06	0.634964	ENSRNOG00000009076	Ttpal
334	ENSRNOT00000005522	6.72878e-08	3.07509e-06	-0.406592	ENSRNOG00000004132	Lasp1
335	ENSRNOT00000004999	6.82387e-08	3.10924e-06	-0.392434	ENSRNOG00000003328	Cdip1
336	ENSRNOT00000004599	7.08971e-08	3.22076e-06	-0.559206	ENSRNOG00000003400	Fmo4
337	ENSRNOT00000011284	7.34512e-08	3.32688e-06	-0.405218	ENSRNOG00000008305	Sc5d
338	ENSRNOT00000027755	7.43804e-08	3.359e-06	-0.708022	ENSRNOG00000020468	Stard4
339	ENSRNOT00000021353	7.73426e-08	3.48247e-06	-0.423308	ENSRNOG00000015285	Lrp4
340	ENSRNOT00000076052	7.91056e-08	3.55138e-06	-0.704254	NA	NA
341	ENSRNOT00000008840	8.22004e-08	3.67949e-06	-0.472737	ENSRNOG00000006675	Fabp1
342	ENSRNOT00000030016	8.36939e-08	3.73539e-06	-0.712621	ENSRNOG00000028662	Zfp69
343	ENSRNOT00000031384	8.93747e-08	3.9773e-06	-0.642721	ENSRNOG00000023538	Aldh5a1
344	ENSRNOT00000026573	8.98469e-08	3.98669e-06	-0.396981	ENSRNOG00000019564	Sptbn2
345	ENSRNOT00000067502	9.19172e-08	4.06673e-06	0.427182	ENSRNOG00000009205	Lmo4
346	ENSRNOT00000022571	9.52286e-08	4.20107e-06	0.654519	ENSRNOG00000016394	Wdr77
347	ENSRNOT00000056780	1.00481e-07	4.41999e-06	0.486163	ENSRNOG00000037500	Pus1
348	ENSRNOT00000002936	1.00923e-07	4.42671e-06	1.03636	ENSRNOG00000002159	Agpat9
349	ENSRNOT00000025821	1.01974e-07	4.45997e-06	-1.21868	ENSRNOG00000019046	Reg4
350	ENSRNOT00000004508	1.03976e-07	4.53455e-06	0.410124	ENSRNOG00000003334	Klhl21
351	ENSRNOT00000066767	1.05464e-07	4.58634e-06	0.411523	ENSRNOG00000006304	Mdm2
352	ENSRNOT00000037303	1.09235e-07	4.72342e-06	-0.448722	ENSRNOG00000047933	Phykpl
353	ENSRNOT00000059104	1.09235e-07	4.72342e-06	-0.448722	ENSRNOG00000048357	Phykpl
354	ENSRNOT00000032613	1.10672e-07	4.77201e-06	0.392983	ENSRNOG00000023150	Gpi
355	ENSRNOT00000037685	1.13647e-07	4.88648e-06	-0.493306	ENSRNOG00000010748	Mtus1
356	ENSRNOT00000064041	1.22176e-07	5.23847e-06	-0.483733	ENSRNOG00000012420	Bcl9l
357	ENSRNOT00000034386	1.23025e-07	5.26011e-06	0.420873	ENSRNOG00000021890	Nob1
358	ENSRNOT00000016623	1.28221e-07	5.46692e-06	-0.384925	ENSRNOG00000011587	Adcy6
359	ENSRNOT00000018577	1.29723e-07	5.51558e-06	-0.85338	ENSRNOG00000013867	Fgf1
360	ENSRNOT00000003811	1.31494e-07	5.57536e-06	-0.600171	ENSRNOG00000002834	Klb
361	ENSRNOT00000023543	1.32189e-07	5.5893e-06	0.395978	ENSRNOG00000017523	H6pd
362	ENSRNOT00000013149	1.33269e-07	5.60796e-06	0.718777	ENSRNOG00000009877	Gar1
363	ENSRNOT00000023195	1.33366e-07	5.60796e-06	-0.446425	ENSRNOG00000017170	Med4
364	ENSRNOT00000034448	1.34148e-07	5.62538e-06	-0.812675	ENSRNOG00000021693	Fam149a
365	ENSRNOT00000002728	1.36742e-07	5.71844e-06	-0.779619	ENSRNOG00000029007	Ugt2b10
366	ENSRNOT00000009398	1.40718e-07	5.86864e-06	0.565817	ENSRNOG00000007040	Timm17a
367	ENSRNOT00000022702	1.41664e-07	5.87789e-06	-0.422835	ENSRNOG00000016648	Gulo
368	ENSRNOT00000024632	1.4171e-07	5.87789e-06	0.383261	ENSRNOG00000017965	Afg3l2
369	ENSRNOT00000014126	1.44232e-07	5.96628e-06	-0.592143	ENSRNOG00000010325	Ptger3
370	ENSRNOT00000001019	1.46203e-07	6.03148e-06	-0.389632	ENSRNOG00000032930	Trim26
371	ENSRNOT00000006978	1.55951e-07	6.41627e-06	0.659052	ENSRNOG00000005210	Gnai1
372	ENSRNOT00000001961	1.5729e-07	6.45398e-06	0.605932	ENSRNOG00000001442	Por
373	ENSRNOT00000012075	1.59608e-07	6.53154e-06	0.690474	ENSRNOG00000008837	Ass1
374	ENSRNOT00000073302	1.6145e-07	6.58922e-06	0.855517	ENSRNOG00000047000	FUOM
375	ENSRNOT00000025758	1.63695e-07	6.66304e-06	0.389124	ENSRNOG00000018920	Slc25a17
376	ENSRNOT00000009545	1.65016e-07	6.69897e-06	-0.715798	ENSRNOG00000006996	Mms22l
377	ENSRNOT00000002680	1.6719e-07	6.76921e-06	-0.517934	ENSRNOG00000001957	ste2
378	ENSRNOT00000042055	1.74653e-07	7.05266e-06	-0.415718	ENSRNOG00000010389	Ndrg2
379	ENSRNOT00000025881	1.9083e-07	7.68557e-06	-0.888417	ENSRNOG00000019014	Ndst1
380	ENSRNOT00000010316	1.9167e-07	7.6991e-06	-0.541375	ENSRNOG00000007713	Tmcc3
381	ENSRNOT00000010717	2.01586e-07	8.07616e-06	-0.636738	ENSRNOG00000007764	Frmd4b
382	ENSRNOT00000060530	2.07383e-07	8.28662e-06	0.974579	ENSRNOG00000039494	Aass
383	ENSRNOT00000041033	2.13615e-07	8.51335e-06	0.394625	ENSRNOG00000033765	Eif1
384	ENSRNOT00000075280	2.18774e-07	8.69625e-06	-0.639525	ENSRNOG00000046007	Cldn3
385	ENSRNOT00000033695	2.24126e-07	8.88587e-06	0.482801	ENSRNOG00000027368	Ubald1
386	ENSRNOT00000011429	2.30529e-07	9.11606e-06	0.438889	ENSRNOG00000008103	Mdh1
387	ENSRNOT00000047420	2.35616e-07	9.29312e-06	-0.908972	ENSRNOG00000025126	Palb2
388	ENSRNOT00000004319	2.3682e-07	9.31656e-06	0.376867	ENSRNOG00000003223	Degs1
389	ENSRNOT00000027537	2.41831e-07	9.48923e-06	0.697639	ENSRNOG00000020308	Ech1
390	ENSRNOT00000056166	2.45e-07	9.58892e-06	-0.376759	ENSRNOG00000020748	MAP4
391	ENSRNOT00000018688	2.49473e-07	9.73904e-06	1.2198	ENSRNOG00000013663	Tmem86a
392	ENSRNOT00000011438	2.5576e-07	9.95086e-06	0.413149	ENSRNOG00000008565	NKIRAS1
393	ENSRNOT00000015189	2.56203e-07	9.95086e-06	-0.650615	ENSRNOG00000011269	Sult1c3
394	ENSRNOT00000003249	2.59432e-07	1.00507e-05	0.383615	ENSRNOG00000002378	Bpnt1
395	ENSRNOT00000002991	2.61666e-07	1.01116e-05	-0.635513	ENSRNOG00000002196	Ociad2
396	ENSRNOT00000025652	2.62851e-07	1.01317e-05	0.662478	ENSRNOG00000018740	Ugt1a2
397	ENSRNOT00000018328	2.66329e-07	1.02399e-05	-0.420998	ENSRNOG00000012956	Tgm2
398	ENSRNOT00000059270	2.67544e-07	1.02608e-05	-0.374041	ENSRNOG00000003533	Clcn4
399	ENSRNOT00000011043	2.68956e-07	1.02891e-05	1.15221	ENSRNOG00000008276	Adcy1
400	ENSRNOT00000003907	2.80817e-07	1.06836e-05	-0.378508	ENSRNOG00000002855	Rfc1
401	ENSRNOT00000004394	2.81368e-07	1.06836e-05	0.719596	ENSRNOG00000003291	Creg1
402	ENSRNOT00000010090	2.81021e-07	1.06836e-05	0.414858	ENSRNOG00000007630	Rsl24d1
403	ENSRNOT00000002209	2.84756e-07	1.07854e-05	-0.470334	ENSRNOG00000001621	C2cd2
404	ENSRNOT00000017469	2.86895e-07	1.08395e-05	0.494628	ENSRNOG00000012927	Rrp9
405	ENSRNOT00000026870	2.89636e-07	1.0916e-05	-0.436809	ENSRNOG00000019776	Sh3gl3
406	ENSRNOT00000029001	2.92883e-07	1.10112e-05	-0.374013	ENSRNOG00000021380	Fads6
407	ENSRNOT00000024831	3.02076e-07	1.1329e-05	-0.532948	ENSRNOG00000018359	Smad7
408	ENSRNOT00000036978	3.2476e-07	1.21498e-05	-0.538699	ENSRNOG00000027125	Mboat1
409	ENSRNOT00000057144	3.37187e-07	1.25839e-05	0.423174	ENSRNOG00000037664	Tbrg4
410	ENSRNOT00000013759	3.47992e-07	1.29555e-05	-0.370421	ENSRNOG00000010332	Nipsnap3b
411	ENSRNOT00000005829	3.59728e-07	1.33598e-05	-0.994398	ENSRNOG00000004400	Avpr1a
412	ENSRNOT00000066597	3.67137e-07	1.36019e-05	-0.764259	ENSRNOG00000042232	RGD1559600
413	ENSRNOT00000026051	3.71357e-07	1.37249e-05	-0.377675	ENSRNOG00000019240	Ampd2
414	ENSRNOT00000019351	3.78237e-07	1.39454e-05	-0.627285	ENSRNOG00000013774	Lmnb1
415	ENSRNOT00000004602	3.83038e-07	1.40884e-05	-0.940951	ENSRNOG00000003442	Adora1
416	ENSRNOT00000015057	3.8831e-07	1.42436e-05	-0.413135	ENSRNOG00000011071	Nt5e
417	ENSRNOT00000039186	3.89125e-07	1.42436e-05	-0.369737	ENSRNOG00000025940	Mettl9
418	ENSRNOT00000021769	3.90137e-07	1.42465e-05	0.417339	ENSRNOG00000016234	Ciapin1
419	ENSRNOT00000019685	3.9796e-07	1.44975e-05	0.392446	ENSRNOG00000014119	Farsb
420	ENSRNOT00000013371	4.15886e-07	1.50786e-05	-1.13226	ENSRNOG00000010062
421	ENSRNOT00000038623	4.14924e-07	1.50786e-05	-1.13113	ENSRNOG00000028243	DERL3
422	ENSRNOT00000023100	4.16994e-07	1.50829e-05	-0.400075	ENSRNOG00000017191	Trim5
423	ENSRNOT00000017911	4.30964e-07	1.55514e-05	0.530515	ENSRNOG00000013304	Arg1
424	ENSRNOT00000005228	4.39413e-07	1.57789e-05	0.420303	ENSRNOG00000003872	Slc40a1
425	ENSRNOT00000011991	4.39621e-07	1.57789e-05	-0.454205	ENSRNOG00000008937	Csrp1
426	ENSRNOT00000059993	4.4037e-07	1.57789e-05	-0.549947	ENSRNOG00000019237	Dab2ip
427	ENSRNOT00000008350	4.42711e-07	1.58256e-05	0.534651	ENSRNOG00000006118	Klf10
428	ENSRNOT00000038690	4.47912e-07	1.59741e-05	-1.73492	ENSRNOG00000010337	Slc13a2
429	ENSRNOT00000041374	4.53947e-07	1.61516e-05	0.679897	ENSRNOG00000033740	Lurap1l
430	ENSRNOT00000001600	4.67945e-07	1.6611e-05	-1.05674	ENSRNOG00000028814	Oasl2
431	ENSRNOT00000068613	4.83083e-07	1.71085e-05	0.368115	ENSRNOG00000013183	Eif4e
432	ENSRNOT00000012060	4.91785e-07	1.73764e-05	-0.416237	ENSRNOG00000008757	Tmem218
433	ENSRNOT00000021487	4.94089e-07	1.74175e-05	0.506173	ENSRNOG00000016044	Mab21l3
434	ENSRNOT00000033119	5.10779e-07	1.79643e-05	0.873688	ENSRNOG00000022523	Fkbp5
435	ENSRNOT00000073185	5.15561e-07	1.80909e-05	-1.46421	ENSRNOG00000049806
436	ENSRNOT00000002255	5.21677e-07	1.81411e-05	-0.376128	ENSRNOG00000001653	St3gal6
437	ENSRNOT00000028545	5.19787e-07	1.81411e-05	-2.1159	ENSRNOG00000021029	Hamp
438	ENSRNOT00000074245	5.21746e-07	1.81411e-05	-0.599773	ENSRNOG00000046779	RGD1309808
439	ENSRNOT00000074888	5.21746e-07	1.81411e-05	-0.599773	ENSRNOG00000047782	RGD1309808
440	ENSRNOT00000017081	5.308e-07	1.84139e-05	-1.12277	ENSRNOG00000012543	Mcm3
441	ENSRNOT00000056237	5.49247e-07	1.90107e-05	-0.414467	ENSRNOG00000021213	Lix1l
442	ENSRNOT00000028893	5.53378e-07	1.91103e-05	0.469233	ENSRNOG00000021270	Trmt6
443	ENSRNOT00000020453	5.65526e-07	1.94858e-05	0.433204	ENSRNOG00000015217	Ltv1
444	ENSRNOT00000032786	5.66853e-07	1.94875e-05	-0.538443	ENSRNOG00000007654	LRIG3
445	ENSRNOT00000072354	5.9852e-07	2.05299e-05	-0.697529	ENSRNOG00000050261
446	ENSRNOT00000068289	6.11134e-07	2.09156e-05	0.654368	ENSRNOG00000001181	Wdr4
447	ENSRNOT00000025052	6.13746e-07	2.0958e-05	0.374821	ENSRNOG00000018404	Aars
448	ENSRNOT00000036200	6.3712e-07	2.17076e-05	-0.500287	ENSRNOG00000004736	Ralgps2
449	ENSRNOT00000026063	6.49496e-07	2.208e-05	-0.932298	ENSRNOG00000019193	Stx1b
450	ENSRNOT00000044895	6.54298e-07	2.21938e-05	1.00842	ENSRNOG00000029740	Slc35g1
451	ENSRNOT00000018145	6.56906e-07	2.22328e-05	-0.905666	ENSRNOG00000013376	Mvd
452	ENSRNOT00000067975	6.73809e-07	2.27545e-05	-1.71994	ENSRNOG00000000658	Acacb
453	ENSRNOT00000076739	6.86295e-07	2.3125e-05	-0.465335	NA	NA
454	ENSRNOT00000000231	7.00202e-07	2.34479e-05	0.485024	ENSRNOG00000000216	Klf11
455	ENSRNOT00000020252	6.98855e-07	2.34479e-05	0.361163	ENSRNOG00000014915	Gsr
456	ENSRNOT00000024310	7.00487e-07	2.34479e-05	0.435683	ENSRNOG00000017777	Ahcy
457	ENSRNOT00000041688	7.06198e-07	2.35873e-05	-0.855861	ENSRNOG00000033573	Sgk2
458	ENSRNOT00000013854	7.15898e-07	2.38591e-05	0.396237	ENSRNOG00000010369	Dhx29
459	ENSRNOT00000027493	7.18471e-07	2.38927e-05	-1.29031	ENSRNOG00000020272	5330417C22Rik
460	ENSRNOT00000035338	7.42632e-07	2.4589e-05	-0.360588	ENSRNOG00000023238	Dgkd
461	ENSRNOT00000044788	7.41398e-07	2.4589e-05	0.462915	ENSRNOG00000020938	Ppp1r15a
462	ENSRNOT00000013780	7.47599e-07	2.46999e-05	0.390235	ENSRNOG00000010216	Vwa8
463	ENSRNOT00000002411	7.53649e-07	2.4846e-05	0.441862	ENSRNOG00000001769	Tnk2
464	ENSRNOT00000004969	7.55381e-07	2.48494e-05	-1.2413	ENSRNOG00000003703	Mcm6
465	ENSRNOT00000034570	7.6721e-07	2.51843e-05	0.360398	ENSRNOG00000028063	Tmem38b
466	ENSRNOT00000028890	7.88049e-07	2.58128e-05	0.394184	ENSRNOG00000021267	Gpcpd1
467	ENSRNOT00000074829	8.00563e-07	2.61666e-05	-0.370606	ENSRNOG00000050197	Pdia6
468	ENSRNOT00000055251	8.09597e-07	2.64053e-05	-0.568153	ENSRNOG00000019340	Cep250
469	ENSRNOT00000010915	8.12917e-07	2.64571e-05	0.367534	ENSRNOG00000008703	Rnps1
470	ENSRNOT00000015888	8.40553e-07	2.72498e-05	-0.43459	ENSRNOG00000011446	Vill
471	ENSRNOT00000023456	8.40846e-07	2.72498e-05	0.41108	ENSRNOG00000017460	Imp3
472	ENSRNOT00000024141	8.46103e-07	2.73621e-05	-0.36033	ENSRNOG00000017820	Nqo2
473	ENSRNOT00000056937	8.73916e-07	2.81423e-05	-0.536209	ENSRNOG00000010240	Fam46a
474	ENSRNOT00000067414	8.73199e-07	2.81423e-05	-0.897246	ENSRNOG00000003121	Rtn4rl1
475	ENSRNOT00000014317	8.77112e-07	2.81857e-05	1.29794	ENSRNOG00000010210	Slc7a11
476	ENSRNOT00000044483	8.89679e-07	2.85295e-05	-0.554969	ENSRNOG00000002449	Maged2
477	ENSRNOT00000050721	9.20272e-07	2.94487e-05	0.582617	ENSRNOG00000020651	Cars
478	ENSRNOT00000076855	9.28446e-07	2.96481e-05	0.509373	NA	NA
479	ENSRNOT00000036481	9.3356e-07	2.97492e-05	1.08419	ENSRNOG00000027259	Faxdc2
480	ENSRNOT00000024561	9.35883e-07	2.97611e-05	-0.585212	ENSRNOG00000017900	rnf141
481	ENSRNOT00000004283	9.45963e-07	3.00191e-05	0.356646	ENSRNOG00000003117	Psmd12
482	ENSRNOT00000003941	9.627e-07	3.04868e-05	0.391371	ENSRNOG00000002914	Trmt1
483	ENSRNOT00000065518	9.6479e-07	3.04898e-05	0.447263	ENSRNOG00000043053	Zfp639
484	ENSRNOT00000000794	9.78202e-07	3.08202e-05	0.524408	ENSRNOG00000000641	Nrbf2
485	ENSRNOT00000068295	9.79284e-07	3.08202e-05	-0.623561	ENSRNOG00000029195	Uba7
486	ENSRNOT00000009261	9.95929e-07	3.12796e-05	0.381826	ENSRNOG00000006975	Wasl
487	ENSRNOT00000071633	1.00661e-06	3.15501e-05	-0.496452	ENSRNOG00000049464	Cyp2c13
488	ENSRNOT00000025319	1.04919e-06	3.28172e-05	0.826007	ENSRNOG00000018736	Pnpla2
489	ENSRNOT00000024882	1.0851e-06	3.38712e-05	0.407596	ENSRNOG00000018349	Polr1b
490	ENSRNOT00000075917	1.14828e-06	3.577e-05	-0.403053	NA	NA
491	ENSRNOT00000067688	1.15067e-06	3.57715e-05	1.13663	ENSRNOG00000015382	Arid5a
492	ENSRNOT00000001243	1.15469e-06	3.58237e-05	-0.388861	ENSRNOG00000000937	Slc46a3
493	ENSRNOT00000076426	1.15853e-06	3.58697e-05	-0.371432	NA	NA
494	ENSRNOT00000044613	1.1691e-06	3.61238e-05	-0.365332	ENSRNOG00000010944	Hyou1
495	ENSRNOT00000070903	1.17403e-06	3.62028e-05	-0.755483	ENSRNOG00000045924	RT1-T24-3
496	ENSRNOT00000032316	1.1799e-06	3.63104e-05	0.884804	ENSRNOG00000028625	Eif4ebp3
497	ENSRNOT00000059255	1.18716e-06	3.64605e-05	0.38076	ENSRNOG00000003147	SQSTM1
498	ENSRNOT00000035013	1.19207e-06	3.65377e-05	-0.652077	ENSRNOG00000025444	RGD1565682
499	ENSRNOT00000011960	1.19494e-06	3.65522e-05	0.448856	ENSRNOG00000008802	Dnajc11
500	ENSRNOT00000016167	1.26553e-06	3.85404e-05	-0.401533	ENSRNOG00000012016	Npc1
501	ENSRNOT00000028490	1.26751e-06	3.85404e-05	1.52678	ENSRNOG00000020990	Fgf21
502	ENSRNOT00000047241	1.266e-06	3.85404e-05	-0.745686	ENSRNOG00000031916	Timeless
503	ENSRNOT00000023477	1.32994e-06	4.03582e-05	0.48975	ENSRNOG00000017243	Bnip3
504	ENSRNOT00000035486	1.35053e-06	4.09017e-05	0.351356	ENSRNOG00000025459	Mars
505	ENSRNOT00000068360	1.35662e-06	4.10049e-05	0.371783	ENSRNOG00000025269	Slc25a44
506	ENSRNOT00000050476	1.38149e-06	4.1674e-05	-1.34771	ENSRNOG00000028765	Ttc24
507	ENSRNOT00000013997	1.4248e-06	4.28957e-05	0.457671	ENSRNOG00000010038	Psmc5
508	ENSRNOT00000031117	1.51296e-06	4.54604e-05	0.551547	ENSRNOG00000022802	Tmem184b
509	ENSRNOT00000027802	1.52055e-06	4.55985e-05	-0.6683	ENSRNOG00000020506	Khnyn
510	ENSRNOT00000021653	1.5287e-06	4.57532e-05	-0.482643	ENSRNOG00000016173	Cyp1a2
511	ENSRNOT00000071712	1.57064e-06	4.69163e-05	0.370318	ENSRNOG00000046379	Srm
512	ENSRNOT00000012386	1.59045e-06	4.74153e-05	-0.423749	ENSRNOG00000009323	Fam214b
513	ENSRNOT00000003526	1.61267e-06	4.78907e-05	-0.61794	ENSRNOG00000002609	Ero1lb
514	ENSRNOT00000012375	1.61067e-06	4.78907e-05	-1.76669	ENSRNOG00000009286	Noxa1
515	ENSRNOT00000050891	1.64146e-06	4.86511e-05	-0.501373	ENSRNOG00000021156	Vegfb
516	ENSRNOT00000013753	1.71497e-06	5.07312e-05	0.857937	ENSRNOG00000046864	Acot4
517	ENSRNOT00000019918	1.73582e-06	5.12094e-05	0.496512	ENSRNOG00000014852	Fbxo30
518	ENSRNOT00000071175	1.73784e-06	5.12094e-05	-0.545354	ENSRNOG00000013589	Cxcl12
519	ENSRNOT00000020358	1.7538e-06	5.15799e-05	-0.592753	ENSRNOG00000015181	Snx21
520	ENSRNOT00000054973	1.77047e-06	5.197e-05	0.347684	ENSRNOG00000036698	Nploc4
521	ENSRNOT00000009943	1.7892e-06	5.23187e-05	-0.347708	ENSRNOG00000007496	Mtmr4
522	ENSRNOT00000023463	1.78616e-06	5.23187e-05	0.464494	ENSRNOG00000017340	Wdr12
523	ENSRNOT00000003605	1.81695e-06	5.30285e-05	0.366051	ENSRNOG00000002680	Lamc1
524	ENSRNOT00000017165	1.82968e-06	5.32982e-05	0.428162	ENSRNOG00000012692	Riok2
525	ENSRNOT00000039876	1.88255e-06	5.47339e-05	-1.13332	ENSRNOG00000001959	Mx1
526	ENSRNOT00000007398	1.93534e-06	5.61616e-05	-0.350513	ENSRNOG00000004860	Myh9
527	ENSRNOT00000066683	1.96228e-06	5.68352e-05	0.492794	ENSRNOG00000047111	NOL6
528	ENSRNOT00000061430	1.97484e-06	5.70908e-05	0.391855	ENSRNOG00000018232	Srf
529	ENSRNOT00000013499	2.02661e-06	5.84768e-05	-0.402084	ENSRNOG00000010081	TMEM144
530	ENSRNOT00000025094	2.07671e-06	5.98093e-05	-0.355474	ENSRNOG00000018420	Slc22a7
531	ENSRNOT00000001954	2.09751e-06	6.02945e-05	0.350898	ENSRNOG00000001436	Ywhag
532	ENSRNOT00000020380	2.137e-06	6.13141e-05	-0.572872	ENSRNOG00000015195	Hdhd3
533	ENSRNOT00000011340	2.17889e-06	6.23987e-05	0.731084	ENSRNOG00000008432	Slc22a5
534	ENSRNOT00000048022	2.20337e-06	6.29817e-05	0.397487	ENSRNOG00000005012	Utp14a
535	ENSRNOT00000004901	2.32428e-06	6.63138e-05	-0.427709	ENSRNOG00000003686	Tbl1x
536	ENSRNOT00000030479	2.34633e-06	6.68178e-05	-0.35201	ENSRNOG00000023533	Fam69a
537	ENSRNOT00000002510	2.37765e-06	6.75836e-05	-0.564533	ENSRNOG00000001833	Mcm4
538	ENSRNOT00000011287	2.39531e-06	6.79592e-05	-0.521318	ENSRNOG00000008345	Clcn6
539	ENSRNOT00000021430	2.46667e-06	6.98538e-05	-0.498594	ENSRNOG00000015577	Lpar6
540	ENSRNOT00000064695	2.48558e-06	7.02591e-05	-0.413844	ENSRNOG00000010131	Rin2
541	ENSRNOT00000017270	2.60932e-06	7.36205e-05	-0.532286	ENSRNOG00000012662	Lyst
542	ENSRNOT00000038964	2.62221e-06	7.38476e-05	0.356399	ENSRNOG00000042482	Tatdn2
543	ENSRNOT00000059233	2.67107e-06	7.5085e-05	0.371379	ENSRNOG00000003942	Asnsd1
544	ENSRNOT00000064643	2.72562e-06	7.64776e-05	-0.348119	ENSRNOG00000020544	Sdr39u1
545	ENSRNOT00000056227	2.73542e-06	7.66118e-05	-1.31116	ENSRNOG00000043188
546	ENSRNOT00000002450	2.75617e-06	7.69634e-05	0.438063	ENSRNOG00000001797	Umps
547	ENSRNOT00000012245	2.75806e-06	7.69634e-05	0.341616	ENSRNOG00000009069	Tnfaip1
548	ENSRNOT00000067559	2.76416e-06	7.69929e-05	0.657999	ENSRNOG00000017473	Ttc25
549	ENSRNOT00000025657	2.77359e-06	7.7115e-05	0.418519	ENSRNOG00000018964	Gss
550	ENSRNOT00000001201	2.78575e-06	7.72377e-05	0.39969	ENSRNOG00000000902	Hsph1
551	ENSRNOT00000036848	2.78826e-06	7.72377e-05	-0.458498	ENSRNOG00000018412	Sfi1
552	ENSRNOT00000041925	2.79319e-06	7.72377e-05	-0.38862	ENSRNOG00000033010	Akr1c12
553	ENSRNOT00000010087	2.81993e-06	7.78363e-05	0.400992	ENSRNOG00000006991	Adrm1
554	ENSRNOT00000071249	2.8562e-06	7.86949e-05	4.32984	ENSRNOG00000046023	Exoc4
555	ENSRNOT00000026854	2.89619e-06	7.96532e-05	-0.369249	ENSRNOG00000037229	Gmppb
556	ENSRNOT00000016077	2.91151e-06	7.9787e-05	0.422575	ENSRNOG00000011507	Pick1
557	ENSRNOT00000064428	2.90684e-06	7.9787e-05	0.416597	ENSRNOG00000016321	Entpd4
558	ENSRNOT00000011849	2.93949e-06	8.04092e-05	-0.568497	ENSRNOG00000008857
559	ENSRNOT00000065091	2.96351e-06	8.09212e-05	0.409294	ENSRNOG00000003982	Ptpn21
560	ENSRNOT00000074826	2.99426e-06	8.16151e-05	0.609785	ENSRNOG00000046283	Tmem41a
561	ENSRNOT00000064261	3.02547e-06	8.23187e-05	-0.512487	ENSRNOG00000036833	Zfp385a
562	ENSRNOT00000016768	3.03754e-06	8.25e-05	0.342019	ENSRNOG00000011951	Plk2
563	ENSRNOT00000000749	3.08341e-06	8.34574e-05	0.363742	ENSRNOG00000000610	Cisd1
564	ENSRNOT00000022342	3.08372e-06	8.34574e-05	-0.357749	ENSRNOG00000016496	Ctsc
565	ENSRNOT00000016912	3.12554e-06	8.42901e-05	-0.695041	ENSRNOG00000026177	Mgam
566	ENSRNOT00000024264	3.12278e-06	8.42901e-05	0.354669	ENSRNOG00000017852	Nars
567	ENSRNOT00000051075	3.15122e-06	8.48327e-05	0.960893	ENSRNOG00000029651	Rdh16
568	ENSRNOT00000019350	3.22035e-06	8.65412e-05	0.345446	ENSRNOG00000014454	Ap1m1
569	ENSRNOT00000005289	3.23528e-06	8.67897e-05	0.339142	ENSRNOG00000003953	Rab3gap1
570	ENSRNOT00000035482	3.35431e-06	8.9825e-05	1.1848	ENSRNOG00000028120
571	ENSRNOT00000051235	3.39736e-06	9.08184e-05	0.436779	ENSRNOG00000033887	Acot3
572	ENSRNOT00000054724	3.40954e-06	9.08738e-05	-0.691365	ENSRNOG00000021924	Cyp2c22
573	ENSRNOT00000074081	3.41134e-06	9.08738e-05	0.360655	ENSRNOG00000045860	U2af1
574	ENSRNOT00000013863	3.42885e-06	9.1143e-05	0.512369	ENSRNOG00000010170	Tubb4b
575	ENSRNOT00000030222	3.43339e-06	9.1143e-05	0.519861	ENSRNOG00000022229	Sdad1
576	ENSRNOT00000066917	3.4567e-06	9.16026e-05	-0.505136	ENSRNOG00000015389	Stag1
577	ENSRNOT00000024102	3.5697e-06	9.44332e-05	-1.04707	ENSRNOG00000017685	Aqp5
578	ENSRNOT00000009894	3.59704e-06	9.49918e-05	0.424798	ENSRNOG00000007390	Nfkbia
579	ENSRNOT00000072511	3.66223e-06	9.65463e-05	-0.780826	ENSRNOG00000049426	Mmab
580	ENSRNOT00000064830	3.85421e-06	0.000101432	0.526306	ENSRNOG00000018689	RGD1305464
581	ENSRNOT00000042524	3.86364e-06	0.000101505	-0.337943	ENSRNOG00000019319	Fchsd2
582	ENSRNOT00000021864	3.87952e-06	0.000101747	-0.686755	ENSRNOG00000016322	Camk2n1
583	ENSRNOT00000061619	3.89909e-06	0.000102085	0.486248	ENSRNOG00000025701	Mki67ip
584	ENSRNOT00000074738	3.90655e-06	0.000102105	-0.697976	ENSRNOG00000038908	Phf11b
585	ENSRNOT00000027794	3.9589e-06	0.000103297	-1.38229	ENSRNOG00000020503	Cbln3
586	ENSRNOT00000054742	3.99263e-06	0.000103999	-0.504614	ENSRNOG00000024016
587	ENSRNOT00000051289	4.04175e-06	0.000105099	-0.8262	ENSRNOG00000049826	Ust5r
588	ENSRNOT00000001014	4.11105e-06	0.000106178	-0.418245	ENSRNOG00000000781	Rnf39
589	ENSRNOT00000001979	4.09948e-06	0.000106178	0.342959	ENSRNOG00000001456	Nup153
590	ENSRNOT00000055390	4.09763e-06	0.000106178	0.339901	ENSRNOG00000032162	Atf1
591	ENSRNOT00000066230	4.1058e-06	0.000106178	-0.581491	ENSRNOG00000018886	Aaed1
592	ENSRNOT00000021531	4.12226e-06	0.000106287	0.535655	ENSRNOG00000016033	Endog
593	ENSRNOT00000010810	4.15012e-06	0.000106825	0.705998	ENSRNOG00000007944	Edem1
594	ENSRNOT00000025550	4.24258e-06	0.000109022	0.356138	ENSRNOG00000018767	Rbm17
595	ENSRNOT00000040981	4.26346e-06	0.000109374	0.408632	ENSRNOG00000029238	Fam203a
596	ENSRNOT00000054932	4.34987e-06	0.000111403	-0.465798	ENSRNOG00000036673	Sectm1b
597	ENSRNOT00000019104	4.42321e-06	0.000112967	0.334052	ENSRNOG00000014097	Psmd7
598	ENSRNOT00000019323	4.43311e-06	0.000112967	0.360138	ENSRNOG00000014058	Tomm22
599	ENSRNOT00000071355	4.42679e-06	0.000112967	-0.743997	ENSRNOG00000051014
600	ENSRNOT00000004972	4.47759e-06	0.00011391	-0.385751	ENSRNOG00000003707	Zmym3
601	ENSRNOT00000024875	4.51367e-06	0.000114637	-0.37973	ENSRNOG00000018411	Pold3
602	ENSRNOT00000017783	4.54185e-06	0.000115161	-0.341348	ENSRNOG00000012953	Arsa
603	ENSRNOT00000056903	4.58743e-06	0.000116124	-0.596606	ENSRNOG00000014171	Tnfsf13
604	ENSRNOT00000001746	4.9097e-06	0.000124076	-1.06802	ENSRNOG00000001296	P2rx7
605	ENSRNOT00000010688	4.93657e-06	0.000124548	0.559314	ENSRNOG00000008113	RGD1561149
606	ENSRNOT00000004150	4.94824e-06	0.000124637	0.408171	ENSRNOG00000003111	Ovca2
607	ENSRNOT00000009838	4.97137e-06	0.000125013	-0.333981	ENSRNOG00000039745	Pm20d1
608	ENSRNOT00000015810	4.98462e-06	0.00012514	0.347425	ENSRNOG00000011361	Slc37a4
609	ENSRNOT00000006883	5.05249e-06	0.000126636	0.48076	ENSRNOG00000004980	Rangrf
610	ENSRNOT00000038879	5.07335e-06	0.00012695	0.385989	ENSRNOG00000021824	Dnajb1
611	ENSRNOT00000028102	5.14357e-06	0.000128497	0.467809	ENSRNOG00000020704	Dak
612	ENSRNOT00000074725	5.16639e-06	0.000128856	0.427364	ENSRNOG00000045665	Amigo1
613	ENSRNOT00000012177	5.2702e-06	0.00013123	0.336786	ENSRNOG00000009175	Jagn1
614	ENSRNOT00000025433	5.31063e-06	0.000132022	0.33196	ENSRNOG00000018809	Psmd5
615	ENSRNOT00000056278	5.38513e-06	0.000133656	0.540197	ENSRNOG00000037238	Rnmtl1
616	ENSRNOT00000001227	5.46349e-06	0.000135381	0.342323	ENSRNOG00000000923	Cct6a
617	ENSRNOT00000057907	5.57073e-06	0.000137815	-1.14175	ENSRNOG00000038055	Slc47a2
618	ENSRNOT00000036195	5.70068e-06	0.000140801	0.48706	ENSRNOG00000023799	Pak1ip1
619	ENSRNOT00000024266	5.7313e-06	0.000141329	-0.536412	ENSRNOG00000017857	Cul7
620	ENSRNOT00000004091	5.76507e-06	0.000141932	-0.369438	ENSRNOG00000003029	Calr
621	ENSRNOT00000012363	5.84885e-06	0.000143763	0.478496	ENSRNOG00000009094	Nudt4
622	ENSRNOT00000017337	5.98676e-06	0.000146916	-1.46402	ENSRNOG00000012987	Ptk6
623	ENSRNOT00000071744	6.04234e-06	0.000148042	-0.809265	ENSRNOG00000048906
624	ENSRNOT00000019886	6.14694e-06	0.000150363	-0.378352	ENSRNOG00000014766	Galt
625	ENSRNOT00000037181	6.17431e-06	0.000150791	-1.10237	ENSRNOG00000029191	Gbp7
626	ENSRNOT00000009113	6.49469e-06	0.000158362	0.343631	ENSRNOG00000006655	Plrg1
627	ENSRNOT00000017396	6.50509e-06	0.000158363	-0.374754	ENSRNOG00000013035	Rab33b
628	ENSRNOT00000013296	6.67178e-06	0.000162163	-0.99562	ENSRNOG00000009979	Sebox
629	ENSRNOT00000076292	6.73096e-06	0.000163341	0.348522	NA	NA
630	ENSRNOT00000076350	6.75751e-06	0.000163725	-0.84969	NA	NA
631	ENSRNOT00000060111	6.92189e-06	0.000167442	-0.383403	ENSRNOG00000030715	Cfh
632	ENSRNOT00000065111	6.97699e-06	0.000168477	-0.345676	ENSRNOG00000013737	Bcar3
633	ENSRNOT00000076857	6.98676e-06	0.000168477	-0.600424	NA	NA
634	ENSRNOT00000014267	7.09836e-06	0.000170898	-1.30436	ENSRNOG00000010698	Ca1
635	ENSRNOT00000029420	7.13527e-06	0.000171516	-0.335561	ENSRNOG00000027797	Nit2
636	ENSRNOT00000019237	7.38558e-06	0.000177254	-0.477358	ENSRNOG00000014118	Klkb1
637	ENSRNOT00000036374	7.52403e-06	0.000180293	-1.78242	ENSRNOG00000026344	Fam179a
638	ENSRNOT00000021937	7.60118e-06	0.000181857	0.570691	ENSRNOG00000016392	Zfp593
639	ENSRNOT00000023169	7.67072e-06	0.000183233	0.496247	ENSRNOG00000017090	RGD1308706
640	ENSRNOT00000049798	7.75375e-06	0.000184927	-0.364254	ENSRNOG00000008474	Acox3
641	ENSRNOT00000022499	7.79708e-06	0.00018567	-0.325958	ENSRNOG00000016717	Gas2
642	ENSRNOT00000018763	7.81765e-06	0.000185703	1.39997	ENSRNOG00000013971	Psat1
643	ENSRNOT00000075996	7.82277e-06	0.000185703	0.398248	NA	NA
644	ENSRNOT00000005304	7.90851e-06	0.000187446	0.337335	ENSRNOG00000003980	Ttc1
645	ENSRNOT00000067675	8.00835e-06	0.000189519	0.9132	ENSRNOG00000042163	Btbd19
646	ENSRNOT00000011480	8.05571e-06	0.000190344	3.88783	ENSRNOG00000008664
647	ENSRNOT00000040950	8.11401e-06	0.000191425	1.18573	ENSRNOG00000029711	Gsta3
648	ENSRNOT00000037203	8.21993e-06	0.000193327	0.362427	ENSRNOG00000025430	Ddx18
649	ENSRNOT00000075602	8.20772e-06	0.000193327	0.325464	ENSRNOG00000047250	Gmfb
650	ENSRNOT00000007367	8.31536e-06	0.00019527	0.784379	ENSRNOG00000005387	Rbm3
651	ENSRNOT00000012050	8.36732e-06	0.000196189	-0.33455	ENSRNOG00000009096	Pon3
652	ENSRNOT00000023358	8.43888e-06	0.000197563	-1.54731	ENSRNOG00000017244	Rnf186
653	ENSRNOT00000011750	8.52258e-06	0.000199217	-0.856788	ENSRNOG00000008539	Lgals2
654	ENSRNOT00000046598	8.59773e-06	0.000200666	-0.684822	ENSRNOG00000047493	Slco1a4
655	ENSRNOT00000058495	8.77057e-06	0.000204388	0.456274	ENSRNOG00000025371	Spry1
656	ENSRNOT00000048984	9.04766e-06	0.000210524	0.457613	ENSRNOG00000001350	Naa25
657	ENSRNOT00000016625	9.09171e-06	0.000211227	-0.716803	ENSRNOG00000012386	Zbtb38
658	ENSRNOT00000022437	9.11428e-06	0.000211429	0.323405	ENSRNOG00000016459	Eif3j
659	ENSRNOT00000036904	9.2088e-06	0.000213298	-0.493663	ENSRNOG00000025504	Ankrd46
660	ENSRNOT00000005844	9.28011e-06	0.000214407	0.407034	ENSRNOG00000004302	Pah
661	ENSRNOT00000048509	9.28479e-06	0.000214407	-0.957836	ENSRNOG00000004626	Slc34a2
662	ENSRNOT00000043393	9.31336e-06	0.000214742	0.477672	ENSRNOG00000031721	Dnajc30
663	ENSRNOT00000022615	9.38594e-06	0.000216089	-0.415762	ENSRNOG00000016508	Palmd
664	ENSRNOT00000013265	9.44709e-06	0.000217169	-0.479597	ENSRNOG00000009789	Topbp1
665	ENSRNOT00000049154	9.48511e-06	0.000217715	-0.522114	ENSRNOG00000036984	SLCO1A1
666	ENSRNOT00000061735	9.5149e-06	0.000218071	0.413141	ENSRNOG00000018574	Qsox2
667	ENSRNOT00000010242	9.56325e-06	0.000218851	-0.606836	ENSRNOG00000007591	Slc45a3
668	ENSRNOT00000002695	9.716e-06	0.000222014	-0.828427	ENSRNOG00000001963	Mx2
669	ENSRNOT00000065558	9.91155e-06	0.000226143	-0.489779	ENSRNOG00000003496	Tbc1d9
670	ENSRNOT00000004047	9.9572e-06	0.000226846	0.691502	ENSRNOG00000003028	DNAH17
671	ENSRNOT00000001859	1.00688e-05	0.000229047	0.336649	ENSRNOG00000001377	Ddx54
672	ENSRNOT00000072160	1.01372e-05	0.000230258	0.49523	ENSRNOG00000049873	Ap1s3
673	ENSRNOT00000008582	1.02107e-05	0.00023142	-0.338032	ENSRNOG00000006396	Sdc1
674	ENSRNOT00000057045	1.02186e-05	0.00023142	-0.623076	ENSRNOG00000023257	Adamts9
675	ENSRNOT00000016390	1.03427e-05	0.000233882	-0.325644	ENSRNOG00000012216	Tgfbi
676	ENSRNOT00000003728	1.06657e-05	0.000240732	0.361094	ENSRNOG00000002781	Kdsr
677	ENSRNOT00000026724	1.06771e-05	0.000240732	-0.369112	ENSRNOG00000019744	Prr16
678	ENSRNOT00000037517	1.06936e-05	0.000240748	0.320087	ENSRNOG00000006949	C1qbp
679	ENSRNOT00000021752	1.09514e-05	0.00024619	-0.356182	ENSRNOG00000016029	Rb1
680	ENSRNOT00000026186	1.10185e-05	0.000247333	0.440913	ENSRNOG00000019342	Sult1a1
681	ENSRNOT00000005198	1.10385e-05	0.000247417	0.340217	ENSRNOG00000003837	Mif4gd
682	ENSRNOT00000042291	1.10817e-05	0.000248021	-0.357301	ENSRNOG00000008747	Plekha5
683	ENSRNOT00000041678	1.1281e-05	0.000251745	-0.325008	ENSRNOG00000032948	Tyk2
684	ENSRNOT00000071493	1.12692e-05	0.000251745	0.329251	ENSRNOG00000047394	Ufd1l
685	ENSRNOT00000001058	1.13655e-05	0.00025326	0.325205	ENSRNOG00000000804	Mrps18b
686	ENSRNOT00000013903	1.13853e-05	0.000253331	-0.645367	ENSRNOG00000010424	Fancg
687	ENSRNOT00000002715	1.14148e-05	0.000253603	0.336971	ENSRNOG00000001979	Rcan1
688	ENSRNOT00000067699	1.14307e-05	0.000253603	-0.425161	ENSRNOG00000009515	Pgm3
689	ENSRNOT00000051353	1.18384e-05	0.000262265	-1.40567	ENSRNOG00000030800	Igdcc3
690	ENSRNOT00000027957	1.18642e-05	0.000262458	0.325205	ENSRNOG00000036806	Psme3
691	ENSRNOT00000027553	1.1919e-05	0.000263288	0.365761	ENSRNOG00000020333	Cirh1a
692	ENSRNOT00000041774	1.20254e-05	0.000265255	-0.469049	ENSRNOG00000030111	Cyp11b2
693	ENSRNOT00000027088	1.21318e-05	0.000267215	0.49	ENSRNOG00000019980	Tomm20
694	ENSRNOT00000055187	1.21875e-05	0.000268054	-0.333451	ENSRNOG00000020905	Hdac5
695	ENSRNOT00000016739	1.2469e-05	0.000273851	0.329061	ENSRNOG00000011929	Abcd3
696	ENSRNOT00000026755	1.25759e-05	0.000275803	-0.386405	ENSRNOG00000019721	Ypel3
697	ENSRNOT00000043646	1.27771e-05	0.000279814	0.531736	ENSRNOG00000007104	Itpr1
698	ENSRNOT00000064450	1.29066e-05	0.000282244	0.371651	ENSRNOG00000028255	Usp36
699	ENSRNOT00000012537	1.29647e-05	0.00028311	-0.758284	ENSRNOG00000009329	Nr1d1
700	ENSRNOT00000011006	1.32084e-05	0.000288018	-0.420674	ENSRNOG00000008243	Slc43a1
701	ENSRNOT00000008803	1.35164e-05	0.000294311	-0.989929	ENSRNOG00000006588	Meox2
702	ENSRNOT00000074879	1.35355e-05	0.000294311	-0.316932	ENSRNOG00000050185	Enpep
703	ENSRNOT00000015844	1.364e-05	0.00029532	-0.396641	ENSRNOG00000011902	Rdh11
704	ENSRNOT00000039377	1.36099e-05	0.00029532	0.316669	ENSRNOG00000023376	Riok3
705	ENSRNOT00000042864	1.36355e-05	0.00029532	0.437518	ENSRNOG00000026008	Gtf2e1
706	ENSRNOT00000017224	1.37209e-05	0.000296503	-0.358585	ENSRNOG00000012865	Parp3
707	ENSRNOT00000020537	1.37335e-05	0.000296503	0.323437	ENSRNOG00000014981	Usp14
708	ENSRNOT00000068452	1.38195e-05	0.000297939	-0.418598	ENSRNOG00000043077	Zfpm1
709	ENSRNOT00000057422	1.41254e-05	0.000304104	-0.318743	ENSRNOG00000000800	Man1a1
710	ENSRNOT00000014191	1.41899e-05	0.000305062	-0.439767	ENSRNOG00000023828	BC024139
711	ENSRNOT00000024674	1.42434e-05	0.000305353	-0.34842	ENSRNOG00000018297	Ocln
712	ENSRNOT00000033886	1.42402e-05	0.000305353	-0.613948	ENSRNOG00000009720	Zcchc11
713	ENSRNOT00000070861	1.45035e-05	0.000310493	-0.73457	ENSRNOG00000046727	Abcc2
714	ENSRNOT00000073149	1.46018e-05	0.00031216	-0.536954	ENSRNOG00000046890	Abca6
715	ENSRNOT00000015931	1.48375e-05	0.000316754	0.319269	ENSRNOG00000011891	Atp6v1b2
716	ENSRNOT00000001036	1.50167e-05	0.000319952	-0.426898	ENSRNOG00000000777	RT1-S3
717	ENSRNOT00000042499	1.50292e-05	0.000319952	-1.21977	ENSRNOG00000001267	Lss
718	ENSRNOT00000014073	1.57293e-05	0.00033439	0.649376	ENSRNOG00000010527	Serpina3n
719	ENSRNOT00000064091	1.58093e-05	0.000335623	0.727913	ENSRNOG00000024848	FGA
720	ENSRNOT00000011711	1.60754e-05	0.000340799	0.411361	ENSRNOG00000008855	Gjb2
721	ENSRNOT00000024214	1.6192e-05	0.000342774	0.391895	ENSRNOG00000017824	Ncoa5
722	ENSRNOT00000024917	1.62359e-05	0.000342774	0.599733	ENSRNOG00000018445	Agt
723	ENSRNOT00000026158	1.62357e-05	0.000342774	0.395974	ENSRNOG00000019297	Homer2
724	ENSRNOT00000017955	1.63505e-05	0.000344715	0.370107	ENSRNOG00000013438	Yae1d1
725	ENSRNOT00000001446	1.64359e-05	0.000345561	-0.429803	ENSRNOG00000001090	Stard13
726	ENSRNOT00000006008	1.64198e-05	0.000345561	-1.4237	ENSRNOG00000004330	Chrdl1
727	ENSRNOT00000020836	1.67884e-05	0.000352487	-0.314206	ENSRNOG00000015054	Rcbtb2
728	ENSRNOT00000019625	1.69554e-05	0.000355504	-1.67419	ENSRNOG00000014447	Gck
729	ENSRNOT00000076735	1.71437e-05	0.000358959	-0.774269	NA	NA
730	ENSRNOT00000028752	1.72597e-05	0.000360893	0.335298	ENSRNOG00000021175	Otub1
731	ENSRNOT00000002403	1.73672e-05	0.000362067	0.396266	ENSRNOG00000001762	Pcyt1a
732	ENSRNOT00000005383	1.7387e-05	0.000362067	0.798953	ENSRNOG00000003977	Dusp1
733	ENSRNOT00000050223	1.7343e-05	0.000362067	0.319457	ENSRNOG00000006532	H3f3b
734	ENSRNOT00000010296	1.75323e-05	0.000364595	-0.466621	ENSRNOG00000007606	Rnf43
735	ENSRNOT00000003557	1.76586e-05	0.000366721	0.382111	ENSRNOG00000022144
736	ENSRNOT00000027050	1.78452e-05	0.000370093	0.336744	ENSRNOG00000019953	Ube2f
737	ENSRNOT00000064323	1.79049e-05	0.000370829	0.513337	ENSRNOG00000013040	Ddx31
738	ENSRNOT00000024455	1.79318e-05	0.000370883	-0.743706	ENSRNOG00000018131	Slc16a4
739	ENSRNOT00000018149	1.79646e-05	0.000371058	0.312328	ENSRNOG00000013186	G3bp1
740	ENSRNOT00000027116	1.80216e-05	0.000371732	0.319832	ENSRNOG00000019983	Mlx
741	ENSRNOT00000004787	1.80874e-05	0.000372585	0.368742	ENSRNOG00000003599	Utp3
742	ENSRNOT00000026258	1.83531e-05	0.00037755	-0.312089	ENSRNOG00000019383	Tef
743	ENSRNOT00000008262	1.84181e-05	0.000378376	-0.620443	ENSRNOG00000006033	Spon2
744	ENSRNOT00000005996	1.85472e-05	0.000380517	0.318896	ENSRNOG00000004515	Pes1
745	ENSRNOT00000020002	1.87575e-05	0.000384316	-0.311711	ENSRNOG00000014610	Anpep
746	ENSRNOT00000003992	1.89583e-05	0.000387907	0.323352	ENSRNOG00000002980	Tsr1
747	ENSRNOT00000063779	1.90588e-05	0.000389443	-0.593502	ENSRNOG00000043193	Smim1
748	ENSRNOT00000036282	1.94633e-05	0.000397176	-0.456729	ENSRNOG00000026186	Syde2
749	ENSRNOT00000005910	1.98485e-05	0.000404495	0.675542	ENSRNOG00000004284	Btg1
750	ENSRNOT00000017374	2.02654e-05	0.000411893	-1.02206	ENSRNOG00000012932	Ccdc146
751	ENSRNOT00000039857	2.02523e-05	0.000411893	0.369311	ENSRNOG00000026128	Cpne8
752	ENSRNOT00000005400	2.03145e-05	0.000412341	-0.950238	ENSRNOG00000004003	Dusp10
753	ENSRNOT00000028876	2.04984e-05	0.000415521	0.467389	ENSRNOG00000021255	Smox
754	ENSRNOT00000013587	2.05773e-05	0.000416016	0.341438	ENSRNOG00000009545	Polr1a
755	ENSRNOT00000027064	2.05607e-05	0.000416016	-0.311065	ENSRNOG00000019946	Gmppa
756	ENSRNOT00000004161	2.07488e-05	0.000418928	0.483427	ENSRNOG00000003116	Dph1
757	ENSRNOT00000024648	2.09741e-05	0.000422918	0.456055	ENSRNOG00000017751	Arl6ip1
758	ENSRNOT00000006824	2.12318e-05	0.00042755	0.324673	ENSRNOG00000005087	Cebpz
759	ENSRNOT00000017139	2.12772e-05	0.00042786	-0.341134	ENSRNOG00000012406	Pcbp4
760	ENSRNOT00000030782	2.13033e-05	0.00042786	0.321554	ENSRNOG00000022485	Chuk
761	ENSRNOT00000011032	2.1498e-05	0.000431202	-0.389909	ENSRNOG00000008239	Repin1
762	ENSRNOT00000020192	2.20503e-05	0.0004417	-0.312846	ENSRNOG00000014743	Hagh
763	ENSRNOT00000036874	2.21128e-05	0.000442372	-0.540997	ENSRNOG00000027436	ZFP324
764	ENSRNOT00000029704	2.218e-05	0.000442636	0.465209	ENSRNOG00000012664	Polr1e
765	ENSRNOT00000043448	2.2184e-05	0.000442636	-0.340904	ENSRNOG00000033101	MYO18A
766	ENSRNOT00000059564	2.22485e-05	0.000443344	0.310671	ENSRNOG00000018456	BC005537
767	ENSRNOT00000012286	2.25571e-05	0.000448907	0.355736	ENSRNOG00000009267	B3gnt2
768	ENSRNOT00000017831	2.26984e-05	0.00044996	0.402211	ENSRNOG00000013323	Rnf217
769	ENSRNOT00000022706	2.26951e-05	0.00044996	0.318375	ENSRNOG00000016777	R3hcc1
770	ENSRNOT00000023856	2.26585e-05	0.00044996	-0.66198	ENSRNOG00000017720	Mxd1
771	ENSRNOT00000072329	2.27773e-05	0.000450936	0.720601	ENSRNOG00000047811	Ier2
772	ENSRNOT00000076674	2.28407e-05	0.000451607	-0.835737	NA	NA
773	ENSRNOT00000011230	2.32855e-05	0.000459806	-0.496289	ENSRNOG00000008364	Cat
774	ENSRNOT00000011494	2.33855e-05	0.000461184	0.369848	ENSRNOG00000008289	Slc25a3
775	ENSRNOT00000000080	2.35496e-05	0.000463821	0.325402	ENSRNOG00000000070	Dr1
776	ENSRNOT00000011808	2.37563e-05	0.000467289	-0.460363	ENSRNOG00000022657	Tmem97
777	ENSRNOT00000026726	2.37876e-05	0.000467302	0.399677	ENSRNOG00000019670	Wdr3
778	ENSRNOT00000031935	2.42525e-05	0.000475822	-0.819337	ENSRNOG00000026235	Hk3
779	ENSRNOT00000001238	2.42997e-05	0.000476137	-0.614703	ENSRNOG00000000934	Piwil1
780	ENSRNOT00000001079	2.46888e-05	0.000482608	-1.12899	ENSRNOG00000000814	Fabp7
781	ENSRNOT00000007158	2.46932e-05	0.000482608	0.354067	ENSRNOG00000005377	TMEM11
782	ENSRNOT00000019033	2.48756e-05	0.000485552	0.542018	ENSRNOG00000038106
783	ENSRNOT00000068617	2.51426e-05	0.000490136	0.437083	ENSRNOG00000016226	Rpp40
784	ENSRNOT00000039836	2.52047e-05	0.00049072	0.306303	ENSRNOG00000028103	Psmd3
785	ENSRNOT00000002522	2.53038e-05	0.000492023	-1.0211	ENSRNOG00000001843	Bcl6
786	ENSRNOT00000004864	2.53998e-05	0.000492634	0.38823	ENSRNOG00000003620	Fmo3
787	ENSRNOT00000007917	2.53969e-05	0.000492634	0.530781	ENSRNOG00000005539	Thg1l
788	ENSRNOT00000001853	2.62818e-05	0.000509094	-0.548922	ENSRNOG00000001372	Oas1b
789	ENSRNOT00000018545	2.63749e-05	0.000510047	-0.345732	ENSRNOG00000013736	C9
790	ENSRNOT00000018936	2.63979e-05	0.000510047	0.357783	ENSRNOG00000014049	Riok1
791	ENSRNOT00000056815	2.65753e-05	0.000512826	-0.356063	ENSRNOG00000037518	Hyi
792	ENSRNOT00000012271	2.71384e-05	0.000522418	0.312297	ENSRNOG00000008167	Abhd6
793	ENSRNOT00000017472	2.71408e-05	0.000522418	0.305941	ENSRNOG00000012999	Phb2
794	ENSRNOT00000031462	2.74249e-05	0.000527221	0.424612	ENSRNOG00000027919	Rdh13
795	ENSRNOT00000029230	2.75163e-05	0.000528314	-0.30569	ENSRNOG00000026488	Gltpd2
796	ENSRNOT00000020030	2.80776e-05	0.000538412	0.472505	ENSRNOG00000014808	Srfbp1
797	ENSRNOT00000025528	2.81413e-05	0.000538957	-0.763048	ENSRNOG00000018874	Phf19
798	ENSRNOT00000017384	2.83456e-05	0.000541511	-0.558808	ENSRNOG00000012952	Lrig1
799	ENSRNOT00000066888	2.83339e-05	0.000541511	-0.304626	ENSRNOG00000014478	Fndc3a
800	ENSRNOT00000074544	2.8693e-05	0.000547463	0.310307	ENSRNOG00000048277	Srrt
801	ENSRNOT00000044009	2.93123e-05	0.000558581	-0.308018	ENSRNOG00000029778	Maob
802	ENSRNOT00000016384	2.94978e-05	0.000561414	-0.339888	ENSRNOG00000011655	Dcaf10
803	ENSRNOT00000015678	3.04352e-05	0.000577815	-0.361185	ENSRNOG00000011718	C1rl
804	ENSRNOT00000051594	3.04248e-05	0.000577815	0.797159	ENSRNOG00000019028	Znrf1
805	ENSRNOT00000024976	3.05791e-05	0.000579825	0.676218	ENSRNOG00000018476	Fuom
806	ENSRNOT00000015845	3.08188e-05	0.000583646	0.467553	ENSRNOG00000011526	Pcsk6
807	ENSRNOT00000019519	3.10706e-05	0.000587685	-0.40757	ENSRNOG00000013994	Enpp1
808	ENSRNOT00000074435	3.11784e-05	0.000588994	0.71466	ENSRNOG00000046480
809	ENSRNOT00000002724	3.14806e-05	0.000593414	-0.47987	ENSRNOG00000001990	Ugt2b17
810	ENSRNOT00000015525	3.14901e-05	0.000593414	0.477013	ENSRNOG00000011668	Nfil3
811	ENSRNOT00000001508	3.16135e-05	0.000593541	0.429584	ENSRNOG00000001142	Prkab1
812	ENSRNOT00000061861	3.16013e-05	0.000593541	-0.526525	ENSRNOG00000042111	Sult1c2a
813	ENSRNOT00000065978	3.15487e-05	0.000593541	-0.312847	ENSRNOG00000023587	Dhtkd1
814	ENSRNOT00000019602	3.19742e-05	0.000599575	-0.610428	ENSRNOG00000014310	Tmtc4
815	ENSRNOT00000002540	3.23635e-05	0.000605777	-0.448081	ENSRNOG00000001859	Sdf2l1
816	ENSRNOT00000017085	3.23843e-05	0.000605777	-0.343717	ENSRNOG00000012480	Acpl2
817	ENSRNOT00000024280	3.25052e-05	0.000607294	-0.302766	ENSRNOG00000017737	Dgkz
818	ENSRNOT00000018695	3.2772e-05	0.000610784	-0.380702	ENSRNOG00000013791	Enpp3
819	ENSRNOT00000034919	3.27417e-05	0.000610784	0.432141	ENSRNOG00000025317	Gpatch11
820	ENSRNOT00000077070	3.32114e-05	0.000618218	0.509746	NA	NA
821	ENSRNOT00000008679	3.35415e-05	0.000622844	0.339317	ENSRNOG00000006612	Map2k3
822	ENSRNOT00000027053	3.35078e-05	0.000622844	0.311014	ENSRNOG00000019971	Kxd1
823	ENSRNOT00000035158	3.39151e-05	0.000629016	-0.830797	ENSRNOG00000005341	Upp2
824	ENSRNOT00000030825	3.42173e-05	0.000633851	0.305865	ENSRNOG00000023605	Ncbp1
825	ENSRNOT00000040541	3.44874e-05	0.000637785	-0.611975	ENSRNOG00000032394	Tymp
826	ENSRNOT00000065868	3.45133e-05	0.000637785	-0.302229	ENSRNOG00000000900	Tpst1
827	ENSRNOT00000008317	3.46324e-05	0.000638441	0.35565	ENSRNOG00000005823	Utp20
828	ENSRNOT00000032893	3.46047e-05	0.000638441	0.306926	ENSRNOG00000022586	Cdk9
829	ENSRNOT00000003219	3.47195e-05	0.000639275	0.342947	ENSRNOG00000002358	Scpep1
830	ENSRNOT00000076606	3.50382e-05	0.000644364	-0.413055	NA	NA
831	ENSRNOT00000005561	3.52215e-05	0.000646957	-0.500574	ENSRNOG00000004089	Enpp2
832	ENSRNOT00000031583	3.54611e-05	0.000650574	0.348238	ENSRNOG00000021866	Bola3
833	ENSRNOT00000026462	3.67327e-05	0.000673095	-0.534479	ENSRNOG00000019494	Psmb10
834	ENSRNOT00000017363	3.81652e-05	0.000698506	1.20406	ENSRNOG00000012862	Spsb4
835	ENSRNOT00000051445	3.8545e-05	0.000704611	-0.316016	ENSRNOG00000012794	Grhpr
836	ENSRNOT00000026797	3.86153e-05	0.000705053	-0.588339	ENSRNOG00000019681	Pold1
837	ENSRNOT00000033677	3.8768e-05	0.000706994	0.494848	ENSRNOG00000028461	Gnl3
838	ENSRNOT00000059264	3.90508e-05	0.000711302	0.566077	ENSRNOG00000000512	Slc26a8
839	ENSRNOT00000034288	3.98631e-05	0.000724724	-1.03128	ENSRNOG00000023957	Prtg
840	ENSRNOT00000056192	3.98826e-05	0.000724724	0.490263	ENSRNOG00000037204	Lyrm9
841	ENSRNOT00000021228	4.00533e-05	0.000726961	0.317267	ENSRNOG00000015808	Prkrir
842	ENSRNOT00000020793	4.0102e-05	0.00072698	0.370322	ENSRNOG00000015459	Heatr3
843	ENSRNOT00000035513	4.02187e-05	0.000728231	-0.302012	ENSRNOG00000024661	Hn1l
844	ENSRNOT00000012463	4.03783e-05	0.000729521	0.845787	ENSRNOG00000008936	Map3k6
845	ENSRNOT00000026514	4.03856e-05	0.000729521	0.313927	ENSRNOG00000019590	Smg5
846	ENSRNOT00000014586	4.0784e-05	0.000735847	0.343155	ENSRNOG00000010849	Adprhl2
847	ENSRNOT00000028089	4.09559e-05	0.000738076	-0.362291	ENSRNOG00000020698	Rnd2
848	ENSRNOT00000017034	4.14674e-05	0.000746413	0.403326	ENSRNOG00000012736	Sssca1
849	ENSRNOT00000027985	4.18693e-05	0.000752761	0.298597	ENSRNOG00000020619	Eif3g
850	ENSRNOT00000067384	4.20551e-05	0.000755211	0.303127	ENSRNOG00000012782	Tmem2
851	ENSRNOT00000027260	4.21276e-05	0.000755624	0.394949	ENSRNOG00000020060	Atf5
852	ENSRNOT00000000703	4.2539e-05	0.000762108	0.556529	ENSRNOG00000000577	Ddit4
853	ENSRNOT00000023189	4.34826e-05	0.0007781	0.704941	ENSRNOG00000017260	Cdr2
854	ENSRNOT00000038032	4.35587e-05	0.000778548	0.297267	ENSRNOG00000022507	Twf1
855	ENSRNOT00000075476	4.41176e-05	0.000787615	-1.01813	ENSRNOG00000048924	Islr
856	ENSRNOT00000064374	4.44579e-05	0.000792764	0.298868	ENSRNOG00000007272	Rnf103
857	ENSRNOT00000001379	4.51038e-05	0.000803343	0.354917	ENSRNOG00000001044	Aimp2
858	ENSRNOT00000024106	4.53704e-05	0.000806312	0.341694	ENSRNOG00000017895	Eno1
859	ENSRNOT00000038838	4.53762e-05	0.000806312	0.351546	ENSRNOG00000022555	BC049762
860	ENSRNOT00000026290	4.61043e-05	0.000818298	-0.439587	ENSRNOG00000019417	Hsd3b5
861	ENSRNOT00000050249	4.72414e-05	0.000837506	0.330458	ENSRNOG00000010284	St3gal5
862	ENSRNOT00000001292	4.76768e-05	0.000844245	-1.00007	ENSRNOG00000000967	Aacs
863	ENSRNOT00000009870	4.79964e-05	0.000848919	-0.313899	ENSRNOG00000006756	Maged1
864	ENSRNOT00000016302	4.87244e-05	0.000860798	0.331857	ENSRNOG00000012046	Prmt5
865	ENSRNOT00000066879	4.87988e-05	0.000861115	0.386254	ENSRNOG00000049087	Zfp622
866	ENSRNOT00000009724	4.94517e-05	0.000871629	-0.390537	ENSRNOG00000007325	Usp28
867	ENSRNOT00000022865	4.97816e-05	0.000876432	-0.309414	ENSRNOG00000016645	Sfmbt1
868	ENSRNOT00000034708	5.11364e-05	0.000899246	-0.417007	ENSRNOG00000025181	Pigu
869	ENSRNOT00000025084	5.12947e-05	0.000900993	-0.430015	ENSRNOG00000018553	Pitpnm1
870	ENSRNOT00000013764	5.15067e-05	0.000903676	0.466888	ENSRNOG00000010209	Nol12
871	ENSRNOT00000002327	5.15945e-05	0.000904177	0.296462	ENSRNOG00000001710	Abcf3
872	ENSRNOT00000013565	5.21393e-05	0.000912678	-0.568593	ENSRNOG00000050762	Ttc30b
873	ENSRNOT00000036194	5.22935e-05	0.000914327	-0.488904	ENSRNOG00000014722	Raph1
874	ENSRNOT00000072652	5.32848e-05	0.000930594	0.451183	ENSRNOG00000046096	Timm8a1
875	ENSRNOT00000066391	5.44148e-05	0.000949242	0.350701	ENSRNOG00000012147	Nop14
876	ENSRNOT00000025848	5.4792e-05	0.000954732	-0.346308	ENSRNOG00000019098	Car5a
877	ENSRNOT00000013138	5.54582e-05	0.000965238	-0.834402	ENSRNOG00000009855	Serpina5
878	ENSRNOT00000041116	5.56401e-05	0.000967302	0.615289	ENSRNOG00000031163	Nfkbiz
879	ENSRNOT00000035411	5.70341e-05	0.000990408	-1.17999	ENSRNOG00000025608	Lrat
880	ENSRNOT00000012094	5.73287e-05	0.000993264	0.382371	ENSRNOG00000008663	Nat10
881	ENSRNOT00000028295	5.72689e-05	0.000993264	-0.301277	ENSRNOG00000020853	Scap
882	ENSRNOT00000010636	5.74147e-05	0.000993627	-0.564798	ENSRNOG00000008061	Nuak1
883	ENSRNOT00000041237	5.75437e-05	0.00099473	0.391319	ENSRNOG00000031421	Eif1a
884	ENSRNOT00000019698	5.76663e-05	0.000995722	-0.592769	ENSRNOG00000014678
885	ENSRNOT00000071388	5.86463e-05	0.0010115	-0.431407	ENSRNOG00000049471	Steap3
886	ENSRNOT00000018073	5.9426e-05	0.00102379	-0.292348	ENSRNOG00000013039	Add1
887	ENSRNOT00000015767	6.01349e-05	0.00103484	-1.93477	ENSRNOG00000022268	Pnpla3
888	ENSRNOT00000076418	6.06732e-05	0.00104292	0.310024	NA	NA
889	ENSRNOT00000005329	6.09408e-05	0.00104634	0.293097	ENSRNOG00000003951	Psmc1
890	ENSRNOT00000023287	6.11051e-05	0.00104799	0.881525	ENSRNOG00000017212	Spsb1
891	ENSRNOT00000039263	6.14611e-05	0.00105291	-0.742117	ENSRNOG00000021802	Isg15
892	ENSRNOT00000010252	6.1771e-05	0.00105703	0.30081	ENSRNOG00000007739	Rars
893	ENSRNOT00000015918	6.19673e-05	0.0010592	1.25884	ENSRNOG00000011517	Tnfrsf21
894	ENSRNOT00000046181	6.27244e-05	0.00107095	-0.341471	ENSRNOG00000003504	Rnaseh2a
895	ENSRNOT00000022522	6.28002e-05	0.00107104	-0.441607	ENSRNOG00000016776	Extl1
896	ENSRNOT00000021921	6.38324e-05	0.00108622	0.321031	ENSRNOG00000015971	Slc12a2
897	ENSRNOT00000029493	6.38291e-05	0.00108622	0.306215	ENSRNOG00000027622	Slc35e3
898	ENSRNOT00000026197	6.40196e-05	0.00108819	0.319511	ENSRNOG00000019277	Vdac3
899	ENSRNOT00000043229	6.51226e-05	0.00110571	-0.587095	ENSRNOG00000030870
900	ENSRNOT00000027262	6.53305e-05	0.00110801	0.33539	ENSRNOG00000020068	Ndufaf3
901	ENSRNOT00000060284	6.5588e-05	0.00111114	-0.461101	ENSRNOG00000042496	Cyp4f17
902	ENSRNOT00000044293	6.66288e-05	0.00112675	-0.310787	ENSRNOG00000031266	Siae
903	ENSRNOT00000064007	6.6657e-05	0.00112675	0.352653	ENSRNOG00000005468	Rbm28
904	ENSRNOT00000010454	6.69717e-05	0.00112956	0.69778	ENSRNOG00000007886	Orm1
905	ENSRNOT00000013362	6.69132e-05	0.00112956	-0.414291	ENSRNOG00000010017	Wee1
906	ENSRNOT00000009067	6.70723e-05	0.00113001	0.330956	ENSRNOG00000006901	Cd320
907	ENSRNOT00000036739	6.71924e-05	0.00113079	-0.9777	ENSRNOG00000023313	Arhgef19
908	ENSRNOT00000075573	6.73222e-05	0.00113173	0.369499	ENSRNOG00000046644	Slmo2
909	ENSRNOT00000061686	6.7778e-05	0.00113813	0.427261	ENSRNOG00000007136	Anxa7
910	ENSRNOT00000042070	6.88743e-05	0.00115527	0.354934	ENSRNOG00000031269	RGD1304694
911	ENSRNOT00000038652	6.91971e-05	0.00115941	-0.447719	ENSRNOG00000024952	Atp8b1
912	ENSRNOT00000020206	6.97425e-05	0.00116727	0.686232	ENSRNOG00000014338	Slc25a25
913	ENSRNOT00000001588	7.00694e-05	0.00117146	0.778245	ENSRNOG00000001198	Fam222a
914	ENSRNOT00000043811	7.09129e-05	0.00118426	-0.559359	ENSRNOG00000029662	Wdfy4
915	ENSRNOT00000000702	7.0991e-05	0.00118427	0.344469	ENSRNOG00000000576	Anapc16
916	ENSRNOT00000006562	7.13589e-05	0.00118911	-0.822174	ENSRNOG00000004841	Akap6
917	ENSRNOT00000022983	7.14944e-05	0.00119007	-0.428696	ENSRNOG00000016831	Serpinh1
918	ENSRNOT00000016495	7.21869e-05	0.00120011	0.321086	ENSRNOG00000011905	Atp6v1e1
919	ENSRNOT00000027800	7.2255e-05	0.00120011	0.327361	ENSRNOG00000042237	Tm6sf2
920	ENSRNOT00000064264	7.24249e-05	0.00120162	-0.362648	ENSRNOG00000006103	Tbc1d31
921	ENSRNOT00000033673	7.27069e-05	0.00120499	0.539091	ENSRNOG00000024530	LYRM1
922	ENSRNOT00000044562	7.28544e-05	0.00120613	-0.520263	ENSRNOG00000014191	Zfp395
923	ENSRNOT00000019004	7.45042e-05	0.0012321	0.854786	ENSRNOG00000013954	Alpl
924	ENSRNOT00000038016	7.5087e-05	0.0012404	-0.347415	ENSRNOG00000027456	Cdc42bpg
925	ENSRNOT00000001636	7.53253e-05	0.00124299	0.522584	ENSRNOG00000001222	Ube2g2
926	ENSRNOT00000024352	7.66895e-05	0.00126277	0.409902	ENSRNOG00000017983	Ubac1
927	ENSRNOT00000065246	7.66423e-05	0.00126277	0.328682	ENSRNOG00000007062	Rin3
928	ENSRNOT00000033254	7.72548e-05	0.00126934	-0.576301	ENSRNOG00000023197	Zfp608
929	ENSRNOT00000060218	7.7221e-05	0.00126934	-0.295113	ENSRNOG00000015701	Rreb1
930	ENSRNOT00000021105	7.77966e-05	0.00127687	0.296726	ENSRNOG00000015511	Atic
931	ENSRNOT00000019667	7.79719e-05	0.00127837	-0.737628	ENSRNOG00000014541
932	ENSRNOT00000025820	7.893e-05	0.00129143	-1.18232	ENSRNOG00000019110	Ocstamp
933	ENSRNOT00000028052	7.89377e-05	0.00129143	0.31017	ENSRNOG00000020663	Pygo2
934	ENSRNOT00000037444	7.93911e-05	0.00129746	-0.71536	ENSRNOG00000021555	Mis18a
935	ENSRNOT00000013842	7.94964e-05	0.00129779	-1.82901	ENSRNOG00000010415	Atxn7l4
936	ENSRNOT00000029571	8.03164e-05	0.00130978	0.328027	ENSRNOG00000025166	Prps1
937	ENSRNOT00000022676	8.08879e-05	0.00131769	0.51567	ENSRNOG00000016486	Nop58
938	ENSRNOT00000009497	8.16662e-05	0.00132895	-0.327428	ENSRNOG00000007177	Kdelc2
939	ENSRNOT00000072129	8.21987e-05	0.00133619	0.509615	ENSRNOG00000000909	Uspl1
940	ENSRNOT00000048816	8.30483e-05	0.00134856	0.301466	ENSRNOG00000042071
941	ENSRNOT00000022633	8.3689e-05	0.00135752	0.318715	ENSRNOG00000016751	Slc25a28
942	ENSRNOT00000019713	8.38696e-05	0.00135901	0.29355	ENSRNOG00000014617	Tgoln2
943	ENSRNOT00000007298	8.43274e-05	0.00136498	0.298174	ENSRNOG00000005061	Dlst
944	ENSRNOT00000025994	8.55301e-05	0.00138298	0.358594	ENSRNOG00000019221	Gstm4
945	ENSRNOT00000014559	8.59951e-05	0.00138903	1.22723	ENSRNOG00000010797	Esm1
946	ENSRNOT00000004111	8.64547e-05	0.00139042	-0.608119	ENSRNOG00000003068	RGD1564036
947	ENSRNOT00000020437	8.64743e-05	0.00139042	0.374909	ENSRNOG00000015134	Map3k12
948	ENSRNOT00000067612	8.62932e-05	0.00139042	-0.646894	ENSRNOG00000011599	Gldc
949	ENSRNOT00000073035	8.65371e-05	0.00139042	0.53286	ENSRNOG00000046968	Nol8
950	ENSRNOT00000074667	8.65371e-05	0.00139042	0.53286	ENSRNOG00000045569	Nol8
951	ENSRNOT00000031891	8.70866e-05	0.00139778	0.285588	ENSRNOG00000023360	Fus
952	ENSRNOT00000039336	8.72555e-05	0.00139902	-0.660985	ENSRNOG00000025115	Exph5
953	ENSRNOT00000047296	8.78718e-05	0.00140742	0.290612	ENSRNOG00000039091	Pnpla8
954	ENSRNOT00000033413	8.80138e-05	0.00140822	-0.285647	ENSRNOG00000012508	Slc39a8
955	ENSRNOT00000012888	8.85007e-05	0.00141305	0.626017	ENSRNOG00000009597	Cyp4a1
956	ENSRNOT00000014517	8.84662e-05	0.00141305	-0.432632	ENSRNOG00000010918	Cebpa
957	ENSRNOT00000006578	8.98247e-05	0.00143269	0.287207	ENSRNOG00000004904	Pa2g4
958	ENSRNOT00000003812	9.05178e-05	0.00144073	-0.653049	ENSRNOG00000002826	Hsd17b7
959	ENSRNOT00000035507	9.04438e-05	0.00144073	-0.379651	ENSRNOG00000008929	Aebp2
960	ENSRNOT00000003274	9.20361e-05	0.00146337	-0.721117	ENSRNOG00000002396	Serpinb8
961	ENSRNOT00000027460	9.28015e-05	0.00147401	-0.377423	ENSRNOG00000020273	Maz
962	ENSRNOT00000026844	9.35325e-05	0.00148407	0.318044	ENSRNOG00000019758	Ipo13
963	ENSRNOT00000072271	9.38912e-05	0.00148822	-0.284108	ENSRNOG00000049057	Znrf2
964	ENSRNOT00000019080	9.48763e-05	0.00150227	0.510722	ENSRNOG00000014008	Mfsd2a
965	ENSRNOT00000003048	9.63447e-05	0.00152394	0.288221	ENSRNOG00000002240	Dirc2
966	ENSRNOT00000020322	9.6798e-05	0.00152953	-0.299232	ENSRNOG00000015020	Idh1
967	ENSRNOT00000009503	9.79973e-05	0.00154676	0.284255	ENSRNOG00000005890	SERBP1
968	ENSRNOT00000022839	9.80912e-05	0.00154676	-0.482181	ENSRNOG00000016913	Stk36
969	ENSRNOT00000014373	9.82242e-05	0.00154705	0.399079	ENSRNOG00000010750	Twistnb
970	ENSRNOT00000036137	9.8312e-05	0.00154705	0.441757	ENSRNOG00000021440	Pptc7
971	ENSRNOT00000010481	9.85519e-05	0.00154922	-0.303427	ENSRNOG00000007892	Tram1
972	ENSRNOT00000026194	0.000101738	0.00159767	-0.283652	ENSRNOG00000019294	Stk16
973	ENSRNOT00000067850	0.00010248	0.00160767	-0.316797	ENSRNOG00000007697	C8a
974	ENSRNOT00000001783	0.000103691	0.00162498	-0.297876	ENSRNOG00000001314	Fam20c
975	ENSRNOT00000007169	0.00010532	0.00164696	0.361527	ENSRNOG00000005344	Nol10
976	ENSRNOT00000010762	0.000105417	0.00164696	-0.356634	ENSRNOG00000007946	Bcl2l1
977	ENSRNOT00000072556	0.00010526	0.00164696	-0.475417	ENSRNOG00000046305	Zfp383
978	ENSRNOT00000028406	0.00010575	0.00165048	-0.72458	ENSRNOG00000020906	Pola2
979	ENSRNOT00000065629	0.000106017	0.00165296	0.313421	ENSRNOG00000047171	Rnf8
980	ENSRNOT00000071107	0.000107415	0.00167305	-0.602213	ENSRNOG00000046479	Chaf1a
981	ENSRNOT00000041443	0.000107774	0.00167693	-0.290642	ENSRNOG00000005015	Rabep1
982	ENSRNOT00000011654	0.000107887	0.00167697	0.282432	ENSRNOG00000008604	Nsfl1c
983	ENSRNOT00000025241	0.000108283	0.00168142	0.329296	ENSRNOG00000018590	Drg1
984	ENSRNOT00000017454	0.000108658	0.00168552	0.44071	ENSRNOG00000012843	Aspg
985	ENSRNOT00000059192	0.000109187	0.00169201	-0.487785	ENSRNOG00000038746	Bco2
986	ENSRNOT00000021677	0.000109742	0.00169545	0.417675	ENSRNOG00000016193	RGD1562114
987	ENSRNOT00000031842	0.000109667	0.00169545	0.284424	ENSRNOG00000026905	Ppm1g
988	ENSRNOT00000076144	0.000109625	0.00169545	-0.861683	NA	NA
989	ENSRNOT00000047246	0.000110714	0.00170874	0.348298	ENSRNOG00000019723	Rbm12
990	ENSRNOT00000027539	0.00011104	0.00171031	0.319921	ENSRNOG00000020317	RGD1307752
991	ENSRNOT00000031571	0.000110949	0.00171031	0.284192	ENSRNOG00000021881	Metap2
992	ENSRNOT00000008046	0.000111361	0.00171352	0.282774	ENSRNOG00000005865	Ssfa2
993	ENSRNOT00000012993	0.000111897	0.00172004	0.435844	ENSRNOG00000009745	PPP3CC
994	ENSRNOT00000027173	0.000112705	0.0017274	0.616946	ENSRNOG00000020032	Impdh1
995	ENSRNOT00000038817	0.000112733	0.0017274	-0.323697	ENSRNOG00000001066	Itih2
996	ENSRNOT00000039335	0.000112829	0.0017274	-0.295259	ENSRNOG00000027008	Igtp
997	ENSRNOT00000056275	0.000112762	0.0017274	0.839646	ENSRNOG00000037237	Ikbkg
998	ENSRNOT00000024326	0.000114096	0.00174505	0.319171	ENSRNOG00000017979	MRTO4
999	ENSRNOT00000076976	0.000114262	0.00174583	0.417357	NA	NA
1000	ENSRNOT00000012433	0.000115554	0.00176205	-0.609034	ENSRNOG00000009346	Zbtb26
1001	ENSRNOT00000072435	0.000115481	0.00176205	0.688589	ENSRNOG00000031231	KNG1L1
1002	ENSRNOT00000072526	0.000116427	0.00177324	-0.645344	ENSRNOG00000004527	Lin7a
1003	ENSRNOT00000076503	0.00011652	0.00177324	-0.330047	NA	NA
1004	ENSRNOT00000055210	0.000116651	0.00177347	-0.652534	ENSRNOG00000042686	Trim34
1005	ENSRNOT00000027358	0.000117961	0.00179159	-0.515568	ENSRNOG00000020188	TRPC2
1006	ENSRNOT00000001366	0.000118211	0.00179362	0.355187	ENSRNOG00000001033	Nufip1
1007	ENSRNOT00000002843	0.000119811	0.00181609	-0.331015	ENSRNOG00000002075	Cnot6l
1008	ENSRNOT00000013044	0.00012148	0.00183955	-0.601177	ENSRNOG00000009841	Samd9l
1009	ENSRNOT00000064731	0.00012166	0.00184046	-1.97021	ENSRNOG00000014336	Mcm5
1010	ENSRNOT00000068663	0.000122937	0.00185793	0.425497	ENSRNOG00000008443	RGD1306151
1011	ENSRNOT00000075174	0.000123197	0.00186002	0.295673	ENSRNOG00000047625	Atg4d
1012	ENSRNOT00000010932	0.000123445	0.00186193	-0.386138	ENSRNOG00000008246	Emilin1
1013	ENSRNOT00000005901	0.000124138	0.00186868	-0.334837	ENSRNOG00000004466	Fam210b
1014	ENSRNOT00000013159	0.000124118	0.00186868	0.308149	ENSRNOG00000009920	Hspa8
1015	ENSRNOT00000054947	0.000124352	0.00187005	-0.324588	ENSRNOG00000036680	Notum
1016	ENSRNOT00000066950	0.000124621	0.00187227	0.46189	ENSRNOG00000018198	Dapk1
1017	ENSRNOT00000047754	0.000125542	0.00188424	0.310569	ENSRNOG00000015150	Spg7
1018	ENSRNOT00000014384	0.00012708	0.00190388	0.27943	ENSRNOG00000010768	Kpna4
1019	ENSRNOT00000064849	0.0001271	0.00190388	-0.490874	ENSRNOG00000008283	B4galt5
1020	ENSRNOT00000077013	0.000128456	0.0019223	-0.752809	NA	NA
1021	ENSRNOT00000016027	0.000129442	0.00193516	0.43026	ENSRNOG00000012012	Pinx1
1022	ENSRNOT00000007789	0.000129768	0.00193814	0.664977	ENSRNOG00000005930	Nnmt
1023	ENSRNOT00000020478	0.000129988	0.00193953	-0.301504	ENSRNOG00000015018	Pdia3
1024	ENSRNOT00000000239	0.000130651	0.00194751	-0.389441	ENSRNOG00000000221	Abhd5
1025	ENSRNOT00000074226	0.000130915	0.00194955	-1.15333	ENSRNOG00000014426	Lox
1026	ENSRNOT00000046590	0.000131291	0.00195324	-0.282311	ENSRNOG00000030391	Ei24
1027	ENSRNOT00000044486	0.000131556	0.00195528	0.319318	ENSRNOG00000012514	Abhd17b
1028	ENSRNOT00000033443	0.000132281	0.00196414	-0.807811	ENSRNOG00000028025	AKNAD1
1029	ENSRNOT00000045656	0.000132628	0.00196737	1.06975	ENSRNOG00000036571	Ces2c
1030	ENSRNOT00000071523	0.000134057	0.00198665	-2.65044	ENSRNOG00000049724	B3gntl1
1031	ENSRNOT00000057758	0.000135559	0.00200696	0.52932	ENSRNOG00000005433	Shq1
1032	ENSRNOT00000038178	0.000135709	0.00200724	-0.298582	ENSRNOG00000027552	Tapbpl
1033	ENSRNOT00000025912	0.000135962	0.00200903	-0.317405	ENSRNOG00000019168	Nxt2
1034	ENSRNOT00000049856	0.000136947	0.00202162	0.632024	ENSRNOG00000034150	RGD1561055
1035	ENSRNOT00000066589	0.000137146	0.00202261	0.295333	ENSRNOG00000014525	Hspd1
1036	ENSRNOT00000020932	0.000138094	0.00203462	0.538205	ENSRNOG00000015544	Tuba1c
1037	ENSRNOT00000048764	0.000138533	0.00203911	0.288372	ENSRNOG00000029194	Dhx30
1038	ENSRNOT00000000184	0.000139033	0.00204451	0.279921	ENSRNOG00000000170	Slc30a4
1039	ENSRNOT00000071250	0.000139446	0.00204862	-0.891734	ENSRNOG00000046774
1040	ENSRNOT00000068595	0.000140216	0.00205793	-0.650035	ENSRNOG00000004542	Ttc8
1041	ENSRNOT00000067655	0.000141752	0.00207849	0.333121	ENSRNOG00000010381	Mknk1
1042	ENSRNOT00000007492	0.000143144	0.0020936	-0.323648	ENSRNOG00000005289	Prkd3
1043	ENSRNOT00000010217	0.00014307	0.0020936	-0.339124	ENSRNOG00000040155	Rdh5
1044	ENSRNOT00000064405	0.000143194	0.0020936	2.47546	ENSRNOG00000001431	RASA4
1045	ENSRNOT00000016265	0.000143531	0.00209451	0.958333	ENSRNOG00000011944	Snx10
1046	ENSRNOT00000028067	0.000143409	0.00209451	-0.295642	ENSRNOG00000020678	Ifi35
1047	ENSRNOT00000060847	0.00014479	0.00211086	0.674579	ENSRNOG00000010489	Samd4a
1048	ENSRNOT00000010723	0.000145361	0.00211515	-0.286101	ENSRNOG00000007881	Mtmr14
1049	ENSRNOT00000017293	0.000145249	0.00211515	-0.281875	ENSRNOG00000042369	RGD1564614
1050	ENSRNOT00000028709	0.000146404	0.00212829	-0.288197	ENSRNOG00000021143	Setdb1
1051	ENSRNOT00000071726	0.000146968	0.00213446	-0.396995	ENSRNOG00000047821	Smlr1
1052	ENSRNOT00000031717	0.000147838	0.00214505	-0.524324	ENSRNOG00000028652	Map10
1053	ENSRNOT00000022485	0.00014855	0.00215335	-0.458854	ENSRNOG00000016653	Ngef
1054	ENSRNOT00000021170	0.000148751	0.00215421	-0.280502	ENSRNOG00000015602	Cdh2
1055	ENSRNOT00000072573	0.000149371	0.00216113	-0.31239	ENSRNOG00000050473	Rps27l
1056	ENSRNOT00000041264	0.00015073	0.00217873	-0.322967	ENSRNOG00000010233	Cald1
1057	ENSRNOT00000004834	0.000153644	0.00221875	0.917175	ENSRNOG00000003635	Disp1
1058	ENSRNOT00000018001	0.000155547	0.00224412	0.279388	ENSRNOG00000013211	Chchd3
1059	ENSRNOT00000017968	0.000156932	0.00226196	-0.567379	ENSRNOG00000013177	Map3k1
1060	ENSRNOT00000001154	0.000159128	0.00228928	0.347323	ENSRNOG00000000866	Rbmx
1061	ENSRNOT00000021817	0.000158997	0.00228928	0.413436	ENSRNOG00000015780	Rcn2
1062	ENSRNOT00000017868	0.000160241	0.00230312	-0.274615	ENSRNOG00000011763	Serp1
1063	ENSRNOT00000024456	0.000162198	0.00232905	0.357954	ENSRNOG00000018067	Smn1
1064	ENSRNOT00000015297	0.000164311	0.00235719	0.362731	ENSRNOG00000010783	Mak16
1065	ENSRNOT00000005490	0.000165045	0.00236549	-0.443131	ENSRNOG00000004141	Vasn
1066	ENSRNOT00000048739	0.000165242	0.00236609	0.35811	ENSRNOG00000001806	Fetub
1067	ENSRNOT00000028039	0.000165911	0.00237122	-1.44196	ENSRNOG00000020656	Pfkfb4
1068	ENSRNOT00000039306	0.000165857	0.00237122	-0.344575	ENSRNOG00000025023	Stat6
1069	ENSRNOT00000023458	0.000167284	0.00238861	-0.477939	ENSRNOG00000017439	Cgnl1
1070	ENSRNOT00000020309	0.000167617	0.00239112	0.285116	ENSRNOG00000022702	Fbxo22
1071	ENSRNOT00000031138	0.000168908	0.00240729	-0.312615	ENSRNOG00000025000	Cep104
1072	ENSRNOT00000018990	0.000170822	0.0024323	-1.22898	ENSRNOG00000013925	Nox4
1073	ENSRNOT00000032116	0.000172016	0.00244702	-0.525789	ENSRNOG00000025365	Ido2
1074	ENSRNOT00000067375	0.000176322	0.00250594	-0.419442	ENSRNOG00000038933	Spcs3
1075	ENSRNOT00000020329	0.000176543	0.00250674	0.433229	ENSRNOG00000015143	Siah1a
1076	ENSRNOT00000044274	0.000177923	0.002524	0.557098	ENSRNOG00000013764	Fam118a
1077	ENSRNOT00000024772	0.000179975	0.00254836	-0.272974	ENSRNOG00000018164	Spcs2
1078	ENSRNOT00000060765	0.000179826	0.00254836	-0.451812	ENSRNOG00000006384	Ddx58
1079	ENSRNOT00000024801	0.000181912	0.00257341	0.327436	ENSRNOG00000018353	Rad17
1080	ENSRNOT00000001053	0.000182624	0.00258109	0.357612	ENSRNOG00000000803	Ppp1r10
1081	ENSRNOT00000036813	0.000183338	0.00258878	-0.331044	ENSRNOG00000033402	GSTA6
1082	ENSRNOT00000074103	0.000184501	0.00260279	-0.556548	ENSRNOG00000024016
1083	ENSRNOT00000000603	0.000187098	0.00263536	0.285521	ENSRNOG00000000505	Rpl10a
1084	ENSRNOT00000005604	0.000187155	0.00263536	-0.420881	ENSRNOG00000004009	Xpnpep2
1085	ENSRNOT00000005260	0.000188099	0.00264621	-0.288864	ENSRNOG00000003958	Commd10
1086	ENSRNOT00000022055	0.000188431	0.00264844	0.593002	ENSRNOG00000016122	Hmgcr
1087	ENSRNOT00000026525	0.00018869	0.00264965	0.279943	ENSRNOG00000019559	Eaf1
1088	ENSRNOT00000008728	0.00018921	0.0026545	-0.282796	ENSRNOG00000006228	Pdia4
1089	ENSRNOT00000046942	0.000190267	0.00266689	-0.985035	ENSRNOG00000019470	Hao2
1090	ENSRNOT00000071965	0.000190755	0.00267127	0.339156	ENSRNOG00000050585	Pgam1
1091	ENSRNOT00000033068	0.000191538	0.00267977	-1.64848	ENSRNOG00000014555	AOX4
1092	ENSRNOT00000025819	0.000194451	0.00271804	0.281103	ENSRNOG00000018994	Psmc4
1093	ENSRNOT00000059431	0.000195289	0.00272725	-0.327579	ENSRNOG00000024322	Shroom2
1094	ENSRNOT00000009095	0.000195839	0.00273244	-2.23606	ENSRNOG00000006726	Zfp9
1095	ENSRNOT00000003618	0.000196355	0.00273265	0.274054	ENSRNOG00000002695	TFB2M
1096	ENSRNOT00000024601	0.000196391	0.00273265	0.445673	ENSRNOG00000018237	Gstp1
1097	ENSRNOT00000049956	0.000196087	0.00273265	0.56755	ENSRNOG00000029087	Nap1l3
1098	ENSRNOT00000018454	0.000197258	0.00273971	-0.279266	ENSRNOG00000013743	Sec61a1
1099	ENSRNOT00000035373	0.000197184	0.00273971	-0.592185	ENSRNOG00000025596	Ago4
1100	ENSRNOT00000029281	0.000197454	0.00273994	-0.375989	ENSRNOG00000021575	Cfhr3
1101	ENSRNOT00000012668	0.000197789	0.0027421	1.00189	ENSRNOG00000009564	Prr15
1102	ENSRNOT00000050734	0.00019808	0.00274364	-0.282992	ENSRNOG00000024849	Tor1aip2
1103	ENSRNOT00000056601	0.000198673	0.00274936	-1.17344	ENSRNOG00000046386	Olr1353
1104	ENSRNOT00000033155	0.000200539	0.00277076	-0.633455	ENSRNOG00000024000	Cd22
1105	ENSRNOT00000075292	0.000200582	0.00277076	0.563096	ENSRNOG00000049900	Irf2bp2
1106	ENSRNOT00000026168	0.000202114	0.00278687	0.467383	ENSRNOG00000019352	Emc6
1107	ENSRNOT00000050434	0.000201939	0.00278687	0.291423	ENSRNOG00000029152	Tmem69
1108	ENSRNOT00000009491	0.000202405	0.00278802	0.490614	ENSRNOG00000007237	Id2
1109	ENSRNOT00000031656	0.000202896	0.00278802	-0.497992	ENSRNOG00000026286	Nhlrc1
1110	ENSRNOT00000066226	0.000202573	0.00278802	-0.376782	ENSRNOG00000022325	Smc2
1111	ENSRNOT00000072716	0.000202928	0.00278802	0.329203	ENSRNOG00000047118	1700021F05Rik
1112	ENSRNOT00000013052	0.000203549	0.00279404	0.272898	ENSRNOG00000009414	Creld1
1113	ENSRNOT00000074404	0.00020461	0.00280608	0.271904	ENSRNOG00000048682	Zwint
1114	ENSRNOT00000002260	0.000206542	0.00281739	0.2753	ENSRNOG00000001657	Cldnd1
1115	ENSRNOT00000010409	0.000206393	0.00281739	-0.487658	ENSRNOG00000006331	Elovl5
1116	ENSRNOT00000014027	0.000205875	0.00281739	0.317946	ENSRNOG00000010552	Lamtor3
1117	ENSRNOT00000033196	0.00020623	0.00281739	0.439193	ENSRNOG00000006302	Gclc
1118	ENSRNOT00000047615	0.00020616	0.00281739	-1.02091	ENSRNOG00000040195
1119	ENSRNOT00000065839	0.00020616	0.00281739	-1.02091	ENSRNOG00000040195
1120	ENSRNOT00000017156	0.000208158	0.00283689	0.31016	ENSRNOG00000012266	Zcchc17
1121	ENSRNOT00000023504	0.000210311	0.00286368	-0.702312	ENSRNOG00000017414	Irf7
1122	ENSRNOT00000003840	0.00021085	0.00286591	-0.290058	ENSRNOG00000002821	Phlpp1
1123	ENSRNOT00000016709	0.000210822	0.00286591	0.297355	ENSRNOG00000012325	Adk
1124	ENSRNOT00000045686	0.000213066	0.00289345	0.365076	ENSRNOG00000042224	Cyp2j10
1125	ENSRNOT00000028217	0.000214677	0.00291274	0.34022	ENSRNOG00000020793	Ruvbl2
1126	ENSRNOT00000031291	0.000216679	0.00293728	0.373607	ENSRNOG00000028623	Agpat5
1127	ENSRNOT00000048302	0.000218476	0.00295902	0.268857	ENSRNOG00000030225	Clpx
1128	ENSRNOT00000060962	0.000222278	0.00300785	-1.04547	ENSRNOG00000039740	Cenpk
1129	ENSRNOT00000007711	0.000224693	0.00303126	-0.268715	ENSRNOG00000005841	Erp44
1130	ENSRNOT00000037218	0.000224757	0.00303126	2.66681	ENSRNOG00000029651	Rdh16
1131	ENSRNOT00000054954	0.000224802	0.00303126	-0.280976	ENSRNOG00000036686	ANAPC11
1132	ENSRNOT00000075945	0.00022455	0.00303126	2.17911	NA	NA
1133	ENSRNOT00000059715	0.000225418	0.00303687	0.402547	ENSRNOG00000010386	H2afx
1134	ENSRNOT00000001720	0.000226679	0.00305117	0.320791	ENSRNOG00000001277	Mafk
1135	ENSRNOT00000075081	0.00022742	0.00305845	-0.759977	ENSRNOG00000045689
1136	ENSRNOT00000015019	0.000228825	0.00307464	0.268547	ENSRNOG00000011282	Ppp2r1a
1137	ENSRNOT00000014289	0.000229849	0.00308296	-0.400832	ENSRNOG00000010234	Nsmaf
1138	ENSRNOT00000022307	0.000229816	0.00308296	0.534801	ENSRNOG00000016349	Gnmt
1139	ENSRNOT00000019969	0.000230996	0.00309563	-0.400774	ENSRNOG00000037188	Mug1
1140	ENSRNOT00000020332	0.000231293	0.0030969	0.757174	ENSRNOG00000015149	Nrg4
1141	ENSRNOT00000027459	0.00023531	0.00314792	-0.27927	ENSRNOG00000020202	Asrgl1
1142	ENSRNOT00000017787	0.000236525	0.0031614	-0.366311	ENSRNOG00000013267	Helz2
1143	ENSRNOT00000011580	0.000237401	0.00317034	-0.584131	ENSRNOG00000008676	Emp1
1144	ENSRNOT00000020587	0.000238085	0.00317669	0.667816	ENSRNOG00000014976	Acsm2a
1145	ENSRNOT00000016648	0.000240585	0.00320724	-0.26727	ENSRNOG00000012315	Agmat
1146	ENSRNOT00000036917	0.000241398	0.00321527	-0.509475	ENSRNOG00000023262	Cenpm
1147	ENSRNOT00000016621	0.000242679	0.00322952	-0.588605	ENSRNOG00000012427	Veph1
1148	ENSRNOT00000004931	0.000243925	0.00324327	2.11852	ENSRNOG00000003698	Mroh9
1149	ENSRNOT00000028885	0.000244287	0.00324525	0.328135	ENSRNOG00000021262	Slc23a2
1150	ENSRNOT00000005851	0.000245895	0.00326378	-0.266963	ENSRNOG00000004327	Ddc
1151	ENSRNOT00000027836	0.000246268	0.00326589	0.31321	ENSRNOG00000020497	Plekha1
1152	ENSRNOT00000005310	0.000248529	0.00329301	-0.268674	ENSRNOG00000003985	Tmem19
1153	ENSRNOT00000001699	0.000249679	0.00330538	0.282936	ENSRNOG00000001261	Ftcd
1154	ENSRNOT00000005574	0.000250126	0.00330842	-0.288663	ENSRNOG00000004139	Ndel1
1155	ENSRNOT00000011704	0.000250838	0.00331498	-0.719507	ENSRNOG00000022730	Zfp57
1156	ENSRNOT00000064272	0.000251795	0.00332474	0.468288	ENSRNOG00000026109	Prmt1
1157	ENSRNOT00000055333	0.000252238	0.00332771	-2.48218	ENSRNOG00000009329	Nr1d1
1158	ENSRNOT00000003762	0.000253464	0.00333811	0.314181	ENSRNOG00000026211	Mri1
1159	ENSRNOT00000072020	0.000253291	0.00333811	-0.548927	ENSRNOG00000048083
1160	ENSRNOT00000000552	0.000254181	0.00334468	0.290765	ENSRNOG00000031171	Wdr46
1161	ENSRNOT00000005367	0.000257825	0.0033897	-0.332083	ENSRNOG00000003969	Fam20a
1162	ENSRNOT00000028084	0.000258241	0.00339224	-0.26633	ENSRNOG00000020684	Vat1
1163	ENSRNOT00000067624	0.000259494	0.00340578	0.318651	ENSRNOG00000043004	Hmgn2
1164	ENSRNOT00000010586	0.000262131	0.00343743	0.608919	ENSRNOG00000007923	Cgref1
1165	ENSRNOT00000070916	0.000262427	0.00343836	0.465161	ENSRNOG00000050780	Fpgs
1166	ENSRNOT00000023469	0.000262664	0.00343851	0.611633	ENSRNOG00000017427	Pfn2
1167	ENSRNOT00000035257	0.000264111	0.00345449	1.14664	ENSRNOG00000022941
1168	ENSRNOT00000026408	0.000264605	0.00345503	0.372809	ENSRNOG00000019466	Agpat2
1169	ENSRNOT00000033976	0.000264517	0.00345503	0.514208	ENSRNOG00000026455	Gpd1l
1170	ENSRNOT00000076186	0.000264882	0.00345569	-0.574661	NA	NA
1171	ENSRNOT00000010238	0.000268037	0.00349386	-0.912674	ENSRNOG00000007508	Lrtm2
1172	ENSRNOT00000013043	0.00027225	0.0035367	0.449078	ENSRNOG00000009754	Nampt
1173	ENSRNOT00000015864	0.000272204	0.0035367	0.388669	ENSRNOG00000011639	Mrpl47
1174	ENSRNOT00000024781	0.000271928	0.0035367	0.264917	ENSRNOG00000018343	Isca1
1175	ENSRNOT00000043194	0.000271575	0.0035367	0.277956	ENSRNOG00000017494	Acp6
1176	ENSRNOT00000023419	0.000274183	0.00355878	0.312754	ENSRNOG00000017319	Mertk
1177	ENSRNOT00000017629	0.000274703	0.0035625	-0.460469	ENSRNOG00000012622	Mmp15
1178	ENSRNOT00000034998	0.000275461	0.0035693	0.272454	ENSRNOG00000024743	L3mbtl2
1179	ENSRNOT00000022373	0.000277813	0.00359408	-0.429792	ENSRNOG00000016629	Zcchc6
1180	ENSRNOT00000048264	0.000277844	0.00359408	-0.265748	ENSRNOG00000028946	Cdc42ep4
1181	ENSRNOT00000014979	0.000279629	0.0036141	-0.33392	ENSRNOG00000011068	Papss2
1182	ENSRNOT00000066413	0.000281947	0.00364098	0.421891	ENSRNOG00000001976	Tmprss2
1183	ENSRNOT00000022000	0.000284403	0.0036696	-0.28868	ENSRNOG00000016166	Pdlim1
1184	ENSRNOT00000072534	0.000286428	0.0036926	-0.403818	ENSRNOG00000049215	Cbx2
1185	ENSRNOT00000001190	0.000287525	0.00369903	0.270332	ENSRNOG00000000888	Sbds
1186	ENSRNOT00000009221	0.00028748	0.00369903	-0.359499	ENSRNOG00000007023	Galm
1187	ENSRNOT00000030629	0.000287654	0.00369903	-0.389428	ENSRNOG00000006614	Rfx7
1188	ENSRNOT00000021042	0.000290557	0.00373321	-0.463265	ENSRNOG00000017947
1189	ENSRNOT00000012340	0.000290912	0.00373464	-0.377057	ENSRNOG00000009066	Thra
1190	ENSRNOT00000009482	0.000291219	0.00373544	0.352488	ENSRNOG00000007240	Rrs1
1191	ENSRNOT00000006197	0.000294114	0.0037694	0.281307	ENSRNOG00000004536	Bbox1
1192	ENSRNOT00000076484	0.000298738	0.00382546	0.526542	NA	NA
1193	ENSRNOT00000073099	0.000299353	0.00383011	-0.814918	ENSRNOG00000046643
1194	ENSRNOT00000007927	0.00030041	0.00384042	0.459205	ENSRNOG00000005576	Rpia
1195	ENSRNOT00000073846	0.000301964	0.00385705	-0.264665	ENSRNOG00000046109
1196	ENSRNOT00000019956	0.000302999	0.00386704	-0.311697	ENSRNOG00000014650	Sema4g
1197	ENSRNOT00000016660	0.000306312	0.00390606	0.531922	ENSRNOG00000012446	Nkrf
1198	ENSRNOT00000026661	0.000309257	0.00393902	0.466399	ENSRNOG00000019673	Zfp36
1199	ENSRNOT00000029411	0.000309413	0.00393902	-0.641474	ENSRNOG00000023093	Mis18bp1
1200	ENSRNOT00000024013	0.000310042	0.00394048	0.630215	ENSRNOG00000017598	Unkl
1201	ENSRNOT00000034266	0.000310044	0.00394048	0.470805	ENSRNOG00000016825	Cd3eap
1202	ENSRNOT00000009666	0.000313902	0.00398619	0.272639	ENSRNOG00000007114	Psma6
1203	ENSRNOT00000022271	0.000315308	0.00400072	-0.273497	ENSRNOG00000016218	Gtf3c1
1204	ENSRNOT00000006755	0.000316318	0.0040102	-0.288437	ENSRNOG00000005045	Ppp2r5e
1205	ENSRNOT00000035945	0.000317008	0.00401562	-0.607349	ENSRNOG00000025423	Map3k13
1206	ENSRNOT00000009233	0.000318258	0.0040281	-0.658972	ENSRNOG00000006859	Insig1
1207	ENSRNOT00000020894	0.000320147	0.0040453	-1.1418	ENSRNOG00000015581	DNAHC6
1208	ENSRNOT00000040204	0.000319968	0.0040453	0.412131	ENSRNOG00000022609	Mrps10
1209	ENSRNOT00000028626	0.000322017	0.00406557	-0.838042	ENSRNOG00000021086	Dtx4
1210	ENSRNOT00000021129	0.000323059	0.00407535	-0.794353	ENSRNOG00000015615	Tnfrsf11a
1211	ENSRNOT00000018761	0.000324977	0.00409616	-0.27825	ENSRNOG00000013950	Aadac
1212	ENSRNOT00000014546	0.000326069	0.00410653	0.278023	ENSRNOG00000010882	Sptlc1
1213	ENSRNOT00000021939	0.000328207	0.00413005	0.358466	ENSRNOG00000016399	RGD1359127
1214	ENSRNOT00000018494	0.000328661	0.00413235	-0.783584	ENSRNOG00000013820	Tnfrsf14
1215	ENSRNOT00000019555	0.000332792	0.00417814	0.261351	ENSRNOG00000013930	Rnf4
1216	ENSRNOT00000024178	0.00033285	0.00417814	-0.508576	ENSRNOG00000017981	Mcm10
1217	ENSRNOT00000071053	0.000333175	0.00417879	-1.41091	ENSRNOG00000050865
1218	ENSRNOT00000012826	0.000333977	0.00418541	-0.365002	ENSRNOG00000009243	Oaf
1219	ENSRNOT00000001261	0.000334651	0.00419041	0.309799	ENSRNOG00000000954	Rpo1-3
1220	ENSRNOT00000002957	0.000337302	0.00422015	-0.270593	ENSRNOG00000002176	Pvrl3
1221	ENSRNOT00000067165	0.000338015	0.0042256	-0.263054	ENSRNOG00000043426	Ccbl2
1222	ENSRNOT00000002324	0.000338491	0.00422809	-0.269904	ENSRNOG00000001706	Kalrn
1223	ENSRNOT00000008826	0.000341484	0.00426198	-0.616981	ENSRNOG00000006583	Hpgds
1224	ENSRNOT00000067650	0.000342857	0.00427562	0.460159	ENSRNOG00000002055	Noa1
1225	ENSRNOT00000009100	0.00034729	0.00432395	0.260962	ENSRNOG00000006652	Ddx1
1226	ENSRNOT00000055805	0.000347299	0.00432395	-0.938082	ENSRNOG00000037060	Odf3b
1227	ENSRNOT00000037862	0.00035095	0.00436585	0.326744	ENSRNOG00000025910	Hccs
1228	ENSRNOT00000018603	0.000351587	0.00437021	-0.602448	ENSRNOG00000013889	Tmed3
1229	ENSRNOT00000006708	0.000351949	0.00437116	0.285337	ENSRNOG00000005024	Cdkn2aipnl
1230	ENSRNOT00000006119	0.000352834	0.00437148	-0.275337	ENSRNOG00000003909	Esyt1
1231	ENSRNOT00000006335	0.000352419	0.00437148	-0.346165	ENSRNOG00000034157	Cyp4f6
1232	ENSRNOT00000060311	0.000352564	0.00437148	-0.577807	ENSRNOG00000042576	Tcp11l1
1233	ENSRNOT00000028299	0.000354208	0.00438494	-0.474153	ENSRNOG00000020860	Tdrkh
1234	ENSRNOT00000005857	0.00035853	0.00443485	-1.16841	ENSRNOG00000004440	Fignl1
1235	ENSRNOT00000064828	0.000359167	0.00443913	-0.583831	ENSRNOG00000000082	Hltf
1236	ENSRNOT00000023139	0.00036334	0.00448416	0.403501	ENSRNOG00000016940	Ppp2r2d
1237	ENSRNOT00000026214	0.000363398	0.00448416	0.269617	ENSRNOG00000003099	Ubqln2
1238	ENSRNOT00000023872	0.000365445	0.00450577	-0.431337	ENSRNOG00000017496	Cnp
1239	ENSRNOT00000076160	0.000370288	0.00456181	-0.267136	NA	NA
1240	ENSRNOT00000024392	0.000371475	0.00457273	0.327368	ENSRNOG00000018077	Agpat6
1241	ENSRNOT00000072221	0.00037204	0.00457601	-0.801183	ENSRNOG00000050966
1242	ENSRNOT00000019642	0.00037379	0.00459382	0.301514	ENSRNOG00000014109	Psmd13
1243	ENSRNOT00000064932	0.000378814	0.00465182	-0.398563	ENSRNOG00000039859	Dnmt1
1244	ENSRNOT00000005919	0.00037998	0.0046624	-0.316665	ENSRNOG00000004459	Sdr9c7
1245	ENSRNOT00000005975	0.000385644	0.00472809	0.355007	ENSRNOG00000004413	Exosc7
1246	ENSRNOT00000019157	0.000388847	0.00476354	0.405481	ENSRNOG00000013933	Med27
1247	ENSRNOT00000056432	0.000390277	0.00477722	-0.849136	ENSRNOG00000037302	Rad51
1248	ENSRNOT00000072844	0.000391621	0.00478983	-1.16735	ENSRNOG00000012088
1249	ENSRNOT00000005686	0.00039481	0.00482496	0.364281	ENSRNOG00000004226	Irak3
1250	ENSRNOT00000008267	0.000395973	0.0048353	-0.843869	ENSRNOG00000006309	Soga1
1251	ENSRNOT00000025574	0.000397289	0.0048475	0.284907	ENSRNOG00000018860	Mtg1
1252	ENSRNOT00000006018	0.000399162	0.00486647	0.259978	ENSRNOG00000004337	Fam20b
1253	ENSRNOT00000075003	0.000400461	0.0048784	-0.418193	ENSRNOG00000048250	Tmem159
1254	ENSRNOT00000022573	0.00040288	0.0048962	0.257621	ENSRNOG00000016251	Dnaja2
1255	ENSRNOT00000023611	0.000402276	0.0048962	0.653752	ENSRNOG00000017558	Tubb2a
1256	ENSRNOT00000024752	0.000402884	0.0048962	-0.469693	ENSRNOG00000018305	St8sia3
1257	ENSRNOT00000072270	0.000404665	0.00491393	-1.03023	ENSRNOG00000049986
1258	ENSRNOT00000014553	0.000407435	0.00493187	0.310321	ENSRNOG00000010959	Klhl25
1259	ENSRNOT00000014798	0.00040742	0.00493187	0.25745	ENSRNOG00000009820	Bnip3l
1260	ENSRNOT00000017002	0.000406637	0.00493187	-0.293281	ENSRNOG00000038794	Mboat7
1261	ENSRNOT00000074243	0.000407158	0.00493187	-0.86729	ENSRNOG00000046826
1262	ENSRNOT00000041671	0.000409653	0.00495479	0.276515	ENSRNOG00000018622	TRIM27
1263	ENSRNOT00000007832	0.000410284	0.0049585	0.431076	ENSRNOG00000005868	Ttc21b
1264	ENSRNOT00000037800	0.000410705	0.00495965	-0.345737	ENSRNOG00000021712	Rcbtb1
1265	ENSRNOT00000019167	0.000412001	0.00497137	0.436277	ENSRNOG00000014037	Dcun1d3
1266	ENSRNOT00000003817	0.000413868	0.00498995	-0.608453	ENSRNOG00000002839	Slc19a2
1267	ENSRNOT00000054915	0.000414821	0.0049975	-0.339173	ENSRNOG00000036659	Fn3k
1268	ENSRNOT00000066561	0.000416635	0.00501321	0.271787	ENSRNOG00000021392	Noc2l
1269	ENSRNOT00000075153	0.000416783	0.00501321	-0.593074	ENSRNOG00000047005	Kcnk5
1270	ENSRNOT00000076344	0.000418874	0.00503441	-2.19477	NA	NA
1271	ENSRNOT00000058414	0.000421826	0.0050659	-0.258827	ENSRNOG00000006400	Tbc1d14
1272	ENSRNOT00000005726	0.000423256	0.00507907	1.02901	ENSRNOG00000004307	Tor3a
1273	ENSRNOT00000014684	0.000425174	0.00509808	0.257275	ENSRNOG00000010861	Atad1
1274	ENSRNOT00000007580	0.000427286	0.00511938	-0.306245	ENSRNOG00000005689	Yeats4
1275	ENSRNOT00000015020	0.000428668	0.00512934	-0.446785	ENSRNOG00000011284	Sgms2
1276	ENSRNOT00000064113	0.000428789	0.00512934	-0.25631	ENSRNOG00000010497	RGD1305807
1277	ENSRNOT00000023952	0.000430479	0.0051415	1.94025	ENSRNOG00000017766	Car12
1278	ENSRNOT00000054776	0.000430276	0.0051415	-0.689031	ENSRNOG00000036615	RGD1560242
1279	ENSRNOT00000005800	0.000433895	0.00517824	0.379618	ENSRNOG00000004282	Arl4a
1280	ENSRNOT00000030373	0.000434607	0.00518269	-0.291322	ENSRNOG00000027502	Nmi
1281	ENSRNOT00000019363	0.000437292	0.00520657	0.507138	ENSRNOG00000014188	Tma16
1282	ENSRNOT00000026720	0.000437211	0.00520657	0.348774	ENSRNOG00000019702	Med29
1283	ENSRNOT00000051504	0.000440379	0.00523924	-0.256093	ENSRNOG00000015019	Spg21
1284	ENSRNOT00000019184	0.000443007	0.0052664	0.302097	ENSRNOG00000014050	Ptges2
1285	ENSRNOT00000001475	0.000444366	0.00527845	-0.641991	ENSRNOG00000001111	Brca2
1286	ENSRNOT00000067931	0.000447154	0.00530331	-0.888502	ENSRNOG00000030269	Atp2b2
1287	ENSRNOT00000072803	0.000446986	0.00530331	0.25544	ENSRNOG00000046647	Impad1
1288	ENSRNOT00000015529	0.000449887	0.0053306	0.368149	ENSRNOG00000011416	Vegfc
1289	ENSRNOT00000067549	0.000450154	0.0053306	-0.411468	ENSRNOG00000042042	Sco2
1290	ENSRNOT00000048851	0.00045329	0.00536358	0.25536	ENSRNOG00000001269	PPP1CC
1291	ENSRNOT00000001401	0.000458336	0.00541908	0.402215	ENSRNOG00000001055	Rilpl1
1292	ENSRNOT00000020994	0.000464534	0.00548812	-0.262718	ENSRNOG00000015441	Il4r
1293	ENSRNOT00000068322	0.000467735	0.00552166	-0.274957	ENSRNOG00000028891	Cyp2t1
1294	ENSRNOT00000018473	0.000469265	0.00553544	0.393621	ENSRNOG00000013721	RGD1311458
1295	ENSRNOT00000016657	0.000470399	0.00554453	1.27681	ENSRNOG00000011907	Krt23
1296	ENSRNOT00000042822	0.000470827	0.0055453	-0.273896	ENSRNOG00000034078	Mxi1
1297	ENSRNOT00000056429	0.000472525	0.005561	0.461735	ENSRNOG00000027158	Tsen2
1298	ENSRNOT00000007610	0.000474026	0.00557437	-0.556275	ENSRNOG00000005790	RGD1306474
1299	ENSRNOT00000051344	0.000476731	0.00560186	-0.528287	ENSRNOG00000031951
1300	ENSRNOT00000042181	0.000479101	0.00562538	0.3137	ENSRNOG00000030199	Tmem192
1301	ENSRNOT00000040221	0.000480045	0.00563213	-1.6535	ENSRNOG00000005643
1302	ENSRNOT00000014913	0.000480544	0.00563366	0.271255	ENSRNOG00000011164	Coq6
1303	ENSRNOT00000071296	0.000483152	0.00565989	-0.463215	ENSRNOG00000048217	Bbc3
1304	ENSRNOT00000018169	0.000486327	0.00569271	0.306682	ENSRNOG00000013545	Polr2e
1305	ENSRNOT00000002507	0.000489233	0.00572234	-0.447881	ENSRNOG00000001827	Masp1
1306	ENSRNOT00000028034	0.000499686	0.00584013	-0.552185	ENSRNOG00000020653	S1pr2
1307	ENSRNOT00000038736	0.000501195	0.00585329	-0.264254	ENSRNOG00000001383	Slc24a6
1308	ENSRNOT00000025149	0.00050985	0.00594981	0.255157	ENSRNOG00000018481	Zfp259
1309	ENSRNOT00000001609	0.00051275	0.00597909	0.283501	ENSRNOG00000001211	RGD1303003
1310	ENSRNOT00000015218	0.000515975	0.0060121	-0.254027	ENSRNOG00000011029	Sec11a
1311	ENSRNOT00000019234	0.000517585	0.00602626	-0.49821	ENSRNOG00000014130	Cks2
1312	ENSRNOT00000031267	0.000519227	0.00604077	-0.252476	ENSRNOG00000012663	Mfsd6
1313	ENSRNOT00000051970	0.000520735	0.00605369	0.357783	ENSRNOG00000028783	Wdr35
1314	ENSRNOT00000071977	0.000526068	0.00611104	0.652825	ENSRNOG00000050553	Atp6v1c2
1315	ENSRNOT00000007549	0.000527412	0.00612199	0.302795	ENSRNOG00000005350	Pwp1
1316	ENSRNOT00000010598	0.00052811	0.00612543	0.364178	ENSRNOG00000008035	Cinp
1317	ENSRNOT00000047111	0.000528927	0.00612903	0.322817	ENSRNOG00000029415	RGD1565784
1318	ENSRNOT00000075283	0.000529224	0.00612903	0.399931	ENSRNOG00000027355	Wdr36
1319	ENSRNOT00000027849	0.000531216	0.00614279	-0.481368	ENSRNOG00000020517	Prrg2
1320	ENSRNOT00000050420	0.000531209	0.00614279	-0.67672	ENSRNOG00000031833	Sult1c2
1321	ENSRNOT00000063882	0.000531713	0.00614389	0.365827	ENSRNOG00000042320	Slc41a1
1322	ENSRNOT00000044608	0.000537003	0.00620032	0.468795	ENSRNOG00000034066
1323	ENSRNOT00000027842	0.000538601	0.00621407	-0.442974	ENSRNOG00000020531	Fen1
1324	ENSRNOT00000013914	0.000539684	0.00622186	0.254112	ENSRNOG00000009689	Api5
1325	ENSRNOT00000025245	0.000540645	0.00622823	-0.484643	ENSRNOG00000018627	Plekhb1
1326	ENSRNOT00000067626	0.000542693	0.00624711	0.255287	ENSRNOG00000011784	Mocs1
1327	ENSRNOT00000011432	0.000545621	0.00627608	-0.325201	ENSRNOG00000008602	Steap4
1328	ENSRNOT00000011347	0.0005611	0.00643958	0.311728	ENSRNOG00000008487	Amotl2
1329	ENSRNOT00000015011	0.000560632	0.00643958	-0.284726	ENSRNOG00000011276	Tmem254
1330	ENSRNOT00000065300	0.000561057	0.00643958	0.362428	ENSRNOG00000017513	Fam73b
1331	ENSRNOT00000042754	0.000564014	0.0064633	-0.425016	ENSRNOG00000002171	Phldb2
1332	ENSRNOT00000049766	0.000563959	0.0064633	-0.706936	ENSRNOG00000031950	Izumo4
1333	ENSRNOT00000018167	0.00056618	0.00648325	0.283424	ENSRNOG00000013498	Pex14
1334	ENSRNOT00000004592	0.000567682	0.00649558	-0.292127	ENSRNOG00000003387	Fdxr
1335	ENSRNOT00000019521	0.000574708	0.00657104	0.363757	ENSRNOG00000014551	Ccnj
1336	ENSRNOT00000004808	0.000575969	0.00658053	-0.255737	ENSRNOG00000003611	Dynlt3
1337	ENSRNOT00000012400	0.000581617	0.00664009	-0.250098	ENSRNOG00000009102	Fermt2
1338	ENSRNOT00000016000	0.000582993	0.00665082	0.253282	ENSRNOG00000010967	Cdc37l1
1339	ENSRNOT00000067189	0.000583937	0.00665662	0.372704	ENSRNOG00000010037	Epb4.1
1340	ENSRNOT00000042108	0.00058447	0.00665772	0.764691	ENSRNOG00000004662	RGD1560687
1341	ENSRNOT00000015573	0.000588096	0.00669403	-0.250486	ENSRNOG00000011216	Tbl1xr1
1342	ENSRNOT00000065890	0.00059007	0.00671149	-0.355306	ENSRNOG00000000302	Sesn1
1343	ENSRNOT00000020705	0.000595378	0.00676682	0.336727	ENSRNOG00000015428	Mff
1344	ENSRNOT00000026224	0.000599453	0.00680807	-0.327699	ENSRNOG00000019302	Stx4
1345	ENSRNOT00000042827	0.00060004	0.00680967	-0.290921	ENSRNOG00000002280	Sh3bgrl
1346	ENSRNOT00000060492	0.00060147	0.00682083	-0.349176	ENSRNOG00000039473	Ccdc152
1347	ENSRNOT00000009813	0.000603713	0.00683611	0.478292	ENSRNOG00000007092	Fgb
1348	ENSRNOT00000016520	0.000603356	0.00683611	0.283448	ENSRNOG00000011952	Samm50
1349	ENSRNOT00000011784	0.000605397	0.0068501	0.501194	ENSRNOG00000008843	Eci1
1350	ENSRNOT00000002308	0.000609445	0.00687783	0.304399	ENSRNOG00000001699	Setd4
1351	ENSRNOT00000009183	0.00060965	0.00687783	-0.329456	ENSRNOG00000006388	Pygl
1352	ENSRNOT00000037946	0.00060921	0.00687783	0.249573	ENSRNOG00000021317	Cct2
1353	ENSRNOT00000070812	0.00060962	0.00687783	-0.360372	ENSRNOG00000046996	Pea15
1354	ENSRNOT00000071632	0.000610477	0.00688206	-0.369519	ENSRNOG00000049414	Mia3
1355	ENSRNOT00000055441	0.000611903	0.00688797	0.369504	ENSRNOG00000036917	Amn1
1356	ENSRNOT00000066722	0.000611898	0.00688797	-0.438367	ENSRNOG00000006167	Rasal3
1357	ENSRNOT00000005664	0.000614684	0.00691418	-0.447389	ENSRNOG00000004205	Pkdcc
1358	ENSRNOT00000007888	0.000616345	0.00692266	-0.255521	ENSRNOG00000005958	Rrbp1
1359	ENSRNOT00000014727	0.000616324	0.00692266	-0.756657	ENSRNOG00000011086	Gcnt3
1360	ENSRNOT00000034261	0.000621179	0.00697182	0.413162	ENSRNOG00000024972	Cox10
1361	ENSRNOT00000008451	0.000622431	0.00698074	-0.319594	ENSRNOG00000006069	Eif2ak3
1362	ENSRNOT00000015091	0.000622923	0.00698113	-0.46117	ENSRNOG00000011060	Unc119
1363	ENSRNOT00000018640	0.000623666	0.00698433	-0.313326	ENSRNOG00000013583	Tbc1d8
1364	ENSRNOT00000002334	0.000624722	0.00699102	0.411076	ENSRNOG00000029529
1365	ENSRNOT00000007073	0.000632997	0.00707844	-0.33902	ENSRNOG00000004908	Smc6
1366	ENSRNOT00000016176	0.000634937	0.00709493	0.28197	ENSRNOG00000011970	Tmem82
1367	ENSRNOT00000003470	0.00063882	0.0071331	0.262739	ENSRNOG00000002546	Rchy1
1368	ENSRNOT00000065600	0.000639466	0.00713509	-0.48761	ENSRNOG00000001682	Ttc3
1369	ENSRNOT00000001199	0.000642526	0.007164	0.524754	ENSRNOG00000000899	B3galtl
1370	ENSRNOT00000025782	0.000650617	0.00724892	0.249101	ENSRNOG00000018761	Eif3c
1371	ENSRNOT00000022425	0.00065738	0.0073136	0.251249	ENSRNOG00000016559	Tm2d2
1372	ENSRNOT00000066823	0.000657047	0.0073136	0.316025	ENSRNOG00000042878	Wdr74
1373	ENSRNOT00000043199	0.000658297	0.00731846	0.247764	ENSRNOG00000009097	Immt
1374	ENSRNOT00000044020	0.000660533	0.00733798	0.291592	ENSRNOG00000012785	Armc10
1375	ENSRNOT00000002010	0.000666974	0.00740414	0.401306	ENSRNOG00000001478	Gtf2ird1
1376	ENSRNOT00000019923	0.000669931	0.00743156	0.315001	ENSRNOG00000014522	Mlycd
1377	ENSRNOT00000038096	0.000671679	0.00744554	0.508922	ENSRNOG00000022466	Chchd4
1378	ENSRNOT00000010989	0.00067347	0.00745456	-0.273416	ENSRNOG00000007900	Tspan33
1379	ENSRNOT00000023791	0.000673029	0.00745456	0.695256	ENSRNOG00000017589	Gnat1
1380	ENSRNOT00000002520	0.000674575	0.00745532	0.414316	ENSRNOG00000001842	Mrps35
1381	ENSRNOT00000013496	0.000674441	0.00745532	-0.50596	ENSRNOG00000009946	Ldlr
1382	ENSRNOT00000056173	0.000675003	0.00745532	1.28261	ENSRNOG00000019328	Phgdh
1383	ENSRNOT00000026331	0.000677983	0.00748281	0.330429	ENSRNOG00000019463	Mad2l1bp
1384	ENSRNOT00000001943	0.000680701	0.00750738	-2.56465	ENSRNOG00000001431	RASA4
1385	ENSRNOT00000067751	0.00068122	0.00750769	0.250237	ENSRNOG00000002935	Ankrd40
1386	ENSRNOT00000005958	0.000685125	0.00753984	-0.846604	ENSRNOG00000004398	Pkhd1l1
1387	ENSRNOT00000045279	0.000684642	0.00753984	-0.299914	ENSRNOG00000007814	Kdm3a
1388	ENSRNOT00000055320	0.00068598	0.0075438	0.289452	ENSRNOG00000010793	Spryd3
1389	ENSRNOT00000048923	0.000687796	0.00755833	-0.260193	ENSRNOG00000029549	Eci3
1390	ENSRNOT00000068020	0.00068848	0.0075604	-0.257453	ENSRNOG00000008064	Naga
1391	ENSRNOT00000028030	0.000690138	0.00757316	0.301524	ENSRNOG00000020642	Flad1
1392	ENSRNOT00000047223	0.00069169	0.00758474	0.266904	ENSRNOG00000029441	Klhl2
1393	ENSRNOT00000026199	0.000692669	0.00759002	0.410856	ENSRNOG00000019213	Gpd1
1394	ENSRNOT00000022194	0.000694339	0.00760286	-0.366093	ENSRNOG00000033772	Serpinb9
1395	ENSRNOT00000039795	0.000696772	0.00762403	0.323495	ENSRNOG00000028711	Dgat1
1396	ENSRNOT00000037809	0.000697771	0.00762949	0.274535	ENSRNOG00000024886	Ext1
1397	ENSRNOT00000002114	0.00069933	0.00764106	-0.246604	ENSRNOG00000001548	Nfe2l2
1398	ENSRNOT00000029674	0.000702809	0.00767359	0.283705	ENSRNOG00000024455	Gnptg
1399	ENSRNOT00000001049	0.000705818	0.00769543	0.246915	ENSRNOG00000000799	Abcf1
1400	ENSRNOT00000023130	0.000705793	0.00769543	-0.750654	ENSRNOG00000017084	Hsd11b2
1401	ENSRNOT00000012924	0.000707929	0.00771294	0.249915	ENSRNOG00000009652	Prkci
1402	ENSRNOT00000024564	0.000709057	0.00771421	-0.579538	ENSRNOG00000018126	Abca1
1403	ENSRNOT00000066657	0.000708793	0.00771421	0.253043	ENSRNOG00000013529	Stk4
1404	ENSRNOT00000012495	0.000711449	0.00773473	0.259818	ENSRNOG00000009110	Psen1
1405	ENSRNOT00000013286	0.000713824	0.00775503	0.824657	ENSRNOG00000009951	Aif1l
1406	ENSRNOT00000020505	0.000716423	0.00777772	-0.914417	ENSRNOG00000015076	Cyp26b1
1407	ENSRNOT00000003797	0.000717335	0.00778209	-0.406477	ENSRNOG00000002820	Gm12253
1408	ENSRNOT00000061657	0.00072032	0.00780892	-0.424944	ENSRNOG00000007905	Itga7
1409	ENSRNOT00000025651	0.000721052	0.00781131	0.50355	ENSRNOG00000018766	Rrp8
1410	ENSRNOT00000012510	0.000724198	0.00783983	0.345972	ENSRNOG00000008746	Dtd1
1411	ENSRNOT00000011633	0.000726541	0.00785962	0.251675	ENSRNOG00000008190	Pnpla7
1412	ENSRNOT00000023786	0.000742682	0.00802854	0.257062	ENSRNOG00000017447	Eif2s2
1413	ENSRNOT00000059509	0.000743471	0.00803138	0.876603	ENSRNOG00000038931
1414	ENSRNOT00000000441	0.000744297	0.00803351	0.262047	ENSRNOG00000000392	Supv3l1
1415	ENSRNOT00000002354	0.000744721	0.00803351	0.299359	ENSRNOG00000001727	Lsg1
1416	ENSRNOT00000043146	0.000747439	0.00805714	-0.708082	ENSRNOG00000015347	Trim45
1417	ENSRNOT00000027809	0.000753793	0.00811989	-0.300829	ENSRNOG00000037247	Rras
1418	ENSRNOT00000003542	0.000755777	0.00813553	0.247683	ENSRNOG00000002615	Pmm2
1419	ENSRNOT00000044983	0.000756993	0.00814287	-0.534703	ENSRNOG00000029658	Rnf213
1420	ENSRNOT00000020155	0.00075811	0.00814915	-0.259507	ENSRNOG00000014779	Pdcd4
1421	ENSRNOT00000037363	0.000759668	0.00816015	0.354986	ENSRNOG00000021548	Rassf1
1422	ENSRNOT00000016801	0.000761581	0.00817495	-0.49817	ENSRNOG00000012499	Rarg
1423	ENSRNOT00000015081	0.0007626	0.00818014	-0.528015	ENSRNOG00000010695	Pdgfc
1424	ENSRNOT00000008730	0.000766819	0.00821961	0.406532	ENSRNOG00000006467	Eif2b2
1425	ENSRNOT00000043581	0.000770233	0.00825041	0.359003	ENSRNOG00000028782	RGD1565498
1426	ENSRNOT00000016252	0.000774935	0.00829496	-0.363943	ENSRNOG00000012189	Lect2
1427	ENSRNOT00000003639	0.000776359	0.00830438	0.301324	ENSRNOG00000002713	Zfp672
1428	ENSRNOT00000016626	0.000792539	0.00847151	0.316927	ENSRNOG00000012447	Setd6
1429	ENSRNOT00000042577	0.000795745	0.00849983	0.247279	ENSRNOG00000031827	Arih2
1430	ENSRNOT00000015946	0.000797258	0.00851004	0.244191	ENSRNOG00000011745	Psma1
1431	ENSRNOT00000027084	0.000797949	0.00851145	-0.77412	ENSRNOG00000019939	CCND2
1432	ENSRNOT00000058479	0.000799062	0.00851738	0.604875	ENSRNOG00000030387	Kng1l1
1433	ENSRNOT00000016056	0.000800138	0.0085229	-0.342116	ENSRNOG00000011936	Abhd14a
1434	ENSRNOT00000055473	0.000802386	0.00854088	-1.91486	ENSRNOG00000001830
1435	ENSRNOT00000014780	0.000804262	0.00855488	0.243998	ENSRNOG00000011052	Gars
1436	ENSRNOT00000014091	0.000806256	0.00857011	-0.257471	ENSRNOG00000010512	Yipf1
1437	ENSRNOT00000067998	0.000812238	0.0086277	0.447997	ENSRNOG00000042419	Acyp2
1438	ENSRNOT00000072697	0.000813067	0.00863049	-0.642247	ENSRNOG00000048266
1439	ENSRNOT00000047780	0.000816034	0.00865597	-0.515708	ENSRNOG00000033271
1440	ENSRNOT00000027616	0.000822361	0.00871649	0.361781	ENSRNOG00000020298	Bag3
1441	ENSRNOT00000071132	0.000822881	0.00871649	-0.686277	ENSRNOG00000047414	RGD1565356
1442	ENSRNOT00000026871	0.000823924	0.00872148	0.689359	ENSRNOG00000019822	Gadd45b
1443	ENSRNOT00000024207	0.00082959	0.00877537	0.4944	ENSRNOG00000050648
1444	ENSRNOT00000012413	0.000831588	0.00878433	-0.274803	ENSRNOG00000008988	Cyp2d2
1445	ENSRNOT00000028474	0.0008312	0.00878433	0.476154	ENSRNOG00000020956	Bcat2
1446	ENSRNOT00000072154	0.000833629	0.0087998	-2.15963	ENSRNOG00000045597
1447	ENSRNOT00000012837	0.000851282	0.00897993	0.244767	ENSRNOG00000009244	Abhd4
1448	ENSRNOT00000002771	0.000861443	0.00907458	-0.421186	ENSRNOG00000002026	Dnajc28
1449	ENSRNOT00000067912	0.000860858	0.00907458	0.258205	ENSRNOG00000006004	Phc2
1450	ENSRNOT00000013768	0.000864798	0.00910364	-0.659968	ENSRNOG00000010266	Cd180
1451	ENSRNOT00000007932	0.000868655	0.00913794	0.337197	ENSRNOG00000005965	Irak4
1452	ENSRNOT00000051702	0.000880021	0.00925113	-0.340908	ENSRNOG00000011523	H2afy
1453	ENSRNOT00000068293	0.000880809	0.00925305	0.271029	ENSRNOG00000005585	Strn3
1454	ENSRNOT00000028373	0.000886424	0.00930562	0.242566	ENSRNOG00000020897	Prpf19
1455	ENSRNOT00000012317	0.000889247	0.00932885	0.280503	ENSRNOG00000009028	Rnf126
1456	ENSRNOT00000043257	0.000890814	0.00933887	0.439698	ENSRNOG00000029292
1457	ENSRNOT00000014034	0.00089198	0.00934467	-0.523089	ENSRNOG00000010325	Ptger3
1458	ENSRNOT00000012622	0.000896692	0.00938759	0.243488	ENSRNOG00000009484	Ptcd3
1459	ENSRNOT00000017339	0.000898083	0.0093957	-0.35448	ENSRNOG00000012779	Msr1
1460	ENSRNOT00000014964	0.000907768	0.00948403	-0.901709	ENSRNOG00000011263	Plac9
1461	ENSRNOT00000056923	0.000907427	0.00948403	0.618707	ENSRNOG00000018969	Gpatch4
1462	ENSRNOT00000068711	0.000915931	0.00956277	0.272532	ENSRNOG00000001878	Klhl22
1463	ENSRNOT00000026092	0.000918906	0.00958416	-0.258468	ENSRNOG00000019220	Rhod
1464	ENSRNOT00000073492	0.000919235	0.00958416	0.274048	ENSRNOG00000049497	Eif6
1465	ENSRNOT00000075311	0.000920342	0.00958915	0.347148	ENSRNOG00000045961	Lyrm7
1466	ENSRNOT00000002876	0.000924405	0.00962491	-0.269899	ENSRNOG00000002089	Ccng2
1467	ENSRNOT00000001814	0.000925198	0.0096266	-0.381004	ENSRNOG00000001343	Bcl7a
1468	ENSRNOT00000004376	0.000930714	0.0096774	0.428555	ENSRNOG00000003248	Mpzl1
1469	ENSRNOT00000008931	0.000934277	0.00970783	0.341885	ENSRNOG00000006795	Apmap
1470	ENSRNOT00000023329	0.000939663	0.00975281	-0.392643	ENSRNOG00000017311	Me3
1471	ENSRNOT00000041341	0.000939884	0.00975281	-0.794168	ENSRNOG00000033619	Apof
1472	ENSRNOT00000004269	0.000941331	0.00975718	0.245938	ENSRNOG00000003177	Mat2b
1473	ENSRNOT00000014015	0.000941584	0.00975718	0.259161	ENSRNOG00000010502	Fbxo8
1474	ENSRNOT00000048429	0.000947209	0.00980882	0.323496	ENSRNOG00000032885	CYCS
1475	ENSRNOT00000066754	0.0009486	0.00981656	-0.854984	ENSRNOG00000042344	RGD1563547
1476	ENSRNOT00000068419	0.000952941	0.0098548	0.505017	ENSRNOG00000008155	Dus4l
1477	ENSRNOT00000013488	0.000955148	0.00987094	0.243421	ENSRNOG00000009934	Emc3
1478	ENSRNOT00000021200	0.000965089	0.00996692	-0.283081	ENSRNOG00000015413	Qpctl
1479	ENSRNOT00000007681	0.000966929	0.00997244	-0.398787	ENSRNOG00000005715	Lgr4
1480	ENSRNOT00000009341	0.000966634	0.00997244	-0.483931	ENSRNOG00000007126	Gpr19
1481	ENSRNOT00000064290	0.000969254	0.00998719	0.431595	ENSRNOG00000010922	Ppp2r1b
1482	ENSRNOT00000072156	0.000969668	0.00998719	-0.687258	ENSRNOG00000046054
1483	ENSRNOT00000004121	0.000972306	0.0100076	-0.307906	ENSRNOG00000003069	Cd38
1484	ENSRNOT00000057537	0.000974439	0.0100228	-0.425116	ENSRNOG00000037871	Sfxn5
1485	ENSRNOT00000076837	0.000977394	0.0100464	-1.54416	NA	NA
1486	ENSRNOT00000024010	0.000984042	0.010108	0.267766	ENSRNOG00000017836	Rrp36
1487	ENSRNOT00000034282	0.000986459	0.010126	0.365615	ENSRNOG00000015002	Abhd15
1488	ENSRNOT00000009532	0.000988258	0.0101376	0.416412	ENSRNOG00000007230	Kank3
1489	ENSRNOT00000004163	0.000991286	0.0101618	-0.24803	ENSRNOG00000003108	Acbd4
1490	ENSRNOT00000006340	0.000994164	0.0101845	0.261909	ENSRNOG00000004749	Slc30a1
1491	ENSRNOT00000025615	0.00100574	0.0102942	0.297751	ENSRNOG00000018848	Eif1b
1492	ENSRNOT00000040985	0.00100622	0.0102942	-1.53671	ENSRNOG00000002134	Mpa2l
1493	ENSRNOT00000055238	0.00100774	0.0103029	0.240388	ENSRNOG00000036814	Atp6v0a1
1494	ENSRNOT00000025933	0.00101168	0.0103238	-0.293097	ENSRNOG00000019080	Hsd3b7
1495	ENSRNOT00000026821	0.00101182	0.0103238	-0.388208	ENSRNOG00000019741	Isyna1
1496	ENSRNOT00000060760	0.00101129	0.0103238	-1.03188	ENSRNOG00000025149	Pkhd1
1497	ENSRNOT00000066748	0.00101513	0.0103507	2.05048	ENSRNOG00000023152	Tmem201
1498	ENSRNOT00000016742	0.0010181	0.0103651	0.239749	ENSRNOG00000005064	Ube2b
1499	ENSRNOT00000028887	0.00101879	0.0103651	0.260861	ENSRNOG00000021264	Pcna
1500	ENSRNOT00000040461	0.00101926	0.0103651	0.474839	ENSRNOG00000014456	Coq10b
1501	ENSRNOT00000072808	0.00101789	0.0103651	-1.08359	ENSRNOG00000049760
1502	ENSRNOT00000032363	0.00102106	0.0103765	-0.286719	ENSRNOG00000024625	RGD1565712
1503	ENSRNOT00000075590	0.00103081	0.0104685	0.357468	ENSRNOG00000012232	Hps5
1504	ENSRNOT00000041946	0.00103217	0.0104754	-0.239814	ENSRNOG00000013684	F11
1505	ENSRNOT00000010976	0.00104065	0.0105544	-0.267394	ENSRNOG00000008137	Cdk18
1506	ENSRNOT00000054983	0.00105119	0.0106543	-0.863591	ENSRNOG00000036703	Itgax
1507	ENSRNOT00000032772	0.00105986	0.0107351	0.264601	ENSRNOG00000028219	Tmem209
1508	ENSRNOT00000020728	0.00107099	0.0108405	-1.12248	ENSRNOG00000015075	Stc1
1509	ENSRNOT00000016851	0.00107178	0.0108413	-0.238521	ENSRNOG00000028746	Gsto1
1510	ENSRNOT00000016944	0.00107263	0.0108428	-0.243801	ENSRNOG00000012613	F13b
1511	ENSRNOT00000015384	0.00108037	0.0109138	-0.240541	ENSRNOG00000011451	Lrp3
1512	ENSRNOT00000026863	0.00108678	0.0109713	-0.348072	ENSRNOG00000019785	Phtf1
1513	ENSRNOT00000012480	0.00109118	0.0110084	-0.356964	ENSRNOG00000009360	Sh3bp1
1514	ENSRNOT00000012425	0.00109204	0.0110098	0.302373	ENSRNOG00000009155	Ndufs3
1515	ENSRNOT00000072875	0.00109694	0.011052	0.72467	ENSRNOG00000050922	NUPR1
1516	ENSRNOT00000023667	0.00109829	0.0110582	-0.812039	ENSRNOG00000017438	Gfra1
1517	ENSRNOT00000005775	0.00109972	0.0110653	-0.841983	ENSRNOG00000004295	Abca9
1518	ENSRNOT00000003391	0.0011197	0.011259	0.379709	ENSRNOG00000002478	Insig2
1519	ENSRNOT00000008962	0.00112503	0.0113051	-0.30003	ENSRNOG00000006824	Hdac11
1520	ENSRNOT00000020244	0.00112697	0.0113171	-0.729387	ENSRNOG00000015008	Gcm2
1521	ENSRNOT00000014637	0.00113131	0.0113484	0.243611	ENSRNOG00000010800	Hadhb
1522	ENSRNOT00000015498	0.00113178	0.0113484	-0.237761	ENSRNOG00000011417	Pde3b
1523	ENSRNOT00000034589	0.00113231	0.0113484	-1.37417	ENSRNOG00000039357	Fam129c
1524	ENSRNOT00000076951	0.00114108	0.0114288	-0.526755	NA	NA
1525	ENSRNOT00000026752	0.00115323	0.0115429	0.304082	ENSRNOG00000019749	Ube2j2
1526	ENSRNOT00000035125	0.00115754	0.0115785	-0.477947	ENSRNOG00000022921	Dact2
1527	ENSRNOT00000054970	0.00118005	0.0117959	0.305993	ENSRNOG00000036697	Mafg
1528	ENSRNOT00000056800	0.00118707	0.0118583	-0.498025	ENSRNOG00000037509	Chek2
1529	ENSRNOT00000026792	0.00118837	0.0118635	0.23836	ENSRNOG00000019725	Actr1a
1530	ENSRNOT00000028360	0.00118967	0.0118676	0.243309	ENSRNOG00000020878	Keap1
1531	ENSRNOT00000029435	0.00119034	0.0118676	-0.260252	ENSRNOG00000026963	Hsp90b1
1532	ENSRNOT00000073910	0.00119196	0.011876	0.430079	ENSRNOG00000050997	Ifrd1
1533	ENSRNOT00000026728	0.00120903	0.0120383	-0.235649	ENSRNOG00000019743	Tmem63b
1534	ENSRNOT00000043752	0.00121031	0.0120432	-0.35933	ENSRNOG00000034084	Ggct
1535	ENSRNOT00000073140	0.00121313	0.0120633	0.238062	ENSRNOG00000045791	Eif4a3
1536	ENSRNOT00000018521	0.00121779	0.0121018	-0.977383	ENSRNOG00000027770	Trpm3
1537	ENSRNOT00000060404	0.00121866	0.0121026	0.278848	ENSRNOG00000039417	Dda1
1538	ENSRNOT00000003551	0.00122617	0.0121692	-0.271911	ENSRNOG00000025318	Scyl3
1539	ENSRNOT00000004772	0.00123991	0.0122976	0.289066	ENSRNOG00000003550	Acbd6
1540	ENSRNOT00000049667	0.00124407	0.0123228	1.1516	ENSRNOG00000045654	Hspa1b
1541	ENSRNOT00000061950	0.00124407	0.0123228	1.1516	ENSRNOG00000050647	Hspa1b
1542	ENSRNOT00000009749	0.00124693	0.0123432	0.711204	ENSRNOG00000007060	Plin2
1543	ENSRNOT00000008018	0.00125791	0.0124277	-0.235468	ENSRNOG00000005987	Suox
1544	ENSRNOT00000013354	0.00125752	0.0124277	0.645642	ENSRNOG00000009629	Car2
1545	ENSRNOT00000032108	0.00125629	0.0124277	-0.348533	ENSRNOG00000023116	Agmo
1546	ENSRNOT00000047889	0.00125934	0.0124337	0.416603	ENSRNOG00000031769	Chchd7
1547	ENSRNOT00000021145	0.0012663	0.0124944	0.28482	ENSRNOG00000015708	E2f4
1548	ENSRNOT00000026370	0.00127358	0.0125581	0.279786	ENSRNOG00000019473	Dcun1d2
1549	ENSRNOT00000045050	0.00127964	0.0126097	0.269474	ENSRNOG00000002275	Fip1l1
1550	ENSRNOT00000009706	0.00128153	0.012612	0.242424	ENSRNOG00000006763	Rbm18
1551	ENSRNOT00000016148	0.00128138	0.012612	-0.35672	ENSRNOG00000011885	Rhpn2
1552	ENSRNOT00000004516	0.00128309	0.0126192	-0.32227	ENSRNOG00000003367	Tmem220
1553	ENSRNOT00000021052	0.00128853	0.0126565	-0.420816	ENSRNOG00000015525	Zswim3
1554	ENSRNOT00000051367	0.00128776	0.0126565	-0.234716	ENSRNOG00000000381	Herc4
1555	ENSRNOT00000050443	0.00129031	0.0126658	0.269391	ENSRNOG00000018630	Gapdh
1556	ENSRNOT00000031542	0.00129196	0.0126738	-0.729426	ENSRNOG00000018378	Cacnb2
1557	ENSRNOT00000012036	0.00129301	0.012676	-0.413472	ENSRNOG00000008641	Gnpnat1
1558	ENSRNOT00000029868	0.00130496	0.0127849	-0.855872	ENSRNOG00000022320	Ccdc111
1559	ENSRNOT00000046456	0.00130725	0.0127992	-0.252713	ENSRNOG00000004711	Mta1
1560	ENSRNOT00000002066	0.00131248	0.0128402	-0.690843	ENSRNOG00000001514	Cdca7
1561	ENSRNOT00000004703	0.00131481	0.0128402	0.821659	ENSRNOG00000016156	Nptxr
1562	ENSRNOT00000015440	0.00131408	0.0128402	-0.424956	ENSRNOG00000011622	Echdc1
1563	ENSRNOT00000066451	0.00131384	0.0128402	-1.19758	ENSRNOG00000009936	Dido1
1564	ENSRNOT00000024375	0.00131635	0.0128416	-0.503915	ENSRNOG00000017887	Mutyh
1565	ENSRNOT00000076913	0.00131663	0.0128416	0.642999	NA	NA
1566	ENSRNOT00000039316	0.00133112	0.0129746	-0.463395	ENSRNOG00000023657	Gprin3
1567	ENSRNOT00000024815	0.00134102	0.0130628	0.428716	ENSRNOG00000018397	Dnph1
1568	ENSRNOT00000056264	0.00134526	0.0130957	-1.15967	ENSRNOG00000034298
1569	ENSRNOT00000044866	0.00134716	0.0131059	0.235004	ENSRNOG00000021085	Sf1
1570	ENSRNOT00000003552	0.00134825	0.0131081	0.252309	ENSRNOG00000002553	Smim14
1571	ENSRNOT00000039281	0.0013531	0.0131469	-0.929914	ENSRNOG00000001173	Cabp1
1572	ENSRNOT00000074067	0.00135402	0.0131474	-0.440541	ENSRNOG00000046654	Crym
1573	ENSRNOT00000047210	0.00135495	0.0131481	-0.33711	ENSRNOG00000026649	Dnmt3a
1574	ENSRNOT00000075902	0.00135739	0.013155	-0.340909	NA	NA
1575	ENSRNOT00000076000	0.00135739	0.013155	-0.340909	NA	NA
1576	ENSRNOT00000006642	0.00136304	0.0132015	0.257882	ENSRNOG00000004670	Ddx56
1577	ENSRNOT00000012635	0.00136819	0.0132429	0.28988	ENSRNOG00000009451	Prpf38a
1578	ENSRNOT00000009402	0.00136974	0.0132495	-0.285171	ENSRNOG00000006787	Dhcr24
1579	ENSRNOT00000027552	0.00137558	0.0132975	0.614838	ENSRNOG00000020284	Prkar2a
1580	ENSRNOT00000013233	0.00137686	0.0133015	0.279984	ENSRNOG00000009718	Pex12
1581	ENSRNOT00000047194	0.00138737	0.0133946	-0.396348	ENSRNOG00000000598	Tube1
1582	ENSRNOT00000022182	0.00139143	0.0134253	0.308244	ENSRNOG00000016477	Vangl1
1583	ENSRNOT00000021968	0.001398	0.0134801	0.409158	ENSRNOG00000016167	Spata2L
1584	ENSRNOT00000004891	0.00140611	0.0135465	0.25376	ENSRNOG00000022368	Ddx49
1585	ENSRNOT00000056174	0.00140665	0.0135465	-0.688679	ENSRNOG00000037198	Usp18
1586	ENSRNOT00000073016	0.00141639	0.0136317	-0.570167	ENSRNOG00000047132	Zfp182
1587	ENSRNOT00000042115	0.00142215	0.0136784	-0.346214	ENSRNOG00000028781	Abcc6
1588	ENSRNOT00000050637	0.00143562	0.0137993	0.416569	ENSRNOG00000011881	Slc25a15
1589	ENSRNOT00000013569	0.00144311	0.0138589	0.276695	ENSRNOG00000010133	Bpgm
1590	ENSRNOT00000040274	0.00144364	0.0138589	-0.831359	ENSRNOG00000033991
1591	ENSRNOT00000065921	0.00144643	0.013877	-0.254673	ENSRNOG00000015030	Tjp2
1592	ENSRNOT00000006804	0.00144899	0.0138929	-0.33267	ENSRNOG00000005041	Crip2
1593	ENSRNOT00000064900	0.00145544	0.0139459	0.285189	ENSRNOG00000001129	Fbxo21
1594	ENSRNOT00000003730	0.00146931	0.01407	1.67305	ENSRNOG00000002789
1595	ENSRNOT00000037360	0.00147206	0.0140875	1.33144	ENSRNOG00000002986	Efhc2
1596	ENSRNOT00000010194	0.00147373	0.0140946	0.279285	ENSRNOG00000007756	ATG101
1597	ENSRNOT00000025266	0.00148088	0.0141541	-0.234197	ENSRNOG00000018529	Csnk1g2
1598	ENSRNOT00000025904	0.0014879	0.0142124	0.405408	ENSRNOG00000019147	Stom
1599	ENSRNOT00000071264	0.00148947	0.0142184	0.269535	ENSRNOG00000047192	Polr2m
1600	ENSRNOT00000051244	0.00149767	0.0142878	-0.467926	ENSRNOG00000032560	CYP3A23/3A1
1601	ENSRNOT00000014980	0.00149865	0.0142882	0.256894	ENSRNOG00000011111	RGD1309492
1602	ENSRNOT00000008164	0.00150546	0.0143441	0.246177	ENSRNOG00000005988	Arl8a
1603	ENSRNOT00000013134	0.00151654	0.0144353	-0.236122	ENSRNOG00000009799	Dpagt1
1604	ENSRNOT00000025988	0.00151692	0.0144353	0.775923	ENSRNOG00000019206	NUPR1
1605	ENSRNOT00000014537	0.00151839	0.0144403	-0.659778	ENSRNOG00000010919	Mbd4
1606	ENSRNOT00000045951	0.00152238	0.0144692	-0.234902	ENSRNOG00000001556
1607	ENSRNOT00000015043	0.00154628	0.0146781	0.276467	ENSRNOG00000011226	Timm8a1
1608	ENSRNOT00000015562	0.00154619	0.0146781	0.247154	ENSRNOG00000010930	USP39
1609	ENSRNOT00000060444	0.00154999	0.0147042	0.230394	ENSRNOG00000001253	Eif3b
1610	ENSRNOT00000058036	0.00155193	0.0147134	-0.29892	ENSRNOG00000007839	Slc16a7
1611	ENSRNOT00000024126	0.0015581	0.0147628	0.279717	ENSRNOG00000017729	Psmg2
1612	ENSRNOT00000068351	0.00156372	0.0148068	-0.385621	ENSRNOG00000005099	Top3a
1613	ENSRNOT00000013272	0.00157158	0.014872	0.231344	ENSRNOG00000009236	Necap1
1614	ENSRNOT00000068621	0.00157883	0.0149314	0.322936	ENSRNOG00000037480	Ddx51
1615	ENSRNOT00000021763	0.00158195	0.0149516	0.499027	ENSRNOG00000015976	Snurf
1616	ENSRNOT00000022259	0.00158429	0.0149644	0.26736	ENSRNOG00000016591	Utp15
1617	ENSRNOT00000052202	0.00158771	0.0149875	0.411093	ENSRNOG00000000665	Pitpnb
1618	ENSRNOT00000067761	0.00159162	0.0150151	-0.917797	ENSRNOG00000042628	RGD1561145
1619	ENSRNOT00000017882	0.00159406	0.0150289	0.2896	ENSRNOG00000013286	Pdcl3
1620	ENSRNOT00000005126	0.00159844	0.0150609	0.229484	ENSRNOG00000003844	Dhx15
1621	ENSRNOT00000016091	0.0016006	0.0150719	0.717678	ENSRNOG00000011973	Il7
1622	ENSRNOT00000012260	0.00160164	0.0150724	-0.231248	ENSRNOG00000008945	Nans
1623	ENSRNOT00000012256	0.00160448	0.0150898	0.232645	ENSRNOG00000009166	Ddx24
1624	ENSRNOT00000038151	0.00161461	0.0151757	-0.409028	ENSRNOG00000025100	Ikbke
1625	ENSRNOT00000023099	0.00162064	0.0152044	-0.614514	ENSRNOG00000016823	Skp2
1626	ENSRNOT00000050063	0.00161973	0.0152044	-1.42247	ENSRNOG00000019542	MGC108823
1627	ENSRNOT00000054679	0.00161878	0.0152044	0.432925	ENSRNOG00000046333
1628	ENSRNOT00000056455	0.001625	0.0152359	-0.495317	ENSRNOG00000046831	Rorc
1629	ENSRNOT00000008329	0.00162849	0.0152592	-0.229312	ENSRNOG00000006345	Sec61b
1630	ENSRNOT00000004456	0.00163173	0.0152708	-1.02215	ENSRNOG00000003346	Fancb
1631	ENSRNOT00000076895	0.00163167	0.0152708	0.682608	NA	NA
1632	ENSRNOT00000043826	0.00163765	0.0153168	-0.386923	ENSRNOG00000029416	Zfp952
1633	ENSRNOT00000075105	0.00163985	0.0153281	0.556976	ENSRNOG00000049380
1634	ENSRNOT00000057641	0.00164693	0.0153848	-0.260758	ENSRNOG00000018184	TPM1
1635	ENSRNOT00000007015	0.00165222	0.0154154	-0.309367	ENSRNOG00000004903	Ebp
1636	ENSRNOT00000052029	0.00165199	0.0154154	-1.35355	ENSRNOG00000050831	Vom2r35
1637	ENSRNOT00000075425	0.00165847	0.0154642	0.22887	ENSRNOG00000048981	Ahsa1
1638	ENSRNOT00000013533	0.00166814	0.015536	0.23823	ENSRNOG00000010169	Atpaf1
1639	ENSRNOT00000031974	0.00166821	0.015536	-1.34817	ENSRNOG00000022521	RGD1559690
1640	ENSRNOT00000003359	0.00167473	0.0155872	0.312003	ENSRNOG00000002450	Rrp15
1641	ENSRNOT00000014271	0.00170298	0.0158405	0.38593	ENSRNOG00000010630	Prcp
1642	ENSRNOT00000065370	0.00170741	0.015872	-0.233061	ENSRNOG00000030726	Asgr2
1643	ENSRNOT00000033112	0.00170976	0.0158843	-0.343525	ENSRNOG00000024115	C6
1644	ENSRNOT00000068743	0.00172522	0.0160181	-0.295466	ENSRNOG00000039850	PIGP
1645	ENSRNOT00000038480	0.00172635	0.0160189	-0.243477	ENSRNOG00000009779	Krt8
1646	ENSRNOT00000042786	0.00173099	0.0160522	0.232254	ENSRNOG00000029855	Letmd1
1647	ENSRNOT00000006395	0.0017355	0.0160842	0.305085	ENSRNOG00000004789	Diexf
1648	ENSRNOT00000028095	0.00174041	0.01612	-0.439502	ENSRNOG00000020696	Pmvk
1649	ENSRNOT00000027091	0.00174291	0.0161333	0.244074	ENSRNOG00000019970	mrpl11
1650	ENSRNOT00000028511	0.00175188	0.0161966	0.297435	ENSRNOG00000021007	Snx15
1651	ENSRNOT00000038532	0.0017518	0.0161966	-0.243036	ENSRNOG00000018346	Agtr1a
1652	ENSRNOT00000033844	0.00175848	0.0162478	-0.314942	ENSRNOG00000021292
1653	ENSRNOT00000021639	0.00175981	0.0162503	0.252747	ENSRNOG00000015720	Polr2c
1654	ENSRNOT00000022796	0.00176386	0.0162778	-0.306428	ENSRNOG00000016847	Bace1
1655	ENSRNOT00000076472	0.00176838	0.0163097	0.333378	NA	NA
1656	ENSRNOT00000007447	0.00177032	0.0163177	-0.276946	ENSRNOG00000005357	Ctc1
1657	ENSRNOT00000050398	0.00177724	0.0163665	0.310044	ENSRNOG00000031731	Fam216a
1658	ENSRNOT00000074494	0.00177775	0.0163665	0.375044	ENSRNOG00000047045	Sdhaf1
1659	ENSRNOT00000027998	0.00178288	0.0164038	-0.42078	ENSRNOG00000020628	2200002D01Rik
1660	ENSRNOT00000003193	0.00179291	0.0164663	-0.347942	ENSRNOG00000002314	Marf1
1661	ENSRNOT00000022056	0.00179194	0.0164663	-0.453109	ENSRNOG00000016456	Il33
1662	ENSRNOT00000045096	0.00179145	0.0164663	-0.34071	ENSRNOG00000034177	Efna5
1663	ENSRNOT00000016100	0.00179426	0.0164688	-0.228245	ENSRNOG00000043123	Rnf128
1664	ENSRNOT00000016891	0.00180394	0.0165377	-0.398638	ENSRNOG00000046357	Adh4
1665	ENSRNOT00000072673	0.00180323	0.0165377	0.349039	ENSRNOG00000049393	Cebpb
1666	ENSRNOT00000042114	0.00180825	0.0165673	0.229044	ENSRNOG00000032134	Uqcrc1
1667	ENSRNOT00000018511	0.00181667	0.0166222	-0.524729	ENSRNOG00000013851	Spry4
1668	ENSRNOT00000026316	0.00181751	0.0166222	-0.24065	ENSRNOG00000019372	Pc
1669	ENSRNOT00000074049	0.00181599	0.0166222	-0.445397	ENSRNOG00000050233	Cchcr1
1670	ENSRNOT00000006287	0.00181932	0.0166288	-0.258963	ENSRNOG00000004735	Gzf1
1671	ENSRNOT00000009555	0.00182447	0.0166559	0.326983	ENSRNOG00000006916	Sardh
1672	ENSRNOT00000035992	0.0018236	0.0166559	-0.329967	ENSRNOG00000000891
1673	ENSRNOT00000047370	0.00182935	0.0166862	-0.227122	ENSRNOG00000030630	Ehmt2
1674	ENSRNOT00000073045	0.00182998	0.0166862	-0.475294	ENSRNOG00000049016	SEC61GL
1675	ENSRNOT00000039115	0.00183349	0.0167083	-0.575876	ENSRNOG00000021573	Dpy19l3
1676	ENSRNOT00000027480	0.00183802	0.0167396	0.350721	ENSRNOG00000020291	Fam35a
1677	ENSRNOT00000033341	0.00184757	0.0168166	-0.440041	ENSRNOG00000011596	Trpm7
1678	ENSRNOT00000000334	0.00184891	0.0168187	-0.246661	ENSRNOG00000000304	Cd164
1679	ENSRNOT00000071669	0.00185091	0.0168269	-0.906354	ENSRNOG00000049143
1680	ENSRNOT00000006063	0.00186731	0.016956	0.246895	ENSRNOG00000004477	Ublcp1
1681	ENSRNOT00000060012	0.00186733	0.016956	0.264976	ENSRNOG00000022247	Nr2c2ap
1682	ENSRNOT00000007305	0.00187191	0.0169863	0.228759	ENSRNOG00000005487	Chpt1
1683	ENSRNOT00000044832	0.0018729	0.0169863	-1.17325	ENSRNOG00000037161
1684	ENSRNOT00000075617	0.00188195	0.0170582	-2.35017	ENSRNOG00000045858
1685	ENSRNOT00000075293	0.00188641	0.0170885	0.577981	ENSRNOG00000049862	Rnf157
1686	ENSRNOT00000027604	0.00189278	0.0171361	0.269497	ENSRNOG00000020321	Nop9
1687	ENSRNOT00000015017	0.00189584	0.0171535	0.226644	ENSRNOG00000011287	Minpp1
1688	ENSRNOT00000015271	0.00190304	0.0172086	-0.272528	ENSRNOG00000011203	Farp1
1689	ENSRNOT00000008034	0.00190459	0.0172124	0.467558	ENSRNOG00000005900	Slc2a6
1690	ENSRNOT00000066743	0.00191005	0.0172515	0.236709	ENSRNOG00000006326	Atraid
1691	ENSRNOT00000000509	0.00191868	0.017299	-0.374711	ENSRNOG00000000440	Pbx2
1692	ENSRNOT00000002640	0.00191884	0.017299	0.516489	ENSRNOG00000001926	Cldn1
1693	ENSRNOT00000012101	0.00191984	0.017299	0.231004	ENSRNOG00000009080	Atp6v1d
1694	ENSRNOT00000064535	0.00191901	0.017299	0.244315	ENSRNOG00000017158	Eif4g2
1695	ENSRNOT00000076487	0.00192325	0.0173195	-2.28212	NA	NA
1696	ENSRNOT00000009275	0.00193105	0.0173748	0.331249	ENSRNOG00000007083	Gpn2
1697	ENSRNOT00000013650	0.00193167	0.0173748	-0.238366	ENSRNOG00000009985	Tdrd7
1698	ENSRNOT00000000275	0.00193475	0.0173922	0.273037	ENSRNOG00000000258	Prmt7
1699	ENSRNOT00000036343	0.00194692	0.0174913	1.04554	ENSRNOG00000012442	RGD1305254
1700	ENSRNOT00000019769	0.00196965	0.0176803	0.27682	ENSRNOG00000014588	Dbr1
1701	ENSRNOT00000073124	0.00197027	0.0176803	-0.673441	ENSRNOG00000045943	Rnf170
1702	ENSRNOT00000060535	0.00198692	0.0178192	-0.25452	ENSRNOG00000002878	Afm
1703	ENSRNOT00000032162	0.00198983	0.0178304	0.244285	ENSRNOG00000028292	Gart
1704	ENSRNOT00000059966	0.0019905	0.0178304	-0.786492	ENSRNOG00000039188
1705	ENSRNOT00000012675	0.00199575	0.017867	0.226035	ENSRNOG00000009525	Rnf114
1706	ENSRNOT00000014508	0.00199929	0.0178823	0.226928	ENSRNOG00000010557	Smarcd2
1707	ENSRNOT00000021861	0.00199981	0.0178823	-0.711875	ENSRNOG00000016262	Dnase2b
1708	ENSRNOT00000060607	0.00200129	0.0178851	-0.227313	ENSRNOG00000000419	C2
1709	ENSRNOT00000011670	0.00200722	0.0179276	0.239023	ENSRNOG00000008634	Cc2d1b
1710	ENSRNOT00000075621	0.00202138	0.0180435	-2.35509	ENSRNOG00000046023	Exoc4
1711	ENSRNOT00000067042	0.00202446	0.0180604	-0.301656	ENSRNOG00000020836	RORC
1712	ENSRNOT00000003013	0.00203311	0.018127	-0.242168	ENSRNOG00000038761	Ptplb
1713	ENSRNOT00000014439	0.00204187	0.0181944	-0.22908	ENSRNOG00000010747	Dap
1714	ENSRNOT00000063917	0.00204444	0.0182068	0.258656	ENSRNOG00000004035	Krr1
1715	ENSRNOT00000005006	0.00204933	0.0182397	-0.461123	ENSRNOG00000003769	Tmem163
1716	ENSRNOT00000014401	0.00205266	0.0182586	0.309653	ENSRNOG00000010636	Selrc1
1717	ENSRNOT00000016263	0.00205622	0.0182796	0.228024	ENSRNOG00000012123	Fdx1
1718	ENSRNOT00000037256	0.00206259	0.0183256	-0.706393	ENSRNOG00000007338	Fbln2
1719	ENSRNOT00000026953	0.00206667	0.0183511	0.272605	ENSRNOG00000019754	Gdap2
1720	ENSRNOT00000065764	0.00207181	0.0183861	-0.59921	ENSRNOG00000022597	Cenpj
1721	ENSRNOT00000014158	0.00208328	0.0184771	-0.508074	ENSRNOG00000010653	Elmsan1
1722	ENSRNOT00000050275	0.00208472	0.0184792	0.299508	ENSRNOG00000003825	Wdr75
1723	ENSRNOT00000007621	0.00209131	0.0185269	0.226792	ENSRNOG00000005389	Ppp2ca
1724	ENSRNOT00000013985	0.00209284	0.0185296	0.575873	ENSRNOG00000010438	Cpt1b
1725	ENSRNOT00000010320	0.00210297	0.0185788	-0.522618	ENSRNOG00000022999	Ppp2r3a
1726	ENSRNOT00000011663	0.00210326	0.0185788	0.582808	ENSRNOG00000008543	Pdlim2
1727	ENSRNOT00000022063	0.00210189	0.0185788	-0.386061	ENSRNOG00000016545	Ift140
1728	ENSRNOT00000068522	0.00210303	0.0185788	-0.39817	ENSRNOG00000004309	Actn1
1729	ENSRNOT00000044944	0.00211058	0.0186327	-0.353605	ENSRNOG00000000201	Gsta2
1730	ENSRNOT00000021738	0.00212363	0.018737	0.259924	ENSRNOG00000016231	Polr2d
1731	ENSRNOT00000006672	0.00212876	0.0187606	-0.849963	ENSRNOG00000025970	Utp14b
1732	ENSRNOT00000011226	0.00212859	0.0187606	-0.420321	ENSRNOG00000008181	Chek1
1733	ENSRNOT00000009726	0.00213577	0.0188115	0.325223	ENSRNOG00000007416	Clp1
1734	ENSRNOT00000027584	0.00213792	0.0188196	-0.389753	ENSRNOG00000020361	Ip6k2
1735	ENSRNOT00000002722	0.00214173	0.0188423	-0.490613	ENSRNOG00000001974	Gramd1c
1736	ENSRNOT00000028807	0.00215325	0.0189327	0.239676	ENSRNOG00000021215	Rbm8a
1737	ENSRNOT00000036633	0.00215829	0.0189619	0.394494	ENSRNOG00000022929	MTMR12
1738	ENSRNOT00000075813	0.00215905	0.0189619	-0.280936	ENSRNOG00000045933
1739	ENSRNOT00000026666	0.00217635	0.0190919	-0.259379	ENSRNOG00000019700	Proz
1740	ENSRNOT00000060551	0.00217583	0.0190919	-0.819193	ENSRNOG00000014711	Meiob
1741	ENSRNOT00000033056	0.00218278	0.0191372	0.703343	ENSRNOG00000003645	Hnrnpab
1742	ENSRNOT00000013170	0.00218477	0.0191437	-1.30428	ENSRNOG00000009922	Prlhr
1743	ENSRNOT00000033917	0.00218618	0.0191451	0.258403	ENSRNOG00000043377	Fdps
1744	ENSRNOT00000000125	0.00219382	0.019201	0.382186	ENSRNOG00000000113	Elac1
1745	ENSRNOT00000071337	0.00219896	0.0192349	-0.226581	ENSRNOG00000012882	Ankrd27
1746	ENSRNOT00000001382	0.00220113	0.0192429	-0.790936	ENSRNOG00000001048	Ankrd61
1747	ENSRNOT00000015732	0.00221589	0.0193608	0.400225	ENSRNOG00000011612	Tdo2
1748	ENSRNOT00000022748	0.00221936	0.01938	-0.526119	ENSRNOG00000016888	Pask
1749	ENSRNOT00000009552	0.00222971	0.0194593	0.243083	ENSRNOG00000006947	Pdhx
1750	ENSRNOT00000039096	0.00223903	0.0195295	0.371726	ENSRNOG00000026913	Bbs10
1751	ENSRNOT00000003255	0.00224983	0.0196124	-0.367309	ENSRNOG00000030314	Golgb1
1752	ENSRNOT00000021155	0.00226067	0.0196957	-0.222799	ENSRNOG00000015736	Dhrs3
1753	ENSRNOT00000056221	0.00226656	0.0197357	-0.389358	ENSRNOG00000007679	Cyth4
1754	ENSRNOT00000004495	0.00227593	0.0198008	0.312641	ENSRNOG00000003258	Cdc73
1755	ENSRNOT00000011511	0.00227662	0.0198008	0.483678	ENSRNOG00000008696	RGD1563365
1756	ENSRNOT00000074389	0.00229599	0.0199578	0.260341	ENSRNOG00000016217	Gtpbp4
1757	ENSRNOT00000074758	0.00229822	0.0199658	2.41523	ENSRNOG00000000407	Dcbld1
1758	ENSRNOT00000040983	0.00230282	0.0199831	0.310754	ENSRNOG00000028941	Zbed3
1759	ENSRNOT00000057016	0.00230264	0.0199831	-0.233279	ENSRNOG00000037604	Ascc3
1760	ENSRNOT00000016356	0.00230866	0.0200223	0.22496	ENSRNOG00000011690	Rmdn3
1761	ENSRNOT00000016504	0.00231006	0.0200232	-0.234627	ENSRNOG00000012073	Abhd14b
1762	ENSRNOT00000014997	0.00232288	0.0201228	0.282076	ENSRNOG00000011279	CMC2
1763	ENSRNOT00000020536	0.00232438	0.020123	0.254474	ENSRNOG00000014980	Mob4
1764	ENSRNOT00000075386	0.00232553	0.020123	-0.229905	ENSRNOG00000050748	Dpp9
1765	ENSRNOT00000068132	0.00233371	0.0201823	0.345293	ENSRNOG00000043002	Lcmt2
1766	ENSRNOT00000064442	0.00234151	0.0202383	-0.690052	ENSRNOG00000031174	Arnt
1767	ENSRNOT00000075597	0.00234543	0.0202607	0.341759	ENSRNOG00000050846	TIMM10B
1768	ENSRNOT00000010142	0.00234694	0.0202623	-0.22366	ENSRNOG00000007478	Cry2
1769	ENSRNOT00000037015	0.00240634	0.0207633	-0.630533	ENSRNOG00000012580	Ccdc141
1770	ENSRNOT00000019754	0.00241195	0.0207932	-0.680881	ENSRNOG00000014703	Tonsl
1771	ENSRNOT00000033235	0.00241252	0.0207932	0.463514	ENSRNOG00000023208	RGD1309821
1772	ENSRNOT00000013025	0.00242459	0.0208854	-0.592892	ENSRNOG00000009822	Tlr2
1773	ENSRNOT00000002032	0.00242699	0.0208943	0.281816	ENSRNOG00000001483	Wbscr16
1774	ENSRNOT00000068197	0.00243217	0.0209271	0.229127	ENSRNOG00000013987	Sbno2
1775	ENSRNOT00000001228	0.00243651	0.020929	0.389254	ENSRNOG00000000925	Psph
1776	ENSRNOT00000011714	0.002434	0.020929	-0.532834	ENSRNOG00000023348	Tbc1d2
1777	ENSRNOT00000015281	0.00243641	0.020929	-0.700108	ENSRNOG00000011497	Aldh1b1
1778	ENSRNOT00000002151	0.00244686	0.0210061	0.725337	ENSRNOG00000001582	Bach1
1779	ENSRNOT00000028178	0.00244993	0.0210206	0.517357	ENSRNOG00000020770	Arl4d
1780	ENSRNOT00000030841	0.00245574	0.0210587	-0.313609	ENSRNOG00000027891	Dhrs11
1781	ENSRNOT00000017276	0.00245877	0.0210728	0.220542	ENSRNOG00000012186	Golph3
1782	ENSRNOT00000021569	0.00246939	0.021152	0.528572	ENSRNOG00000016119	Fzd7
1783	ENSRNOT00000006505	0.00247312	0.021169	0.270238	ENSRNOG00000042932	Ttc27
1784	ENSRNOT00000010690	0.00247416	0.021169	0.228702	ENSRNOG00000007948	Nf2
1785	ENSRNOT00000052395	0.00248631	0.0212611	-0.22051	ENSRNOG00000031396	Grb14
1786	ENSRNOT00000055602	0.00252326	0.0215649	-0.308183	ENSRNOG00000005958	Rrbp1
1787	ENSRNOT00000073433	0.00252502	0.0215679	0.323991	ENSRNOG00000048862	Mrps36
1788	ENSRNOT00000012215	0.00252781	0.0215797	0.308132	ENSRNOG00000008872	Tmem68
1789	ENSRNOT00000014701	0.00253465	0.0216028	0.882751	ENSRNOG00000010805	Fabp4
1790	ENSRNOT00000019023	0.00253476	0.0216028	0.289249	ENSRNOG00000013704	Cps1
1791	ENSRNOT00000022270	0.00253461	0.0216028	-0.483328	ENSRNOG00000016526	Dsg2
1792	ENSRNOT00000015723	0.00253838	0.0216215	-0.223366	ENSRNOG00000011706	Mbl1
1793	ENSRNOT00000014970	0.00254025	0.0216254	-0.738998	ENSRNOG00000011181	Cpa3
1794	ENSRNOT00000036373	0.0025468	0.0216691	-0.235995	ENSRNOG00000022943	Dgka
1795	ENSRNOT00000001347	0.00255068	0.02169	-0.276876	ENSRNOG00000001010	Tecpr1
1796	ENSRNOT00000015757	0.00255332	0.0217004	0.294739	ENSRNOG00000011414	Psmc3
1797	ENSRNOT00000017379	0.00256406	0.0217743	0.219878	ENSRNOG00000012385	Naa15
1798	ENSRNOT00000031568	0.00256487	0.0217743	-0.658879	ENSRNOG00000023122	Apol11a
1799	ENSRNOT00000020671	0.00257376	0.0218376	0.22071	ENSRNOG00000015097	Kcmf1
1800	ENSRNOT00000001211	0.00257618	0.021846	0.542557	ENSRNOG00000000903	Asl
1801	ENSRNOT00000025941	0.00257946	0.0218617	-1.20704	ENSRNOG00000019187	Dnajb7
1802	ENSRNOT00000003721	0.00258664	0.0219104	-0.444504	ENSRNOG00000002746	Fstl1
1803	ENSRNOT00000054955	0.00258811	0.0219106	0.287038	ENSRNOG00000036687	Alyref
1804	ENSRNOT00000049927	0.00259025	0.0219166	0.248672	ENSRNOG00000029146	RGD1308430
1805	ENSRNOT00000023744	0.0026012	0.0219971	-0.519064	ENSRNOG00000017508	Suv420h2
1806	ENSRNOT00000001960	0.00260377	0.0220066	0.296278	ENSRNOG00000001441	Tmem120a
1807	ENSRNOT00000034983	0.00260665	0.0220188	0.261348	ENSRNOG00000022896	Rrp7a
1808	ENSRNOT00000015094	0.00260952	0.0220308	-0.460653	ENSRNOG00000011280	Mllt3
1809	ENSRNOT00000021265	0.00261385	0.0220552	-0.918482	ENSRNOG00000015878	Pif1
1810	ENSRNOT00000048020	0.00262468	0.0221343	-0.419986	ENSRNOG00000020514	Sox6
1811	ENSRNOT00000007637	0.00262774	0.0221479	0.37506	ENSRNOG00000005811	RGD1561154
1812	ENSRNOT00000025925	0.00263225	0.0221736	-0.222584	ENSRNOG00000019070	St13
1813	ENSRNOT00000001891	0.0026655	0.0224043	0.341154	ENSRNOG00000001397	Rbm19
1814	ENSRNOT00000010786	0.00266418	0.0224043	0.312864	ENSRNOG00000007710	Usp20
1815	ENSRNOT00000046325	0.00266452	0.0224043	0.290066	ENSRNOG00000022347	Fam173b
1816	ENSRNOT00000050989	0.00266307	0.0224043	0.671655	ENSRNOG00000014964	Hp
1817	ENSRNOT00000000718	0.00267965	0.0224759	0.50724	ENSRNOG00000000588	Slc16a10
1818	ENSRNOT00000002321	0.00267609	0.0224759	0.219773	ENSRNOG00000038160	Eif2b5
1819	ENSRNOT00000015055	0.00267991	0.0224759	-0.593088	ENSRNOG00000011316	Fam167a
1820	ENSRNOT00000015434	0.00267717	0.0224759	-0.279667	ENSRNOG00000011555	Lrrc40
1821	ENSRNOT00000019587	0.00268464	0.0225032	0.24382	ENSRNOG00000014274	Trit1
1822	ENSRNOT00000044847	0.00269587	0.022585	0.380943	ENSRNOG00000010760	E2f5
1823	ENSRNOT00000039428	0.00270527	0.0226513	-0.443309	ENSRNOG00000026942	RGD1311595
1824	ENSRNOT00000027045	0.0027147	0.0226929	0.284947	ENSRNOG00000019924	Thop1
1825	ENSRNOT00000064542	0.00271445	0.0226929	-0.280214	ENSRNOG00000011157	Jak1
1826	ENSRNOT00000072024	0.0027142	0.0226929	-0.998377	ENSRNOG00000049282	Oas2
1827	ENSRNOT00000072756	0.00271826	0.0226978	-0.248954	ENSRNOG00000045747	Capns1
1828	ENSRNOT00000074211	0.00271826	0.0226978	-0.248954	ENSRNOG00000048194	Capns1
1829	ENSRNOT00000020752	0.00272542	0.0227451	-0.535291	ENSRNOG00000014866	Pign
1830	ENSRNOT00000007889	0.00273728	0.0228316	0.535432	ENSRNOG00000005984	Etv6
1831	ENSRNOT00000015421	0.0027427	0.0228643	0.256123	ENSRNOG00000011588	Rnf146
1832	ENSRNOT00000009225	0.00275987	0.0229949	0.223932	ENSRNOG00000007051	Rraga
1833	ENSRNOT00000023304	0.00278758	0.0232131	-0.655696	ENSRNOG00000017174	Qk
1834	ENSRNOT00000020339	0.0028005	0.0232953	-0.275173	ENSRNOG00000014268	Abca2
1835	ENSRNOT00000023896	0.00280039	0.0232953	0.315401	ENSRNOG00000017706	Pqlc2
1836	ENSRNOT00000016190	0.00280834	0.0233224	0.228554	ENSRNOG00000012136	Mrps30
1837	ENSRNOT00000023903	0.00280636	0.0233224	-0.218322	ENSRNOG00000017744	Dram2
1838	ENSRNOT00000071798	0.00280757	0.0233224	-0.30479	ENSRNOG00000047843
1839	ENSRNOT00000056460	0.00281502	0.0233651	-0.305023	ENSRNOG00000019357	Tax1bp3
1840	ENSRNOT00000020504	0.00281803	0.0233774	0.294305	ENSRNOG00000015090	Nubp2
1841	ENSRNOT00000001518	0.0028262	0.0234197	0.253952	ENSRNOG00000001148	Rplp0
1842	ENSRNOT00000028622	0.00282529	0.0234197	-0.354168	ENSRNOG00000021084	Mpeg1
1843	ENSRNOT00000013344	0.0028307	0.0234316	-0.217685	ENSRNOG00000009658	Rnf19a
1844	ENSRNOT00000026286	0.00283029	0.0234316	-0.520635	ENSRNOG00000019413	Atg16l2
1845	ENSRNOT00000018649	0.00283424	0.0234482	-0.241236	ENSRNOG00000013928	Dsp
1846	ENSRNOT00000037996	0.00284813	0.0235503	-0.312084	ENSRNOG00000025088	Tmc3
1847	ENSRNOT00000020003	0.00285381	0.0235845	-0.243249	ENSRNOG00000014668	RGD621098
1848	ENSRNOT00000054874	0.00286227	0.0236288	-0.222083	ENSRNOG00000015593	Sigirr
1849	ENSRNOT00000073872	0.00286147	0.0236288	0.38119	ENSRNOG00000048814
1850	ENSRNOT00000016909	0.00286385	0.023629	0.247898	ENSRNOG00000012392	Dnajc2
1851	ENSRNOT00000013720	0.00287186	0.0236823	0.453964	ENSRNOG00000010238	Chmp4c
1852	ENSRNOT00000020681	0.00288992	0.0238185	0.217331	ENSRNOG00000014765	Vapa
1853	ENSRNOT00000070967	0.00289354	0.0238273	-0.218674	ENSRNOG00000045738	Ak4
1854	ENSRNOT00000072685	0.00289412	0.0238273	-0.881455	ENSRNOG00000048870	St6galnac4
1855	ENSRNOT00000021716	0.00289568	0.0238273	0.216461	ENSRNOG00000016190	Coq9
1856	ENSRNOT00000006591	0.00290959	0.0239289	0.256424	ENSRNOG00000004616	Npm1
1857	ENSRNOT00000031230	0.00291249	0.0239398	-0.63699	ENSRNOG00000025584	Agap2
1858	ENSRNOT00000031963	0.0029155	0.0239517	-0.248805	ENSRNOG00000006469	Cdk2
1859	ENSRNOT00000006470	0.00291826	0.0239615	-0.418672	ENSRNOG00000004667	Gen1
1860	ENSRNOT00000028086	0.00294761	0.0241894	-0.435461	ENSRNOG00000020695	Tead2
1861	ENSRNOT00000002462	0.00295715	0.0242029	-0.216366	ENSRNOG00000001803	Dnajb11
1862	ENSRNOT00000014044	0.00295417	0.0242029	-0.36389	ENSRNOG00000010298	XBP1
1863	ENSRNOT00000017617	0.00295719	0.0242029	0.32396	ENSRNOG00000013202	Akap7
1864	ENSRNOT00000022726	0.00295646	0.0242029	-0.231654	ENSRNOG00000016448	Eef2k
1865	ENSRNOT00000074890	0.00295423	0.0242029	0.252448	ENSRNOG00000048608
1866	ENSRNOT00000025426	0.00296602	0.0242604	-0.802079	ENSRNOG00000005711	Ptprd
1867	ENSRNOT00000073132	0.00296897	0.0242604	-0.597784	ENSRNOG00000049534
1868	ENSRNOT00000074496	0.00296897	0.0242604	-0.597784	ENSRNOG00000046138
1869	ENSRNOT00000061878	0.00298935	0.0244138	-0.21748	ENSRNOG00000006130	Rab5b
1870	ENSRNOT00000033187	0.00299345	0.0244342	-0.488914	ENSRNOG00000028767
1871	ENSRNOT00000009683	0.00299697	0.0244394	-0.784101	ENSRNOG00000007229	Nr0b2
1872	ENSRNOT00000046199	0.00299728	0.0244394	0.242093	ENSRNOG00000001806	Fetub
1873	ENSRNOT00000063876	0.00300003	0.0244487	0.224911	ENSRNOG00000008897	Gga1
1874	ENSRNOT00000020074	0.00301059	0.0245217	0.22617	ENSRNOG00000014192	Naa30
1875	ENSRNOT00000055588	0.00301271	0.0245259	0.390311	ENSRNOG00000036971	RGD1566320
1876	ENSRNOT00000029753	0.0030145	0.0245274	0.216624	ENSRNOG00000005804	Eif3d
1877	ENSRNOT00000022861	0.00302457	0.02457	-0.25591	ENSRNOG00000016744	Chd6
1878	ENSRNOT00000027811	0.00302445	0.02457	0.23577	ENSRNOG00000020475	Sart1
1879	ENSRNOT00000064824	0.00302376	0.02457	-0.646451	ENSRNOG00000006921	Rbl1
1880	ENSRNOT00000011408	0.00303106	0.0245966	-0.265869	ENSRNOG00000007920	Ssbp3
1881	ENSRNOT00000018467	0.00303074	0.0245966	-0.418505	ENSRNOG00000013013	Tle3
1882	ENSRNOT00000009080	0.0030354	0.0246187	0.267904	ENSRNOG00000006828	Baz1a
1883	ENSRNOT00000066313	0.00303841	0.02463	-0.227929	ENSRNOG00000042692	Slc17a1
1884	ENSRNOT00000038827	0.00304278	0.0246523	-0.290236	ENSRNOG00000011454	Tbck
1885	ENSRNOT00000052131	0.00305354	0.0247264	0.219286	ENSRNOG00000030328	Fam98a
1886	ENSRNOT00000028680	0.00305663	0.0247383	0.215388	ENSRNOG00000021118	Nomo1
1887	ENSRNOT00000001734	0.00306494	0.0247808	0.35484	ENSRNOG00000001289	3110082I17Rik
1888	ENSRNOT00000024022	0.00306654	0.0247808	-0.217078	ENSRNOG00000017791	Arhgap12
1889	ENSRNOT00000072922	0.00306675	0.0247808	0.577276	ENSRNOG00000049851	Fmo6
1890	ENSRNOT00000029823	0.00307336	0.0248211	-0.614591	ENSRNOG00000022227
1891	ENSRNOT00000064029	0.00308989	0.0249414	-0.232489	ENSRNOG00000043032	Ang
1892	ENSRNOT00000012424	0.00313042	0.0252551	-0.767619	ENSRNOG00000009145	Klf12
1893	ENSRNOT00000001373	0.00313565	0.0252573	0.26334	ENSRNOG00000001039	Eif2b1
1894	ENSRNOT00000004770	0.0031341	0.0252573	-0.496683	ENSRNOG00000003289	Lap3
1895	ENSRNOT00000056930	0.00313378	0.0252573	-0.218439	ENSRNOG00000027728	Ibtk
1896	ENSRNOT00000003999	0.00314142	0.0252771	-0.743051	ENSRNOG00000002994	Popdc2
1897	ENSRNOT00000019463	0.00314127	0.0252771	0.231737	ENSRNOG00000014463	Uri1
1898	ENSRNOT00000025534	0.00315299	0.0253568	-0.37949	ENSRNOG00000018899	C5
1899	ENSRNOT00000034300	0.00317051	0.0254747	-0.673058	ENSRNOG00000008680	Loxl1
1900	ENSRNOT00000074684	0.00317099	0.0254747	-0.353773	ENSRNOG00000048352	Aadac
1901	ENSRNOT00000030645	0.00317696	0.0255092	-0.256725	ENSRNOG00000014543	Tbc1d2b
1902	ENSRNOT00000002533	0.0031949	0.0256398	0.215793	ENSRNOG00000001849	Mapk1
1903	ENSRNOT00000021851	0.00321299	0.0257715	-0.242758	ENSRNOG00000016414	Slc22a17
1904	ENSRNOT00000066723	0.00322479	0.0258525	-0.219057	ENSRNOG00000007472	Setd5
1905	ENSRNOT00000021562	0.00323397	0.0259125	0.255763	ENSRNOG00000015984	Mfap1a
1906	ENSRNOT00000010386	0.00323714	0.0259243	-0.224602	ENSRNOG00000007788	Glod4
1907	ENSRNOT00000022986	0.00324126	0.0259437	-0.214345	ENSRNOG00000016955	Fam188a
1908	ENSRNOT00000012462	0.0032454	0.0259632	0.385605	ENSRNOG00000009370	Tbkbp1
1909	ENSRNOT00000039177	0.00325725	0.0260443	0.378727	ENSRNOG00000023013	2017-03-03
1910	ENSRNOT00000014235	0.00326677	0.0261068	-0.252905	ENSRNOG00000010633	Acsl1
1911	ENSRNOT00000017917	0.00327961	0.0261889	0.320547	ENSRNOG00000013370	Gfer
1912	ENSRNOT00000035255	0.00328048	0.0261889	-0.489395	ENSRNOG00000004968	Ncapg2
1913	ENSRNOT00000026986	0.00328417	0.026191	-0.45809	ENSRNOG00000019931	BC021891
1914	ENSRNOT00000041922	0.00328279	0.026191	-0.388308	ENSRNOG00000030938	RGD1564074
1915	ENSRNOT00000014063	0.00328651	0.026196	-0.301364	ENSRNOG00000010572	Pus7
1916	ENSRNOT00000067932	0.00329443	0.0262454	0.276006	ENSRNOG00000002883	Alg1
1917	ENSRNOT00000017536	0.0033041	0.0263087	-1.61078	ENSRNOG00000013072	Plxna4a
1918	ENSRNOT00000005324	0.00331105	0.0263366	-0.838465	ENSRNOG00000003959	Rgs18
1919	ENSRNOT00000011942	0.00331068	0.0263366	0.263394	ENSRNOG00000008498	Gabarapl1
1920	ENSRNOT00000008254	0.00332322	0.0263921	-0.704531	ENSRNOG00000006236	Dsn1
1921	ENSRNOT00000026751	0.00332243	0.0263921	0.220071	ENSRNOG00000019760	Oxnad1
1922	ENSRNOT00000075538	0.00332258	0.0263921	0.321978	ENSRNOG00000047086	Ube2n
1923	ENSRNOT00000058838	0.00332611	0.0264013	-0.590808	ENSRNOG00000038572	Ncapg
1924	ENSRNOT00000018462	0.00334404	0.0265298	0.240796	ENSRNOG00000013505	Vdac2
1925	ENSRNOT00000011508	0.0033463	0.026534	0.223412	ENSRNOG00000008163	Atp6v1g1
1926	ENSRNOT00000045056	0.00335212	0.0265663	-0.26809	ENSRNOG00000032058	Pogk
1927	ENSRNOT00000027967	0.00336224	0.0266327	0.346105	ENSRNOG00000020605	RGD1564300
1928	ENSRNOT00000074351	0.00339154	0.0268509	0.996732	ENSRNOG00000046449
1929	ENSRNOT00000020858	0.00339571	0.0268699	1.03552	ENSRNOG00000015448	Fam69c
1930	ENSRNOT00000001334	0.00339832	0.0268759	-0.317849	ENSRNOG00000001004	Ncor2
1931	ENSRNOT00000042973	0.00340108	0.0268759	-0.444945	ENSRNOG00000010165	Tnfaip2
1932	ENSRNOT00000043908	0.00340175	0.0268759	-0.278007	ENSRNOG00000033466	Apon
1933	ENSRNOT00000064209	0.00341482	0.0269653	0.236518	ENSRNOG00000017183	Ctdp1
1934	ENSRNOT00000023320	0.00344317	0.0271751	0.267145	ENSRNOG00000017284	Nop16
1935	ENSRNOT00000011061	0.00348326	0.0274772	-0.219103	ENSRNOG00000008065	Wwc1
1936	ENSRNOT00000010303	0.00348653	0.0274889	0.44909	ENSRNOG00000007817	Kctd6
1937	ENSRNOT00000011260	0.00350097	0.02756	0.259888	ENSRNOG00000021638	Eef1d
1938	ENSRNOT00000024196	0.00349996	0.02756	-0.21867	ENSRNOG00000017702	Gpld1
1939	ENSRNOT00000075587	0.00350037	0.02756	-0.611886	ENSRNOG00000048001
1940	ENSRNOT00000005251	0.00351742	0.0276752	0.836964	ENSRNOG00000003895	Rgs1
1941	ENSRNOT00000020635	0.00352069	0.0276858	0.307718	ENSRNOG00000015335	Rpl13
1942	ENSRNOT00000044760	0.00352239	0.0276858	-0.485468	ENSRNOG00000029402
1943	ENSRNOT00000065705	0.00352583	0.0276985	0.32983	ENSRNOG00000012831	Slc25a26
1944	ENSRNOT00000017424	0.00355133	0.0278846	0.230116	ENSRNOG00000012323	Cherp
1945	ENSRNOT00000066893	0.00355646	0.0279104	0.225919	ENSRNOG00000043498	Sik2
1946	ENSRNOT00000041277	0.00356596	0.0279706	0.293305	ENSRNOG00000010448	Ptbp1
1947	ENSRNOT00000021365	0.00357468	0.0280246	1.05156	ENSRNOG00000015960
1948	ENSRNOT00000009620	0.00358371	0.0280619	-0.26487	ENSRNOG00000006227	Ifih1
1949	ENSRNOT00000024712	0.00358233	0.0280619	0.216861	ENSRNOG00000018273	Ncl
1950	ENSRNOT00000067939	0.00358495	0.0280619	-0.297871	ENSRNOG00000042855	Ahdc1
1951	ENSRNOT00000023368	0.00359469	0.0281093	-0.264747	ENSRNOG00000017223	Plg
1952	ENSRNOT00000026169	0.00359302	0.0281093	-0.532704	ENSRNOG00000019356	Lrfn4
1953	ENSRNOT00000004011	0.00360135	0.028147	0.316933	ENSRNOG00000002944	RGD1304587
1954	ENSRNOT00000026839	0.00360429	0.0281555	0.254381	ENSRNOG00000019831	Samd4b
1955	ENSRNOT00000006621	0.00360622	0.0281562	0.235513	ENSRNOG00000004773	Yaf2
1956	ENSRNOT00000020988	0.00361038	0.0281742	0.212389	ENSRNOG00000047605	Ptprk
1957	ENSRNOT00000000901	0.00361386	0.028187	-0.462848	ENSRNOG00000000711	RGD1306556
1958	ENSRNOT00000002198	0.00362918	0.0282864	0.24632	ENSRNOG00000039567	Trmt10c
1959	ENSRNOT00000025787	0.00363031	0.0282864	0.246581	ENSRNOG00000019079	Polr1c
1960	ENSRNOT00000006175	0.00363785	0.0283163	-0.784387	ENSRNOG00000004679	Fign
1961	ENSRNOT00000033525	0.00363758	0.0283163	0.219577	ENSRNOG00000024437	Blcap
1962	ENSRNOT00000055310	0.00364444	0.0283531	-0.509461	ENSRNOG00000018225	TP53INP2
1963	ENSRNOT00000057361	0.00364761	0.0283633	-0.49612	ENSRNOG00000033575	Emid1
1964	ENSRNOT00000010083	0.00364961	0.0283644	0.225037	ENSRNOG00000007442	Ubl7
1965	ENSRNOT00000009513	0.00365545	0.0283953	1.14007	ENSRNOG00000007254	Ttc9
1966	ENSRNOT00000034298	0.0036785	0.0285599	-0.253317	ENSRNOG00000027194	Sgsm2
1967	ENSRNOT00000015333	0.00368462	0.0285928	0.256919	ENSRNOG00000011527	Bag5
1968	ENSRNOT00000025462	0.00369075	0.0286258	0.258508	ENSRNOG00000018566	Ctsl1
1969	ENSRNOT00000006233	0.00369706	0.0286602	-0.233537	ENSRNOG00000008764	Otud5
1970	ENSRNOT00000072856	0.0037085	0.0287343	-0.228237	ENSRNOG00000045668	Ifnar2
1971	ENSRNOT00000061392	0.00371103	0.0287393	0.263787	ENSRNOG00000042179	Gtl3
1972	ENSRNOT00000071235	0.00372797	0.0288559	-2.03237	ENSRNOG00000047651
1973	ENSRNOT00000023314	0.00375455	0.0290469	0.378293	ENSRNOG00000017051	Tmem110
1974	ENSRNOT00000036947	0.00376494	0.0291125	-0.546438	ENSRNOG00000002667	Lamc2
1975	ENSRNOT00000025104	0.00377859	0.0292033	0.210489	ENSRNOG00000018176	Rab6a
1976	ENSRNOT00000007259	0.00378396	0.0292299	0.210633	ENSRNOG00000005424	Odc1
1977	ENSRNOT00000038962	0.00380726	0.029395	0.219699	ENSRNOG00000028241	Itfg3
1978	ENSRNOT00000012114	0.00384115	0.0296417	-0.213235	ENSRNOG00000008981	Pdcd6ip
1979	ENSRNOT00000049245	0.00384861	0.0296843	-0.870828	ENSRNOG00000012367	PCDH7
1980	ENSRNOT00000016399	0.00385393	0.0297103	0.216809	ENSRNOG00000012287	Slc35e1
1981	ENSRNOT00000011207	0.00386796	0.0297794	0.325669	ENSRNOG00000008177	Pim2
1982	ENSRNOT00000025990	0.00386874	0.0297794	-0.216883	ENSRNOG00000019186	Tmem53
1983	ENSRNOT00000028589	0.00386806	0.0297794	0.212986	ENSRNOG00000021042	Psmd4
1984	ENSRNOT00000008298	0.00388546	0.029893	0.284641	ENSRNOG00000006248	Trim37
1985	ENSRNOT00000004842	0.00389388	0.0299379	0.456869	ENSRNOG00000003546	Tnfrsf12a
1986	ENSRNOT00000012996	0.00389523	0.0299379	-0.289954	ENSRNOG00000009625	Dpysl2
1987	ENSRNOT00000001899	0.00390673	0.0300112	-0.229258	ENSRNOG00000001402	Lrch4
1988	ENSRNOT00000003582	0.00391184	0.0300354	0.374615	ENSRNOG00000002644	Utp18
1989	ENSRNOT00000071139	0.00391447	0.0300405	2.19825	ENSRNOG00000016213	Ssbp2
1990	ENSRNOT00000010641	0.00392999	0.0301444	0.223685	ENSRNOG00000036934	Abhd12
1991	ENSRNOT00000056181	0.00393331	0.0301547	0.240269	ENSRNOG00000021058	Grwd1
1992	ENSRNOT00000000149	0.00394451	0.0301722	-0.459276	ENSRNOG00000000137	Ly86
1993	ENSRNOT00000018133	0.00394473	0.0301722	-0.693462	ENSRNOG00000023465	DEPP
1994	ENSRNOT00000022958	0.00394006	0.0301722	-0.286634	ENSRNOG00000017036	Sec11c
1995	ENSRNOT00000028758	0.00394547	0.0301722	0.253749	ENSRNOG00000021181	Sf3b4
1996	ENSRNOT00000047861	0.00394054	0.0301722	0.244374	ENSRNOG00000029197	Diablo
1997	ENSRNOT00000048843	0.00395689	0.0302443	-0.389443	ENSRNOG00000014969	Lzts2
1998	ENSRNOT00000064705	0.00396887	0.0303207	0.230112	ENSRNOG00000011969	Dock9
1999	ENSRNOT00000064013	0.00398122	0.0303999	-0.354729	ENSRNOG00000018755	Acss2
[truncated: 26,421 more rows]

## Sheet: DEGS_APAP5h
	Ensembl transcript ID	pval	FDR	Log fold change	Ensembl gene ID	External gene ID
1	ENSRNOT00000013496	1.88538e-27	2.89179e-23	-1.15233	ENSRNOG00000009946	Ldlr
2	ENSRNOT00000068452	1.0916e-24	8.37147e-21	-0.937586	ENSRNOG00000043077	Zfpm1
3	ENSRNOT00000076855	1.54009e-19	7.87399e-16	1.06091	NA	NA
4	ENSRNOT00000032089	1.86407e-18	6.55589e-15	-1.18646	ENSRNOG00000021314	Fdft1
5	ENSRNOT00000067141	2.13714e-18	6.55589e-15	1.16137	ENSRNOG00000017905	Map1lc3b
6	ENSRNOT00000015732	6.26629e-18	1.60187e-14	1.31516	ENSRNOG00000011612	Tdo2
7	ENSRNOT00000008535	1.0988e-17	2.40763e-14	-2.01229	ENSRNOG00000006280	Pcsk9
8	ENSRNOT00000011166	2.61037e-17	5.00473e-14	-1.00844	ENSRNOG00000008012	Abcb1a
9	ENSRNOT00000015790	3.42698e-17	5.84034e-14	0.945635	ENSRNOG00000011839	Mrps31
10	ENSRNOT00000043646	5.09425e-17	7.81357e-14	1.01429	ENSRNOG00000007104	Itpr1
11	ENSRNOT00000050637	1.265e-16	1.76387e-13	1.48806	ENSRNOG00000011881	Slc25a15
12	ENSRNOT00000042623	7.65507e-16	9.78445e-13	-0.746227	ENSRNOG00000032437	Pard3
13	ENSRNOT00000016000	1.15875e-15	1.36715e-12	0.969652	ENSRNOG00000010967	Cdc37l1
14	ENSRNOT00000063951	3.67569e-15	4.02698e-12	1.81557	ENSRNOG00000010589	Fam134b
15	ENSRNOT00000056923	5.14836e-14	5.26437e-11	1.18034	ENSRNOG00000018969	Gpatch4
16	ENSRNOT00000074209	6.70975e-14	6.43214e-11	1.65533	ENSRNOG00000045743	Etnppl
17	ENSRNOT00000006423	9.50062e-14	8.57179e-11	-1.87918	ENSRNOG00000004821	Sntb1
18	ENSRNOT00000047663	1.09373e-13	9.31982e-11	1.6294	ENSRNOG00000028841	Mt1m
19	ENSRNOT00000035158	2.2981e-13	1.85517e-10	2.18878	ENSRNOG00000005341	Upp2
20	ENSRNOT00000022309	2.75232e-13	2.11076e-10	1.84377	ENSRNOG00000016356	Got1
21	ENSRNOT00000005803	3.39907e-13	2.48262e-10	0.968023	ENSRNOG00000004301	Dcaf13
22	ENSRNOT00000039284	4.45153e-13	2.96859e-10	-0.945738	ENSRNOG00000021424	Cd300lf
23	ENSRNOT00000055277	4.29789e-13	2.96859e-10	-0.871782	ENSRNOG00000036832	Itga5
24	ENSRNOT00000015368	6.87278e-13	4.21659e-10	-0.670189	ENSRNOG00000011163	Soat2
25	ENSRNOT00000027220	6.61058e-13	4.21659e-10	-0.653077	ENSRNOG00000020083	Scly
26	ENSRNOT00000017938	8.30021e-13	4.89648e-10	-0.99991	ENSRNOG00000013309	Pik3ap1
27	ENSRNOT00000018688	1.30308e-12	7.30188e-10	1.10948	ENSRNOG00000013663	Tmem86a
28	ENSRNOT00000059897	1.33298e-12	7.30188e-10	-0.721774	ENSRNOG00000039153	Acnat2
29	ENSRNOT00000025319	1.93506e-12	1.02345e-09	0.929673	ENSRNOG00000018736	Pnpla2
30	ENSRNOT00000013623	2.56341e-12	1.31059e-09	-0.992086	ENSRNOG00000010275	Slc17a9
31	ENSRNOT00000005522	2.73364e-12	1.35254e-09	-0.637869	ENSRNOG00000004132	Lasp1
32	ENSRNOT00000074502	3.15061e-12	1.51013e-09	-1.35619	ENSRNOG00000045999	Tnfaip8l1
33	ENSRNOT00000025430	4.63257e-12	2.09047e-09	0.756323	ENSRNOG00000018811	Bcl6b
34	ENSRNOT00000072696	4.63399e-12	2.09047e-09	-0.628132	ENSRNOG00000049952	GUCD1
35	ENSRNOT00000026831	4.85104e-12	2.12587e-09	-0.830547	ENSRNOG00000019752	Slc29a1
36	ENSRNOT00000047882	5.53604e-12	2.35866e-09	-1.68647	ENSRNOG00000034203	RGD1559724
37	ENSRNOT00000028890	7.60451e-12	3.15238e-09	0.808959	ENSRNOG00000021267	Gpcpd1
38	ENSRNOT00000067391	1.19794e-11	4.83528e-09	1.56292	ENSRNOG00000043098	Mt2A
39	ENSRNOT00000027943	1.37254e-11	5.39794e-09	-0.613542	ENSRNOG00000022173	Gatad2a
40	ENSRNOT00000003001	1.80161e-11	6.80362e-09	-1.14907	ENSRNOG00000002208	Shroom3
41	ENSRNOT00000034549	1.81868e-11	6.80362e-09	-0.872513	ENSRNOG00000026748	Dennd2a
42	ENSRNOT00000002255	4.1385e-11	1.51078e-08	-0.638182	ENSRNOG00000001653	St3gal6
43	ENSRNOT00000041116	4.23546e-11	1.51078e-08	0.618401	ENSRNOG00000031163	Nfkbiz
44	ENSRNOT00000023592	4.47053e-11	1.55839e-08	-1.57512	ENSRNOG00000017557	2810459M11Rik
45	ENSRNOT00000008416	6.2619e-11	2.13434e-08	-1.71564	ENSRNOG00000006410	Akap5
46	ENSRNOT00000003020	7.082e-11	2.36139e-08	-1.01804	ENSRNOG00000002218	Stbd1
47	ENSRNOT00000011392	7.60002e-11	2.44844e-08	0.836111	ENSRNOG00000008572	Ppcs
48	ENSRNOT00000035788	7.66235e-11	2.44844e-08	-0.644477	ENSRNOG00000026124	Id3
49	ENSRNOT00000056041	1.17301e-10	3.67178e-08	-0.662065	ENSRNOG00000007400	Srebf2
50	ENSRNOT00000011384	1.35871e-10	4.16799e-08	-0.843371	ENSRNOG00000008553	Mthfr
51	ENSRNOT00000016012	1.54165e-10	4.63642e-08	1.9039	ENSRNOG00000012019	B3galnt1
52	ENSRNOT00000043937	1.68571e-10	4.97221e-08	0.628225	ENSRNOG00000017669	Chd1l
53	ENSRNOT00000012124	1.80077e-10	5.21137e-08	-0.678544	ENSRNOG00000009117	Otub2
54	ENSRNOT00000020229	2.31283e-10	6.56929e-08	1.24852	ENSRNOG00000015003	Pex11a
55	ENSRNOT00000006357	2.40266e-10	6.60857e-08	-0.589429	ENSRNOG00000004659	Creld2
56	ENSRNOT00000017085	2.41283e-10	6.60857e-08	-0.667892	ENSRNOG00000012480	Acpl2
57	ENSRNOT00000065629	3.51676e-10	9.46317e-08	0.70261	ENSRNOG00000047171	Rnf8
58	ENSRNOT00000026115	3.59533e-10	9.5078e-08	-0.781755	ENSRNOG00000019283	P2ry2
59	ENSRNOT00000073268	3.70226e-10	9.62462e-08	1.44308	ENSRNOG00000045821	Slc41a3
60	ENSRNOT00000037276	4.19769e-10	1.07307e-07	-1.14958	ENSRNOG00000028036	Adamts7
61	ENSRNOT00000037883	4.49735e-10	1.13083e-07	-0.662847	ENSRNOG00000013265	Tgfbr2
62	ENSRNOT00000024831	5.7063e-10	1.38926e-07	-0.637201	ENSRNOG00000018359	Smad7
63	ENSRNOT00000025845	5.64344e-10	1.38926e-07	-0.587255	ENSRNOG00000019077	Lipa
64	ENSRNOT00000046888	6.15935e-10	1.47613e-07	-0.927315	ENSRNOG00000023334	Parp14
65	ENSRNOT00000010810	6.63501e-10	1.56566e-07	1.50943	ENSRNOG00000007944	Edem1
66	ENSRNOT00000012162	7.87008e-10	1.82896e-07	-0.765953	ENSRNOG00000009005	Slco2a1
67	ENSRNOT00000004602	9.10053e-10	2.08334e-07	-1.20348	ENSRNOG00000003442	Adora1
68	ENSRNOT00000007367	9.73322e-10	2.15566e-07	0.978888	ENSRNOG00000005387	Rbm3
69	ENSRNOT00000015363	9.83807e-10	2.15566e-07	-1.34829	ENSRNOG00000011300	Lama3
70	ENSRNOT00000045545	9.73872e-10	2.15566e-07	-1.13703	ENSRNOG00000031138	Irgm
71	ENSRNOT00000019033	1.35919e-09	2.93624e-07	0.781343	ENSRNOG00000038106
72	ENSRNOT00000024648	1.63762e-09	3.48858e-07	0.584319	ENSRNOG00000017751	Arl6ip1
73	ENSRNOT00000004753	1.80761e-09	3.79796e-07	-1.34325	ENSRNOG00000003463	Srebf1
74	ENSRNOT00000066346	1.93909e-09	4.01915e-07	-0.928572	ENSRNOG00000020194	Hes6
75	ENSRNOT00000051075	2.04661e-09	4.18545e-07	1.64683	ENSRNOG00000029651	Rdh16
76	ENSRNOT00000001890	2.50304e-09	5.05152e-07	-0.543763	ENSRNOG00000001396	Mospd3
77	ENSRNOT00000059993	3.71063e-09	7.39138e-07	-0.628361	ENSRNOG00000019237	Dab2ip
78	ENSRNOT00000019602	3.94384e-09	7.7552e-07	-0.935441	ENSRNOG00000014310	Tmtc4
79	ENSRNOT00000011061	4.96743e-09	9.64436e-07	-0.775934	ENSRNOG00000008065	Wwc1
80	ENSRNOT00000011808	5.20185e-09	9.97325e-07	-0.530057	ENSRNOG00000022657	Tmem97
81	ENSRNOT00000067984	5.72252e-09	1.08361e-06	-0.911481	ENSRNOG00000032327	Pdia5
82	ENSRNOT00000022985	6.32999e-09	1.16975e-06	-0.543845	ENSRNOG00000017099	Nsdhl
83	ENSRNOT00000064483	6.27759e-09	1.16975e-06	-1.1184	ENSRNOG00000004281	Cobl
84	ENSRNOT00000051065	6.95608e-09	1.27015e-06	-1.37812	ENSRNOG00000022911	Hjurp
85	ENSRNOT00000016167	7.60121e-09	1.35567e-06	-0.526974	ENSRNOG00000012016	Npc1
86	ENSRNOT00000076726	7.52269e-09	1.35567e-06	0.53185	NA	NA
87	ENSRNOT00000074005	9.51667e-09	1.67778e-06	1.12664	ENSRNOG00000042274	Fbxo31
88	ENSRNOT00000004323	1.00519e-08	1.752e-06	-0.537959	ENSRNOG00000003235	Mgat4b
89	ENSRNOT00000015336	1.01704e-08	1.75274e-06	1.11778	ENSRNOG00000011200	Bhmt
90	ENSRNOT00000044613	1.03195e-08	1.75868e-06	-0.527895	ENSRNOG00000010944	Hyou1
91	ENSRNOT00000025523	1.08048e-08	1.82115e-06	-0.548759	ENSRNOG00000023162	Car14
92	ENSRNOT00000075916	1.25894e-08	2.09886e-06	-0.621807	NA	NA
93	ENSRNOT00000038532	1.32795e-08	2.19012e-06	-0.517904	ENSRNOG00000018346	Agtr1a
94	ENSRNOT00000005198	1.36112e-08	2.22094e-06	0.517514	ENSRNOG00000003837	Mif4gd
95	ENSRNOT00000067762	1.46208e-08	2.36057e-06	-0.538991	ENSRNOG00000048506	Inpp5b
96	ENSRNOT00000032130	1.54424e-08	2.46724e-06	0.655991	ENSRNOG00000002035	Paqr3
97	ENSRNOT00000045162	1.9239e-08	3.04214e-06	-0.568663	ENSRNOG00000028756	Ubc
98	ENSRNOT00000002699	2.03731e-08	3.1886e-06	0.588194	ENSRNOG00000001967	Sult1b1
99	ENSRNOT00000045699	2.60227e-08	4.03168e-06	-0.531821	ENSRNOG00000029134	Lphn1
100	ENSRNOT00000071175	2.63449e-08	4.04078e-06	-0.706911	ENSRNOG00000013589	Cxcl12
101	ENSRNOT00000016621	2.66491e-08	4.04697e-06	-0.795107	ENSRNOG00000012427	Veph1
102	ENSRNOT00000024280	2.74854e-08	4.13305e-06	-0.553737	ENSRNOG00000017737	Dgkz
103	ENSRNOT00000004256	2.78258e-08	4.14361e-06	-1.07394	ENSRNOG00000003144	Gprc5c
104	ENSRNOT00000021648	3.05744e-08	4.50914e-06	0.940509	ENSRNOG00000015999	Cirbp
105	ENSRNOT00000017629	3.42056e-08	4.94948e-06	-0.935845	ENSRNOG00000012622	Mmp15
106	ENSRNOT00000019795	3.39458e-08	4.94948e-06	-0.523298	ENSRNOG00000014604	Sigmar1
107	ENSRNOT00000002206	3.59023e-08	5.14645e-06	-0.659988	ENSRNOG00000001618	Ripk4
108	ENSRNOT00000011408	3.7967e-08	5.39201e-06	-0.592421	ENSRNOG00000007920	Ssbp3
109	ENSRNOT00000008350	3.84235e-08	5.40678e-06	0.700779	ENSRNOG00000006118	Klf10
110	ENSRNOT00000023952	3.90397e-08	5.44355e-06	2.07539	ENSRNOG00000017766	Car12
111	ENSRNOT00000025377	4.11098e-08	5.63126e-06	2.23622	ENSRNOG00000018607	Slc12a3
112	ENSRNOT00000039953	4.11202e-08	5.63126e-06	-0.498428	ENSRNOG00000028801	Gsap
113	ENSRNOT00000033119	4.5129e-08	6.12556e-06	1.60808	ENSRNOG00000022523	Fkbp5
114	ENSRNOT00000004797	4.65376e-08	6.26135e-06	-0.948346	ENSRNOG00000003597	Tuba4a
115	ENSRNOT00000018221	4.76957e-08	6.36136e-06	-0.516985	ENSRNOG00000013439	Cpn1
116	ENSRNOT00000071296	4.85916e-08	6.42499e-06	-0.992152	ENSRNOG00000048217	Bbc3
117	ENSRNOT00000038697	5.77046e-08	7.56473e-06	0.519003	ENSRNOG00000042022	H1f0
118	ENSRNOT00000001292	5.93829e-08	7.71877e-06	-1.61607	ENSRNOG00000000967	Aacs
119	ENSRNOT00000001697	6.16284e-08	7.94333e-06	-2.42852	ENSRNOG00000001259	Cux2
120	ENSRNOT00000003691	6.42915e-08	8.21753e-06	-0.495828	ENSRNOG00000002643	Ugdh
121	ENSRNOT00000001198	6.61788e-08	8.38885e-06	-1.18812	ENSRNOG00000042384	Kctd7
122	ENSRNOT00000008909	6.70981e-08	8.43566e-06	-0.489792	ENSRNOG00000006778	Mmp19
123	ENSRNOT00000050269	6.89967e-08	8.60383e-06	-0.683797	ENSRNOG00000001889	Comt
124	ENSRNOT00000026573	7.05725e-08	8.72937e-06	-0.921748	ENSRNOG00000019564	Sptbn2
125	ENSRNOT00000012424	7.29092e-08	8.94625e-06	-1.26067	ENSRNOG00000009145	Klf12
126	ENSRNOT00000004941	8.2374e-08	9.94845e-06	-0.490198	ENSRNOG00000003524	Lrrc59
127	ENSRNOT00000048509	8.19545e-08	9.94845e-06	-1.76392	ENSRNOG00000004626	Slc34a2
128	ENSRNOT00000043172	8.31334e-08	9.96172e-06	-0.759654	ENSRNOG00000016924	Acly
129	ENSRNOT00000074791	9.04814e-08	1.07582e-05	-0.858469	ENSRNOG00000050360	Urad
130	ENSRNOT00000003274	9.47356e-08	1.1092e-05	-1.08013	ENSRNOG00000002396	Serpinb8
131	ENSRNOT00000020267	9.43431e-08	1.1092e-05	0.52671	ENSRNOG00000015029	Dbt
132	ENSRNOT00000000259	9.96996e-08	1.15848e-05	0.509082	ENSRNOG00000000242	Synrg
133	ENSRNOT00000025018	1.01758e-07	1.1735e-05	-0.894379	ENSRNOG00000018391	Cdk2ap2
134	ENSRNOT00000032974	1.03932e-07	1.18963e-05	0.831897	ENSRNOG00000027089	Ell2
135	ENSRNOT00000076186	1.05001e-07	1.19297e-05	-0.817186	NA	NA
136	ENSRNOT00000068433	1.06637e-07	1.20265e-05	0.488373	ENSRNOG00000048152	Myo1b
137	ENSRNOT00000071337	1.07424e-07	1.20268e-05	-0.5555	ENSRNOG00000012882	Ankrd27
138	ENSRNOT00000006484	1.10227e-07	1.22512e-05	-0.482883	ENSRNOG00000004581	Zdhhc9
139	ENSRNOT00000004999	1.15681e-07	1.27649e-05	-0.666636	ENSRNOG00000003328	Cdip1
140	ENSRNOT00000020233	1.24838e-07	1.36769e-05	-0.842042	ENSRNOG00000015061	Igfals
141	ENSRNOT00000014135	1.43499e-07	1.56099e-05	-0.978536	ENSRNOG00000010643	Kank2
142	ENSRNOT00000055281	1.48507e-07	1.60409e-05	-1.71939	ENSRNOG00000036837	Nfe2
143	ENSRNOT00000049311	1.55448e-07	1.66732e-05	1.52349	ENSRNOG00000019659	Aspa
144	ENSRNOT00000001636	1.5793e-07	1.68218e-05	0.486578	ENSRNOG00000001222	Ube2g2
145	ENSRNOT00000010467	1.59342e-07	1.68551e-05	-0.49451	ENSRNOG00000007133	Plxnb2
146	ENSRNOT00000002936	1.62931e-07	1.71166e-05	1.66662	ENSRNOG00000002159	Agpat9
147	ENSRNOT00000020836	1.92262e-07	2.00606e-05	-0.471965	ENSRNOG00000015054	Rcbtb2
148	ENSRNOT00000039354	1.93718e-07	2.0076e-05	-0.769915	ENSRNOG00000002983	Nfix
149	ENSRNOT00000018145	1.99048e-07	2.049e-05	-1.04699	ENSRNOG00000013376	Mvd
150	ENSRNOT00000024770	2.0465e-07	2.09261e-05	-0.737308	ENSRNOG00000018339	Cabp2
151	ENSRNOT00000000628	2.07136e-07	2.104e-05	2.37555	ENSRNOG00000000521	Cdkn1a
152	ENSRNOT00000071576	2.23838e-07	2.2587e-05	-1.16688	ENSRNOG00000049028	C5ar2
153	ENSRNOT00000003891	2.3341e-07	2.3399e-05	-0.6323	ENSRNOG00000002807	2017-09-09
154	ENSRNOT00000023507	2.42307e-07	2.41332e-05	-0.608139	ENSRNOG00000017488	Snx24
155	ENSRNOT00000034298	2.6126e-07	2.5853e-05	0.497883	ENSRNOG00000027194	Sgsm2
156	ENSRNOT00000060530	2.84876e-07	2.80092e-05	0.558571	ENSRNOG00000039494	Aass
157	ENSRNOT00000022056	2.91259e-07	2.82742e-05	-0.9923	ENSRNOG00000016456	Il33
158	ENSRNOT00000022717	2.91015e-07	2.82742e-05	-0.779714	ENSRNOG00000016879	Ldlrad4
159	ENSRNOT00000064905	2.99123e-07	2.88551e-05	-0.703561	ENSRNOG00000026110	Scml4
160	ENSRNOT00000060691	3.02632e-07	2.90111e-05	-0.689473	ENSRNOG00000009015	Nfx1
161	ENSRNOT00000029125	3.13739e-07	2.9889e-05	-0.464473	ENSRNOG00000014508	Mgll
162	ENSRNOT00000038652	3.18299e-07	3.01362e-05	-0.559355	ENSRNOG00000024952	Atp8b1
163	ENSRNOT00000009777	3.26474e-07	3.05333e-05	-0.832495	ENSRNOG00000007395	Baat
164	ENSRNOT00000028440	3.24645e-07	3.05333e-05	-0.892334	ENSRNOG00000020952	Cgn
165	ENSRNOT00000047370	3.36065e-07	3.12398e-05	-0.463306	ENSRNOG00000030630	Ehmt2
166	ENSRNOT00000046529	3.55809e-07	3.28759e-05	-0.993963	ENSRNOG00000014530	Nav2
167	ENSRNOT00000017268	3.68102e-07	3.3808e-05	-0.576022	ENSRNOG00000012911	Erlin1
168	ENSRNOT00000016482	4.21155e-07	3.84504e-05	-0.479804	ENSRNOG00000011886	Myo1e
169	ENSRNOT00000045987	4.30345e-07	3.88273e-05	-1.37546	ENSRNOG00000029449	Ror1
170	ENSRNOT00000073507	4.29754e-07	3.88273e-05	-0.463893	ENSRNOG00000045931	Sik3
171	ENSRNOT00000073509	4.37739e-07	3.92634e-05	-0.464531	ENSRNOG00000050949	MGC125239
172	ENSRNOT00000076833	4.61657e-07	4.1168e-05	-0.606408	NA	NA
173	ENSRNOT00000051438	5.14795e-07	4.56412e-05	-1.15064	ENSRNOG00000042182	Mroh2a
174	ENSRNOT00000051910	5.36617e-07	4.73025e-05	-0.461176	ENSRNOG00000019023	Tars
175	ENSRNOT00000029184	5.52285e-07	4.81304e-05	-0.480908	ENSRNOG00000028548	Ccl9
176	ENSRNOT00000047472	5.5082e-07	4.81304e-05	0.715944	ENSRNOG00000018960
177	ENSRNOT00000028360	5.78784e-07	5.01548e-05	-0.466564	ENSRNOG00000020878	Keap1
178	ENSRNOT00000042307	5.86313e-07	5.04833e-05	0.563701	ENSRNOG00000030294	Eml4
179	ENSRNOT00000048770	5.89158e-07	5.04833e-05	-0.590191	ENSRNOG00000019484	Slc6a9
180	ENSRNOT00000019062	5.97333e-07	5.08315e-05	0.824935	ENSRNOG00000014142	Ogfrl1
181	ENSRNOT00000019532	5.9985e-07	5.08315e-05	-1.14796	ENSRNOG00000014365	Gne
182	ENSRNOT00000012826	6.36706e-07	5.36583e-05	-1.16512	ENSRNOG00000009243	Oaf
183	ENSRNOT00000065091	6.61559e-07	5.54481e-05	-0.462059	ENSRNOG00000003982	Ptpn21
184	ENSRNOT00000009096	6.67096e-07	5.56083e-05	-0.512014	ENSRNOG00000006681	Rdh10
185	ENSRNOT00000003048	6.84418e-07	5.67438e-05	0.555958	ENSRNOG00000002240	Dirc2
186	ENSRNOT00000059255	7.35326e-07	6.06367e-05	-0.478671	ENSRNOG00000003147	SQSTM1
187	ENSRNOT00000064261	7.52014e-07	6.16812e-05	-0.671008	ENSRNOG00000036833	Zfp385a
188	ENSRNOT00000001783	7.7979e-07	6.3569e-05	-0.500549	ENSRNOG00000001314	Fam20c
189	ENSRNOT00000026728	7.83318e-07	6.3569e-05	-0.450235	ENSRNOG00000019743	Tmem63b
190	ENSRNOT00000064513	9.06818e-07	7.32041e-05	-0.729243	ENSRNOG00000042978	Ncald
191	ENSRNOT00000038212	9.2448e-07	7.42391e-05	1.09327	ENSRNOG00000025764	Mt1a
192	ENSRNOT00000016742	9.57205e-07	7.64667e-05	0.448499	ENSRNOG00000005064	Ube2b
193	ENSRNOT00000023149	1.02061e-06	8.11096e-05	-0.699809	ENSRNOG00000017210	Slc22a23
194	ENSRNOT00000034670	1.02921e-06	8.13713e-05	3.1449	ENSRNOG00000024837	Tpte2
195	ENSRNOT00000044662	1.05163e-06	8.27176e-05	-0.444805	ENSRNOG00000018046	Lgals8
196	ENSRNOT00000012407	1.05799e-06	8.2793e-05	-0.587543	ENSRNOG00000009046	Phf13
197	ENSRNOT00000008728	1.0741e-06	8.3627e-05	-0.462285	ENSRNOG00000006228	Pdia4
198	ENSRNOT00000009261	1.09051e-06	8.44762e-05	0.532445	ENSRNOG00000006975	Wasl
199	ENSRNOT00000070816	1.10481e-06	8.5154e-05	-0.677897	ENSRNOG00000047711	Lrp2
200	ENSRNOT00000033780	1.12905e-06	8.65867e-05	1.04234	ENSRNOG00000022796	Fgfbp3
201	ENSRNOT00000017941	1.19192e-06	9.09536e-05	-0.495825	ENSRNOG00000013178	Cmip
202	ENSRNOT00000061054	1.36656e-06	0.000103764	-1.17397	ENSRNOG00000016021	Lims2
203	ENSRNOT00000013778	1.50091e-06	0.000113404	-0.723465	ENSRNOG00000009912	Fgr
204	ENSRNOT00000064501	1.51093e-06	0.000113601	0.446003	ENSRNOG00000018838	Paox
205	ENSRNOT00000002921	1.57141e-06	0.000117572	0.821089	ENSRNOG00000002135	Sgcb
206	ENSRNOT00000024564	1.5959e-06	0.000118825	-0.533794	ENSRNOG00000018126	Abca1
207	ENSRNOT00000072526	1.6345e-06	0.000121111	-0.902748	ENSRNOG00000004527	Lin7a
208	ENSRNOT00000004026	1.94912e-06	0.000143041	0.93159	ENSRNOG00000002930	Ppl
209	ENSRNOT00000015836	1.94671e-06	0.000143041	0.812678	ENSRNOG00000011800	F3
210	ENSRNOT00000032569	2.07632e-06	0.000151651	-0.472718	ENSRNOG00000024040	Mb21d2
211	ENSRNOT00000030879	2.18393e-06	0.000158754	-0.659128	ENSRNOG00000037562	Zbtb42
212	ENSRNOT00000003558	2.27662e-06	0.000164711	0.433712	ENSRNOG00000002618	Ivns1abp
213	ENSRNOT00000012715	2.31653e-06	0.000166812	-0.438044	ENSRNOG00000008797	Tmpo
214	ENSRNOT00000022270	2.34204e-06	0.00016708	-0.783659	ENSRNOG00000016526	Dsg2
215	ENSRNOT00000024419	2.33251e-06	0.00016708	-1.71823	ENSRNOG00000018059	Ihh
216	ENSRNOT00000009936	2.35348e-06	0.000167119	-0.428904	ENSRNOG00000007280	Naa60
217	ENSRNOT00000035119	2.47889e-06	0.000174409	0.950911	ENSRNOG00000025407	Kif15
218	ENSRNOT00000057788	2.46997e-06	0.000174409	0.436197	ENSRNOG00000001238	Rsrc2
219	ENSRNOT00000009900	2.52318e-06	0.000176715	-0.744609	ENSRNOG00000007324	Plxna2
220	ENSRNOT00000010976	2.56004e-06	0.000178481	-0.506043	ENSRNOG00000008137	Cdk18
221	ENSRNOT00000026854	2.62336e-06	0.000182068	-0.458262	ENSRNOG00000037229	Gmppb
222	ENSRNOT00000045656	2.74584e-06	0.00018971	1.07348	ENSRNOG00000036571	Ces2c
223	ENSRNOT00000071003	2.84563e-06	0.000195723	-1.76069	ENSRNOG00000047087
224	ENSRNOT00000010377	2.93328e-06	0.000200851	-1.12483	ENSRNOG00000007707	Zfp467
225	ENSRNOT00000008976	3.1035e-06	0.000211562	-0.580281	ENSRNOG00000006733	Srgap2
226	ENSRNOT00000021284	3.27072e-06	0.000221975	0.432784	ENSRNOG00000015848	Lyrm5
227	ENSRNOT00000067347	3.3565e-06	0.000226793	1.0655	ENSRNOG00000009864	Pla2g12a
228	ENSRNOT00000007771	3.43922e-06	0.000230499	-0.848495	ENSRNOG00000005413	Creb3l1
229	ENSRNOT00000014827	3.4414e-06	0.000230499	-0.473467	ENSRNOG00000011162	Smco4
230	ENSRNOT00000022578	3.52167e-06	0.000234849	-0.463745	ENSRNOG00000016815	Tmem135
231	ENSRNOT00000012327	3.59345e-06	0.000238599	-0.576119	ENSRNOG00000008781	RGD1310769
232	ENSRNOT00000045096	3.746e-06	0.000247656	-0.819248	ENSRNOG00000034177	Efna5
233	ENSRNOT00000008989	3.81271e-06	0.000249912	-0.567407	ENSRNOG00000006649	Thrb
234	ENSRNOT00000037656	3.80037e-06	0.000249912	-0.42203	ENSRNOG00000028188	GSTT2
235	ENSRNOT00000019278	3.87206e-06	0.000252722	0.576976	ENSRNOG00000014380	Zfp788
236	ENSRNOT00000017234	3.96612e-06	0.000257764	-0.479982	ENSRNOG00000012836	HDGF
237	ENSRNOT00000073235	4.05654e-06	0.000262528	0.914976	ENSRNOG00000048577	Zfp955a
238	ENSRNOT00000047843	4.29295e-06	0.000276661	-0.486635	ENSRNOG00000002001	Itsn1
239	ENSRNOT00000068328	4.34146e-06	0.000278617	-0.754679	ENSRNOG00000019154	Zmynd8
240	ENSRNOT00000003192	4.42642e-06	0.000282885	0.441103	ENSRNOG00000002332	Mospd1
241	ENSRNOT00000000239	4.53941e-06	0.000284756	-0.492939	ENSRNOG00000000221	Abhd5
242	ENSRNOT00000006168	4.48241e-06	0.000284756	-0.827478	ENSRNOG00000004505	Nfic
243	ENSRNOT00000013553	4.50476e-06	0.000284756	-0.659674	ENSRNOG00000010092	Magix
244	ENSRNOT00000023806	4.53603e-06	0.000284756	-0.418115	ENSRNOG00000017708
245	ENSRNOT00000057537	4.54852e-06	0.000284756	-0.619972	ENSRNOG00000037871	Sfxn5
246	ENSRNOT00000020864	4.59539e-06	0.000286521	-0.491079	ENSRNOG00000015152	Pkp3
247	ENSRNOT00000018577	4.7626e-06	0.000295744	-0.683015	ENSRNOG00000013867	Fgf1
248	ENSRNOT00000001201	4.90271e-06	0.000303217	-0.727107	ENSRNOG00000000902	Hsph1
249	ENSRNOT00000073536	4.93612e-06	0.000304057	-0.455302	ENSRNOG00000048932	SMAGP
250	ENSRNOT00000024240	5.05997e-06	0.000310439	-0.689961	ENSRNOG00000017871	Sidt2
251	ENSRNOT00000041550	5.10817e-06	0.000312148	-0.616082	ENSRNOG00000029735	Pid1
252	ENSRNOT00000022499	5.13697e-06	0.000312662	-0.47973	ENSRNOG00000016717	Gas2
253	ENSRNOT00000000170	5.16286e-06	0.000312996	0.41318	ENSRNOG00000000157	Atg12
254	ENSRNOT00000060370	5.25613e-06	0.000317396	0.414433	ENSRNOG00000022599	Ints1
255	ENSRNOT00000020437	5.31071e-06	0.000318186	0.479153	ENSRNOG00000015134	Map3k12
256	ENSRNOT00000076739	5.2952e-06	0.000318186	-0.414791	NA	NA
257	ENSRNOT00000007398	5.42285e-06	0.000322797	-0.418706	ENSRNOG00000004860	Myh9
258	ENSRNOT00000030135	5.42975e-06	0.000322797	-0.456291	ENSRNOG00000043201	Adck3
259	ENSRNOT00000009697	5.45918e-06	0.000323293	0.88661	ENSRNOG00000007359	Gca
260	ENSRNOT00000000172	5.53207e-06	0.00032635	0.477267	ENSRNOG00000000158	Cdo1
261	ENSRNOT00000039096	5.79802e-06	0.000340728	0.668092	ENSRNOG00000026913	Bbs10
262	ENSRNOT00000027346	5.86495e-06	0.000343346	-0.75291	ENSRNOG00000020151	Cdh1
263	ENSRNOT00000022820	6.00376e-06	0.000350136	1.33879	ENSRNOG00000021526	Slc25a34
264	ENSRNOT00000007088	6.41724e-06	0.000372832	0.658061	ENSRNOG00000005270	Sycp3
265	ENSRNOT00000025388	6.51956e-06	0.000377347	-0.553782	ENSRNOG00000018730	Pvrl2
266	ENSRNOT00000003072	6.65024e-06	0.000383464	-0.424498	ENSRNOG00000002251	Sec31a
267	ENSRNOT00000001875	6.99983e-06	0.000398103	1.70448	ENSRNOG00000001388	Sds
268	ENSRNOT00000018695	6.96398e-06	0.000398103	-0.408122	ENSRNOG00000013791	Enpp3
269	ENSRNOT00000020419	7.00794e-06	0.000398103	0.407566	ENSRNOG00000015095	Spryd7
270	ENSRNOT00000065633	7.0019e-06	0.000398103	0.455811	ENSRNOG00000003256	Ccng1
271	ENSRNOT00000002114	7.03679e-06	0.000398267	-0.7409	ENSRNOG00000001548	Nfe2l2
272	ENSRNOT00000039065	7.18786e-06	0.000405322	-0.408609	ENSRNOG00000023386	Gorasp2
273	ENSRNOT00000010874	7.28047e-06	0.00040904	-0.435138	ENSRNOG00000007966	B4galt1
274	ENSRNOT00000039335	7.33782e-06	0.000410757	-1.07277	ENSRNOG00000027008	Igtp
275	ENSRNOT00000000509	7.37658e-06	0.000411426	-0.703954	ENSRNOG00000000440	Pbx2
276	ENSRNOT00000007295	7.56332e-06	0.000420312	-0.649688	ENSRNOG00000005388	Rassf3
277	ENSRNOT00000000718	7.62846e-06	0.000422402	1.18651	ENSRNOG00000000588	Slc16a10
278	ENSRNOT00000008630	7.69861e-06	0.000424753	-0.405605	ENSRNOG00000006336	Fyco1
279	ENSRNOT00000000231	7.82107e-06	0.000428587	0.591354	ENSRNOG00000000216	Klf11
280	ENSRNOT00000019713	7.82399e-06	0.000428587	0.421522	ENSRNOG00000014617	Tgoln2
281	ENSRNOT00000020787	7.9397e-06	0.000433378	-0.73659	ENSRNOG00000015517	Zfp444
282	ENSRNOT00000021550	8.1177e-06	0.000439962	-0.72132	ENSRNOG00000016099	Id4
283	ENSRNOT00000031164	8.10496e-06	0.000439962	-0.408153	ENSRNOG00000028629	Akt1
284	ENSRNOT00000017746	8.24154e-06	0.000445101	-0.406976	ENSRNOG00000013170	Il13ra1
285	ENSRNOT00000001503	8.37751e-06	0.000450857	-0.547951	ENSRNOG00000001138	Taok3
286	ENSRNOT00000018328	8.66893e-06	0.000464909	-0.40801	ENSRNOG00000012956	Tgm2
287	ENSRNOT00000018880	8.69993e-06	0.000464946	-0.430093	ENSRNOG00000014093	Tom1
288	ENSRNOT00000018411	8.74277e-06	0.000465613	-0.527066	ENSRNOG00000013585	Nmnat3
289	ENSRNOT00000028900	8.82424e-06	0.000468326	-0.436749	ENSRNOG00000021273	Crls1
290	ENSRNOT00000002728	8.94875e-06	0.000473296	-0.612427	ENSRNOG00000029007	Ugt2b10
291	ENSRNOT00000002956	9.33581e-06	0.000492071	0.563919	ENSRNOG00000002165	Fam175a
292	ENSRNOT00000005286	9.51241e-06	0.000496853	0.403726	ENSRNOG00000003890	Nap1l1
293	ENSRNOT00000011599	9.52371e-06	0.000496853	-0.745808	ENSRNOG00000008754	Flvcr2
294	ENSRNOT00000024322	9.50555e-06	0.000496853	0.868232	ENSRNOG00000026277	Zc3h6
295	ENSRNOT00000006195	1.03287e-05	0.000537021	0.589648	ENSRNOG00000004660	Fzd6
296	ENSRNOT00000040845	1.04384e-05	0.000540892	-0.486978	ENSRNOG00000015380	Jup
297	ENSRNOT00000048417	1.12343e-05	0.000580174	-0.399007	ENSRNOG00000001633	Tfg
298	ENSRNOT00000043257	1.23933e-05	0.000637882	-0.74604	ENSRNOG00000029292
299	ENSRNOT00000006774	1.25536e-05	0.00064397	0.493035	ENSRNOG00000005074	Arl6ip6
300	ENSRNOT00000006029	1.27377e-05	0.000651237	1.40173	ENSRNOG00000004403	Slc25a32
301	ENSRNOT00000011474	1.28581e-05	0.00065521	0.395699	ENSRNOG00000008642	Snx11
302	ENSRNOT00000026439	1.31089e-05	0.000665778	-0.444592	ENSRNOG00000019423	Dvl1
303	ENSRNOT00000020005	1.32418e-05	0.000670305	-0.578076	ENSRNOG00000014753	Tcf7l1
304	ENSRNOT00000038811	1.33249e-05	0.000672296	-0.900489	ENSRNOG00000021586	Gpr39
305	ENSRNOT00000001235	1.34051e-05	0.000674124	0.424138	ENSRNOG00000000931	SFSWAP
306	ENSRNOT00000030975	1.38153e-05	0.000692481	-0.765288	ENSRNOG00000023463	Parp9
307	ENSRNOT00000015114	1.44514e-05	0.000722004	-0.39547	ENSRNOG00000030163	Epb41l4b
308	ENSRNOT00000003934	1.46075e-05	0.00072274	0.428519	ENSRNOG00000002906	Nr1i2
309	ENSRNOT00000041186	1.45709e-05	0.00072274	-0.647112	ENSRNOG00000015425	Ssx2ip
310	ENSRNOT00000051504	1.45964e-05	0.00072274	-0.393344	ENSRNOG00000015019	Spg21
311	ENSRNOT00000036194	1.47577e-05	0.000727824	-0.682527	ENSRNOG00000014722	Raph1
312	ENSRNOT00000021921	1.48071e-05	0.000727923	0.435108	ENSRNOG00000015971	Slc12a2
313	ENSRNOT00000021717	1.51166e-05	0.000740763	-1.66584	ENSRNOG00000016208	Setbp1
314	ENSRNOT00000061747	1.53706e-05	0.000750808	-0.392551	ENSRNOG00000014879	Ttc7a
315	ENSRNOT00000076602	1.54899e-05	0.000754237	0.557845	NA	NA
316	ENSRNOT00000031951	1.5985e-05	0.000775878	-0.906009	ENSRNOG00000023410	Apol9a
317	ENSRNOT00000036739	1.62873e-05	0.00078806	-1.30628	ENSRNOG00000023313	Arhgef19
318	ENSRNOT00000075598	1.67341e-05	0.000807129	-0.773878	ENSRNOG00000050224	Stambpl1
319	ENSRNOT00000020528	1.70035e-05	0.000817556	1.28062	ENSRNOG00000015036	Ctgf
320	ENSRNOT00000027784	1.76741e-05	0.00084714	-0.38973	ENSRNOG00000020466	Apba3
321	ENSRNOT00000004741	1.77931e-05	0.00085019	-0.914543	ENSRNOG00000003453	Lypd1
322	ENSRNOT00000022530	1.80664e-05	0.000860569	0.89761	ENSRNOG00000016675	Kcnn2
323	ENSRNOT00000064592	1.82333e-05	0.000865829	-0.518885	ENSRNOG00000028685	Shf
324	ENSRNOT00000004351	1.84614e-05	0.000873952	-0.433512	ENSRNOG00000003232	Slc9a3r1
325	ENSRNOT00000001058	1.87302e-05	0.000883949	-0.45555	ENSRNOG00000000804	Mrps18b
326	ENSRNOT00000071447	1.91065e-05	0.000898944	-0.954871	ENSRNOG00000047507	Cml2
327	ENSRNOT00000019865	1.93381e-05	0.000907057	-0.472253	ENSRNOG00000014611	Atn1
328	ENSRNOT00000009908	2.04762e-05	0.0009527	2.05191	ENSRNOG00000007540	Msc
329	ENSRNOT00000010073	2.04827e-05	0.0009527	0.418911	ENSRNOG00000007506	Ndufaf4
330	ENSRNOT00000065246	2.04975e-05	0.0009527	-0.568136	ENSRNOG00000007062	Rin3
331	ENSRNOT00000021523	2.06544e-05	0.000957093	0.39393	ENSRNOG00000015447	Calcoco1
332	ENSRNOT00000011130	2.11761e-05	0.000978308	-0.399877	ENSRNOG00000008180	Lyn
333	ENSRNOT00000017787	2.26134e-05	0.00104157	-0.832356	ENSRNOG00000013267	Helz2
334	ENSRNOT00000028887	2.29206e-05	0.00105256	0.414918	ENSRNOG00000021264	Pcna
335	ENSRNOT00000014630	2.3358e-05	0.00106945	-0.705217	ENSRNOG00000010897	NEK6
336	ENSRNOT00000047889	2.37256e-05	0.00108305	0.540219	ENSRNOG00000031769	Chchd7
337	ENSRNOT00000009342	2.40804e-05	0.00109598	-0.535355	ENSRNOG00000006931	Eepd1
338	ENSRNOT00000059430	2.4576e-05	0.00111523	1.3566	ENSRNOG00000007666	Cacnb4
339	ENSRNOT00000010556	2.46897e-05	0.00111708	-0.41146	ENSRNOG00000007990	Adipor2
340	ENSRNOT00000002995	2.49021e-05	0.00112338	-0.536378	ENSRNOG00000002202	Sowahb
341	ENSRNOT00000065729	2.50999e-05	0.00112898	0.485184	ENSRNOG00000049814	Rbm39
342	ENSRNOT00000063994	2.57277e-05	0.00115384	0.420779	ENSRNOG00000010601	Srpk2
343	ENSRNOT00000004252	2.60904e-05	0.00116184	0.681436	ENSRNOG00000003187	Armcx5
344	ENSRNOT00000013831	2.61599e-05	0.00116184	-0.38414	ENSRNOG00000010153	Raf1
345	ENSRNOT00000015467	2.62091e-05	0.00116184	0.404046	ENSRNOG00000011237	Zc3h13
346	ENSRNOT00000041033	2.60924e-05	0.00116184	0.407068	ENSRNOG00000033765	Eif1
347	ENSRNOT00000019175	2.64322e-05	0.00116835	0.654118	ENSRNOG00000014277	Zdhhc13
348	ENSRNOT00000076607	2.69514e-05	0.00118788	-0.637671	NA	NA
349	ENSRNOT00000027564	2.71049e-05	0.00119122	-0.492994	ENSRNOG00000020342	SAMD11
350	ENSRNOT00000014798	2.7647e-05	0.00121157	0.382254	ENSRNOG00000009820	Bnip3l
351	ENSRNOT00000075476	2.78873e-05	0.00121862	-0.776252	ENSRNOG00000048924	Islr
352	ENSRNOT00000026724	2.79923e-05	0.00121973	-0.659044	ENSRNOG00000019744	Prr16
353	ENSRNOT00000003728	2.84124e-05	0.00123453	0.400332	ENSRNOG00000002781	Kdsr
354	ENSRNOT00000016454	2.9131e-05	0.00126201	-0.563761	ENSRNOG00000012142	Glyat
355	ENSRNOT00000023787	2.92093e-05	0.00126201	0.449075	ENSRNOG00000017545	Mrs2
356	ENSRNOT00000020728	2.95332e-05	0.00127242	-1.45242	ENSRNOG00000015075	Stc1
357	ENSRNOT00000056273	2.99698e-05	0.00128761	-0.558012	ENSRNOG00000037148	Adap2
358	ENSRNOT00000012948	3.09945e-05	0.00132791	-1.4706	ENSRNOG00000009440	Gucy1b2
359	ENSRNOT00000006804	3.11164e-05	0.00132942	-0.480224	ENSRNOG00000005041	Crip2
360	ENSRNOT00000074960	3.19656e-05	0.00136191	-0.404149	ENSRNOG00000046472	Arfgap3
361	ENSRNOT00000075379	3.21787e-05	0.00136719	0.874124	ENSRNOG00000049209
362	ENSRNOT00000058199	3.24716e-05	0.00137583	1.1195	ENSRNOG00000038225	Fbxo15
363	ENSRNOT00000003817	3.29032e-05	0.00139027	-0.893997	ENSRNOG00000002839	Slc19a2
364	ENSRNOT00000027493	3.30454e-05	0.00139245	-0.701378	ENSRNOG00000020272	5330417C22Rik
365	ENSRNOT00000015020	3.37088e-05	0.00141651	-0.598629	ENSRNOG00000011284	Sgms2
366	ENSRNOT00000041678	3.4685e-05	0.00145355	-0.378492	ENSRNOG00000032948	Tyk2
367	ENSRNOT00000005604	3.495e-05	0.00146066	-0.483199	ENSRNOG00000004009	Xpnpep2
368	ENSRNOT00000075813	3.51824e-05	0.00146638	-0.640792	ENSRNOG00000045933
369	ENSRNOT00000004896	3.56696e-05	0.00147865	-0.392157	ENSRNOG00000003567	Ppox
370	ENSRNOT00000022478	3.55977e-05	0.00147865	-0.379548	ENSRNOG00000016575	Tnfrsf1b
371	ENSRNOT00000008614	3.58656e-05	0.00148277	-0.884518	ENSRNOG00000006403	Pvrl1
372	ENSRNOT00000008737	3.72747e-05	0.00153276	-0.58916	ENSRNOG00000006444	Fkbp4
373	ENSRNOT00000011215	3.72379e-05	0.00153276	0.70598	ENSRNOG00000008401	Card10
374	ENSRNOT00000028195	3.74786e-05	0.00153286	-0.513586	ENSRNOG00000020776	Dhcr7
375	ENSRNOT00000028626	3.75645e-05	0.00153286	-0.906261	ENSRNOG00000021086	Dtx4
376	ENSRNOT00000066468	3.75769e-05	0.00153286	0.864728	ENSRNOG00000005907	Rad18
377	ENSRNOT00000006562	3.8763e-05	0.00157705	-0.908032	ENSRNOG00000004841	Akap6
378	ENSRNOT00000020597	3.89378e-05	0.00157997	-0.573532	ENSRNOG00000015349	Six5
379	ENSRNOT00000013777	3.93094e-05	0.00159084	0.882417	ENSRNOG00000010268	Vom2r44
380	ENSRNOT00000066739	3.9648e-05	0.00160032	0.496403	ENSRNOG00000013517	Phtf2
381	ENSRNOT00000036141	4.01163e-05	0.00161497	0.521359	ENSRNOG00000006973	RGD1307947
382	ENSRNOT00000022757	4.02542e-05	0.00161628	0.695019	ENSRNOG00000016971	Zfp612
383	ENSRNOT00000003076	4.04822e-05	0.00161697	0.653559	ENSRNOG00000002258	Tmem150c
384	ENSRNOT00000068437	4.04816e-05	0.00161697	0.598684	ENSRNOG00000004049	Baiap2
385	ENSRNOT00000044171	4.13232e-05	0.00164627	-1.08427	ENSRNOG00000032297	Msmo1
386	ENSRNOT00000054869	4.18341e-05	0.00166231	0.548912	ENSRNOG00000018450	Slc25a22
387	ENSRNOT00000004305	4.24404e-05	0.00168204	-1.54842	ENSRNOG00000003228	Mid1ip1
388	ENSRNOT00000009491	4.31151e-05	0.00170438	-0.675517	ENSRNOG00000007237	Id2
389	ENSRNOT00000011999	4.40843e-05	0.00173822	-0.900061	ENSRNOG00000009068	Phlda3
390	ENSRNOT00000035829	4.42324e-05	0.00173958	0.382467	ENSRNOG00000022033	RGD1308742
391	ENSRNOT00000002403	4.44014e-05	0.00174176	0.405402	ENSRNOG00000001762	Pcyt1a
392	ENSRNOT00000026051	4.47681e-05	0.00175167	-0.674567	ENSRNOG00000019240	Ampd2
393	ENSRNOT00000025303	4.80644e-05	0.00187586	-0.368703	ENSRNOG00000018677	Akt2
394	ENSRNOT00000045596	4.86002e-05	0.00189196	1.97842	ENSRNOG00000003634	Zfp354a
395	ENSRNOT00000012093	4.96577e-05	0.00192823	-0.456257	ENSRNOG00000008989	Cryl1
396	ENSRNOT00000027432	5.09321e-05	0.00197272	-0.721934	ENSRNOG00000020259	RGD1305347
397	ENSRNOT00000020043	5.1836e-05	0.00200267	1.28401	ENSRNOG00000014870	Slc13a5
398	ENSRNOT00000039133	5.31768e-05	0.00204931	-0.639787	ENSRNOG00000028274	Myrf
399	ENSRNOT00000073399	5.36914e-05	0.00206396	-0.375826	ENSRNOG00000045651	Anp32a
400	ENSRNOT00000035513	5.51951e-05	0.00210593	-0.36826	ENSRNOG00000024661	Hn1l
401	ENSRNOT00000041057	5.5117e-05	0.00210593	1.86747	ENSRNOG00000029591	Pkdrej
402	ENSRNOT00000056455	5.50638e-05	0.00210593	-0.771385	ENSRNOG00000046831	Rorc
403	ENSRNOT00000041735	5.6226e-05	0.00213994	-0.863618	ENSRNOG00000030024	Zfp36l1
404	ENSRNOT00000061158	5.85031e-05	0.00222109	0.960978	ENSRNOG00000033261	Fam107a
405	ENSRNOT00000013321	5.88549e-05	0.00222893	0.53772	ENSRNOG00000009741	Cyp4b1
406	ENSRNOT00000025544	5.90096e-05	0.00222928	1.8032	ENSRNOG00000026940	Rgsl2h
407	ENSRNOT00000027756	5.9203e-05	0.00223109	-0.933535	ENSRNOG00000020440	Fads2
408	ENSRNOT00000034282	6.00171e-05	0.00225071	0.57808	ENSRNOG00000015002	Abhd15
409	ENSRNOT00000067508	5.99391e-05	0.00225071	0.62405	ENSRNOG00000017671	Rasa3
410	ENSRNOT00000004163	6.14239e-05	0.00229785	-0.543322	ENSRNOG00000003108	Acbd4
411	ENSRNOT00000009061	6.31191e-05	0.00235102	-1.18776	ENSRNOG00000006924	Tmem125
412	ENSRNOT00000027574	6.31517e-05	0.00235102	-0.760665	ENSRNOG00000020353	Sh3pxd2a
413	ENSRNOT00000001874	6.43212e-05	0.00238876	-0.721478	ENSRNOG00000001389	Irs3
414	ENSRNOT00000025084	6.49412e-05	0.00240596	-0.470349	ENSRNOG00000018553	Pitpnm1
415	ENSRNOT00000050010	6.5389e-05	0.00241671	-1.0095	ENSRNOG00000049826	Ust5r
416	ENSRNOT00000058891	6.85067e-05	0.00251581	-0.571773	ENSRNOG00000019253	Bcar1
417	ENSRNOT00000072188	6.84279e-05	0.00251581	-0.548922	ENSRNOG00000050305	Mbl2
418	ENSRNOT00000074449	6.85623e-05	0.00251581	1.20016	ENSRNOG00000047977
419	ENSRNOT00000005800	6.97801e-05	0.00255438	0.618609	ENSRNOG00000004282	Arl4a
420	ENSRNOT00000015190	7.01883e-05	0.00256321	0.616517	ENSRNOG00000011351	Mat1a
421	ENSRNOT00000005658	7.12069e-05	0.00259423	0.427248	ENSRNOG00000003967	Vmp1
422	ENSRNOT00000005775	7.38977e-05	0.00268588	-0.884627	ENSRNOG00000004295	Abca9
423	ENSRNOT00000022000	7.47167e-05	0.00270923	-0.536152	ENSRNOG00000016166	Pdlim1
424	ENSRNOT00000020575	7.58218e-05	0.00274282	-0.602085	ENSRNOG00000015153	Ints3
425	ENSRNOT00000014401	7.67026e-05	0.00276815	0.456499	ENSRNOG00000010636	Selrc1
426	ENSRNOT00000017025	7.72811e-05	0.00276948	0.654178	ENSRNOG00000012767	Micu3
427	ENSRNOT00000037870	7.71106e-05	0.00276948	0.598892	ENSRNOG00000027405	Ccp110
428	ENSRNOT00000064902	7.72216e-05	0.00276948	-0.564036	ENSRNOG00000013934	St5
429	ENSRNOT00000030906	7.7827e-05	0.00278254	-0.501836	ENSRNOG00000028664	Grlf1
430	ENSRNOT00000005910	8.07331e-05	0.00287973	0.537194	ENSRNOG00000004284	Btg1
431	ENSRNOT00000020858	8.32673e-05	0.00296323	1.84479	ENSRNOG00000015448	Fam69c
432	ENSRNOT00000024079	8.40904e-05	0.0029856	-0.44754	ENSRNOG00000017657	Phf23
433	ENSRNOT00000064542	8.45172e-05	0.00299382	-0.362886	ENSRNOG00000011157	Jak1
434	ENSRNOT00000002888	8.53368e-05	0.00301335	-0.364405	ENSRNOG00000002121	Lrrc8d
435	ENSRNOT00000023241	8.54615e-05	0.00301335	-0.463034	ENSRNOG00000017180	Slc17a2
436	ENSRNOT00000031268	8.68e-05	0.00305353	0.630387	ENSRNOG00000008260	Cep152
437	ENSRNOT00000020646	8.73216e-05	0.00306485	-0.396307	ENSRNOG00000015295	Ctdsp1
438	ENSRNOT00000024464	8.83525e-05	0.00309395	-0.356628	ENSRNOG00000018109	Clic4
439	ENSRNOT00000026441	9.00602e-05	0.00314657	-0.546855	ENSRNOG00000019528	Plekhg6
440	ENSRNOT00000015015	9.03928e-05	0.00315101	0.460199	ENSRNOG00000011241	Tfdp2
441	ENSRNOT00000012036	9.36963e-05	0.00325876	-0.600824	ENSRNOG00000008641	Gnpnat1
442	ENSRNOT00000044847	9.52086e-05	0.00330387	0.560445	ENSRNOG00000010760	E2f5
443	ENSRNOT00000067931	9.79717e-05	0.00339208	-0.813058	ENSRNOG00000030269	Atp2b2
444	ENSRNOT00000018468	9.86962e-05	0.00340947	-0.362401	ENSRNOG00000013169	Traf4
445	ENSRNOT00000049956	0.000100668	0.00346693	0.651693	ENSRNOG00000029087	Nap1l3
446	ENSRNOT00000073774	0.000100812	0.00346693	-0.379529	ENSRNOG00000049604	Mvk
447	ENSRNOT00000028067	0.000102152	0.00350517	-0.620677	ENSRNOG00000020678	Ifi35
448	ENSRNOT00000008303	0.000108331	0.0037089	-0.394763	ENSRNOG00000006217	Wiz
449	ENSRNOT00000009321	0.000109473	0.00373964	-1.20454	ENSRNOG00000007118	Eva1a
450	ENSRNOT00000013181	0.000109974	0.00374839	0.488423	ENSRNOG00000009478	RGD1359108
451	ENSRNOT00000011984	0.000110512	0.00375088	0.609857	ENSRNOG00000009001	Mtss1
452	ENSRNOT00000025784	0.000110536	0.00375088	-1.25651	ENSRNOG00000018824	Slc7a5
453	ENSRNOT00000000649	0.000112501	0.00380913	-0.469048	ENSRNOG00000000540	Btbd9
454	ENSRNOT00000001485	0.000112833	0.00381196	1.07553	ENSRNOG00000001123	RGD1562310
455	ENSRNOT00000043448	0.000113089	0.00381221	-0.350331	ENSRNOG00000033101	MYO18A
456	ENSRNOT00000027460	0.000114255	0.00384307	-0.424246	ENSRNOG00000020273	Maz
457	ENSRNOT00000048020	0.00011631	0.00390365	-0.675785	ENSRNOG00000020514	Sox6
458	ENSRNOT00000065211	0.000118188	0.00395799	-0.423264	ENSRNOG00000042261	Hdgf
459	ENSRNOT00000032078	0.00012419	0.00414994	-2.95918	ENSRNOG00000022237	Garnl3
460	ENSRNOT00000071065	0.000125375	0.00418043	-1.02434	ENSRNOG00000047327
461	ENSRNOT00000018146	0.000125913	0.00418928	-0.394386	ENSRNOG00000013368	Plcl2
462	ENSRNOT00000050261	0.000127741	0.00424089	-0.550836	ENSRNOG00000029273	E2f3
463	ENSRNOT00000030037	0.000128362	0.00425231	-0.765448	ENSRNOG00000019555	Arap1
464	ENSRNOT00000027088	0.000132577	0.00438246	0.347025	ENSRNOG00000019980	Tomm20
465	ENSRNOT00000025928	0.000133082	0.0043897	-0.607173	ENSRNOG00000019142	Fas
466	ENSRNOT00000048746	0.000135074	0.00444583	-0.363929	ENSRNOG00000024384	Cpn2
467	ENSRNOT00000014645	0.000138099	0.00449394	-0.583217	ENSRNOG00000011026	Irf2bpl
468	ENSRNOT00000018073	0.000138168	0.00449394	-0.42096	ENSRNOG00000013039	Add1
469	ENSRNOT00000020225	0.000136901	0.00449394	-1.51486	ENSRNOG00000014948	Osgin1
470	ENSRNOT00000026803	0.000138379	0.00449394	0.354703	ENSRNOG00000019768	Ncoa4
471	ENSRNOT00000027506	0.000138223	0.00449394	-1.25241	ENSRNOG00000020254	Per2
472	ENSRNOT00000034567	0.000139172	0.00449394	0.388666	ENSRNOG00000024852	Tmx4
473	ENSRNOT00000041688	0.000138936	0.00449394	-1.25096	ENSRNOG00000033573	Sgk2
474	ENSRNOT00000057176	0.000139146	0.00449394	-0.700926	ENSRNOG00000014204	Pacsin3
475	ENSRNOT00000072132	0.000138069	0.00449394	-0.466678	ENSRNOG00000049975	Zfp46
476	ENSRNOT00000003344	0.000140094	0.00451419	0.407756	ENSRNOG00000002458	Cox11
477	ENSRNOT00000020909	0.000140715	0.0045247	-0.494872	ENSRNOG00000015589	Smyd5
478	ENSRNOT00000024917	0.000141678	0.00454089	0.671955	ENSRNOG00000018445	Agt
479	ENSRNOT00000038376	0.00014181	0.00454089	-0.792656	ENSRNOG00000021780	Rad51d
480	ENSRNOT00000061864	0.00014456	0.00461931	-0.536858	ENSRNOG00000047369	Sult1c2a
481	ENSRNOT00000023090	0.000147622	0.00470733	-1.64569	ENSRNOG00000017136	SYT17
482	ENSRNOT00000017420	0.000148013	0.00471002	-0.486659	ENSRNOG00000033570	Arhgap8
483	ENSRNOT00000029615	0.000148393	0.00471232	-0.435032	ENSRNOG00000027012	Usp54
484	ENSRNOT00000012519	0.000149153	0.00472325	-0.695325	ENSRNOG00000009453	Mob3b
485	ENSRNOT00000060698	0.000149353	0.00472325	-0.448685	ENSRNOG00000015434	Midn
486	ENSRNOT00000014704	0.000152785	0.00481195	0.471651	ENSRNOG00000010830	Slc25a4
487	ENSRNOT00000050223	0.000152734	0.00481195	0.355509	ENSRNOG00000006532	H3f3b
488	ENSRNOT00000027047	0.0001543	0.00483978	-0.368351	ENSRNOG00000019968	Trim8
489	ENSRNOT00000037800	0.000154134	0.00483978	-0.595033	ENSRNOG00000021712	Rcbtb1
490	ENSRNOT00000065868	0.000156951	0.00491288	-0.343706	ENSRNOG00000000900	Tpst1
491	ENSRNOT00000028660	0.000157557	0.0049218	0.373682	ENSRNOG00000021106	Gramd1a
492	ENSRNOT00000016088	0.000158995	0.00493713	0.540262	ENSRNOG00000011946	Ptn
493	ENSRNOT00000064041	0.000159013	0.00493713	-0.579313	ENSRNOG00000012420	Bcl9l
494	ENSRNOT00000065232	0.000158587	0.00493713	1.88641	ENSRNOG00000043337
495	ENSRNOT00000004081	0.00016147	0.0050033	-0.402648	ENSRNOG00000024578	Ttyh2
496	ENSRNOT00000073353	0.000164239	0.00507883	-3.02329	ENSRNOG00000045911	MEPCE
497	ENSRNOT00000015678	0.000164768	0.00508493	-0.341594	ENSRNOG00000011718	C1rl
498	ENSRNOT00000005005	0.00017016	0.00524079	-0.348232	ENSRNOG00000003709	Kmo
499	ENSRNOT00000058414	0.000172919	0.00531508	-0.390604	ENSRNOG00000006400	Tbc1d14
500	ENSRNOT00000025863	0.000174024	0.00533837	-0.51484	ENSRNOG00000018857	Abcd1
501	ENSRNOT00000022713	0.000175358	0.00536844	-0.806219	ENSRNOG00000022054	Paqr7
502	ENSRNOT00000042735	0.000175705	0.00536844	-0.399016	ENSRNOG00000004577	FEZ2
503	ENSRNOT00000025327	0.000176152	0.0053714	0.342294	ENSRNOG00000018673	Sec22b
504	ENSRNOT00000064171	0.000179109	0.00545073	-0.348173	ENSRNOG00000018395	Usp40
505	ENSRNOT00000071977	0.000179915	0.00546442	0.913345	ENSRNOG00000050553	Atp6v1c2
506	ENSRNOT00000002247	0.000182502	0.00552113	-0.416365	ENSRNOG00000001647	Ets2
507	ENSRNOT00000066182	0.000182209	0.00552113	-0.345237	ENSRNOG00000037264	Hcfc1
508	ENSRNOT00000029620	0.000189073	0.00569745	-0.338471	ENSRNOG00000009640	Psmf1
509	ENSRNOT00000058111	0.000188995	0.00569745	-0.538041	ENSRNOG00000013747	Sh3bp2
510	ENSRNOT00000018440	0.000193003	0.00580447	-0.444287	ENSRNOG00000013288	Xpo7
511	ENSRNOT00000007888	0.000193382	0.00580449	-0.349002	ENSRNOG00000005958	Rrbp1
512	ENSRNOT00000026871	0.00019413	0.00581556	1.72881	ENSRNOG00000019822	Gadd45b
513	ENSRNOT00000018343	0.000196931	0.00588798	-0.473248	ENSRNOG00000013409	Gclm
514	ENSRNOT00000074990	0.000199474	0.0059524	1.33644	ENSRNOG00000047172
515	ENSRNOT00000051843	0.000200215	0.00596291	0.501161	ENSRNOG00000012558	Orc2
516	ENSRNOT00000005289	0.000204266	0.00606002	0.337446	ENSRNOG00000003953	Rab3gap1
517	ENSRNOT00000009563	0.000203967	0.00606002	-0.735973	ENSRNOG00000007152	Bhlhe40
518	ENSRNOT00000055187	0.000207866	0.00615491	-0.340532	ENSRNOG00000020905	Hdac5
519	ENSRNOT00000004901	0.000210656	0.00621608	-0.339288	ENSRNOG00000003686	Tbl1x
520	ENSRNOT00000033090	0.000210742	0.00621608	1.42915	ENSRNOG00000025776	Ccdc148
521	ENSRNOT00000021738	0.000212998	0.00625854	0.387117	ENSRNOG00000016231	Polr2d
522	ENSRNOT00000038207	0.000212781	0.00625854	-0.546824	ENSRNOG00000042289	Plcxd2
523	ENSRNOT00000003811	0.00021432	0.00626142	-0.708212	ENSRNOG00000002834	Klb
524	ENSRNOT00000005715	0.000213975	0.00626142	0.438259	ENSRNOG00000004263	Ints7
525	ENSRNOT00000025333	0.000214317	0.00626142	-0.641639	ENSRNOG00000018753	Prelid2
526	ENSRNOT00000002484	0.00022043	0.00642766	0.344223	ENSRNOG00000001815	Eif4a2
527	ENSRNOT00000016677	0.000221437	0.00644478	-0.393202	ENSRNOG00000012262	Depdc7
528	ENSRNOT00000032825	0.000224198	0.0065128	0.447385	ENSRNOG00000025030	Dffb
529	ENSRNOT00000015571	0.000225295	0.00652058	0.644945	ENSRNOG00000011334	Tmem63c
530	ENSRNOT00000021229	0.000225742	0.00652058	-0.671775	ENSRNOG00000015658	Sorbs1
531	ENSRNOT00000072416	0.000225354	0.00652058	0.47517	ENSRNOG00000050087	Mphosph6
532	ENSRNOT00000020358	0.000227459	0.00655783	-0.531803	ENSRNOG00000015181	Snx21
533	ENSRNOT00000019579	0.00023107	0.00664943	-0.646497	ENSRNOG00000014597	Irs1
534	ENSRNOT00000000529	0.000234178	0.00672627	-0.375851	ENSRNOG00000000457	Tap1
535	ENSRNOT00000018083	0.000235891	0.00676279	-0.453599	ENSRNOG00000012876	Slc6a13
536	ENSRNOT00000037160	0.000236844	0.00677744	-0.338794	ENSRNOG00000028448	Elovl1
537	ENSRNOT00000049985	0.000239156	0.00683086	0.537296	ENSRNOG00000001074	Mphosph9
538	ENSRNOT00000005048	0.000240122	0.00684571	0.388959	ENSRNOG00000003714	Clk4
539	ENSRNOT00000006376	0.000243002	0.00690985	-0.336888	ENSRNOG00000004361	Parp10
540	ENSRNOT00000021752	0.000243273	0.00690985	-0.52571	ENSRNOG00000016029	Rb1
541	ENSRNOT00000073303	0.000243982	0.0069172	-0.36684	ENSRNOG00000049982	Pex26
542	ENSRNOT00000064551	0.000244619	0.00692245	-0.455139	ENSRNOG00000010652	Dock6
543	ENSRNOT00000022214	0.000246398	0.00695995	-0.37403	ENSRNOG00000016367	Vasp
544	ENSRNOT00000072540	0.000247469	0.00697735	0.786363	ENSRNOG00000047063
545	ENSRNOT00000006284	0.000250344	0.00704347	-0.558698	ENSRNOG00000004503	L3hypdh
546	ENSRNOT00000007092	0.000250733	0.00704347	-0.463793	ENSRNOG00000005275	Shmt1
547	ENSRNOT00000061304	0.000251864	0.00706232	0.625914	ENSRNOG00000002012	Donson
548	ENSRNOT00000032558	0.000253414	0.00709282	-0.408264	ENSRNOG00000023746	Tmem39b
549	ENSRNOT00000055536	0.000254889	0.00712111	0.763736	ENSRNOG00000017528	Gpr157
550	ENSRNOT00000002428	0.000258118	0.00718513	-0.353914	ENSRNOG00000001782	Osbpl11
551	ENSRNOT00000024602	0.000257678	0.00718513	0.336998	ENSRNOG00000017113	Ccnt2
552	ENSRNOT00000029922	0.000258731	0.00718915	-0.676815	ENSRNOG00000008510	Abtb2
553	ENSRNOT00000074868	0.000259657	0.00720184	-1.66065	ENSRNOG00000047817	Enox1
554	ENSRNOT00000054963	0.000261567	0.00724171	-0.352965	ENSRNOG00000036693	Slc25a10
555	ENSRNOT00000048490	0.000264279	0.00729355	0.391662	ENSRNOG00000030680	Ddx5
556	ENSRNOT00000067503	0.00026439	0.00729355	1.67643	ENSRNOG00000027480	Tmem116
557	ENSRNOT00000026846	0.000266331	0.0073339	-0.341288	ENSRNOG00000019824	Ell
558	ENSRNOT00000005844	0.000276958	0.00759259	0.380429	ENSRNOG00000004302	Pah
559	ENSRNOT00000057897	0.00027721	0.00759259	-1.04986	ENSRNOG00000030719	Csmd1
560	ENSRNOT00000067796	0.000276766	0.00759259	0.434473	ENSRNOG00000030572	Smc5
561	ENSRNOT00000012138	0.00027873	0.00761093	-0.331959	ENSRNOG00000022043	Yipf2
562	ENSRNOT00000025072	0.000278872	0.00761093	-0.386412	ENSRNOG00000018243	Ubfd1
563	ENSRNOT00000019778	0.00028063	0.0076453	0.437568	ENSRNOG00000014713	Csgalnact2
564	ENSRNOT00000012463	0.000281826	0.00766427	1.25656	ENSRNOG00000008936	Map3k6
565	ENSRNOT00000044893	0.000287566	0.00780653	-0.47727	ENSRNOG00000030334	Adck5
566	ENSRNOT00000006279	0.000288898	0.00782884	-0.725449	ENSRNOG00000004744	Fam84b
567	ENSRNOT00000012394	0.000291052	0.00787328	0.618662	ENSRNOG00000009358	Osgin2
568	ENSRNOT00000014614	0.000291996	0.00787339	0.414167	ENSRNOG00000010980	Proser1
569	ENSRNOT00000022635	0.000292082	0.00787339	-0.330917	ENSRNOG00000016372	Slc12a7
570	ENSRNOT00000009662	0.000293342	0.00789348	-0.48461	ENSRNOG00000007079	Met
571	ENSRNOT00000011485	0.000295286	0.00793187	-0.338637	ENSRNOG00000008615	Mal2
572	ENSRNOT00000014034	0.000296666	0.00794113	-0.565255	ENSRNOG00000010325	Ptger3
573	ENSRNOT00000074738	0.000296479	0.00794113	-0.489015	ENSRNOG00000038908	Phf11b
574	ENSRNOT00000065827	0.000299356	0.00799917	-0.328518	ENSRNOG00000012434	Zfp598
575	ENSRNOT00000033976	0.000304818	0.00813097	0.514317	ENSRNOG00000026455	Gpd1l
576	ENSRNOT00000027150	0.000308066	0.00819167	-0.3279	ENSRNOG00000020016	Lamtor1
577	ENSRNOT00000044690	0.000308162	0.00819167	-1.05893	ENSRNOG00000033609	Irx1
578	ENSRNOT00000002292	0.000312028	0.00828007	0.423745	ENSRNOG00000001687	Crybg3
579	ENSRNOT00000035002	0.000313315	0.00829988	-0.327093	ENSRNOG00000025832	Zer1
580	ENSRNOT00000073429	0.000316702	0.00837514	-0.338639	ENSRNOG00000046345	Rpn1
581	ENSRNOT00000009706	0.000321596	0.0084899	0.336163	ENSRNOG00000006763	Rbm18
582	ENSRNOT00000012154	0.000323679	0.00853023	-0.361165	ENSRNOG00000008798	Pipox
583	ENSRNOT00000068445	0.00032445	0.00853586	0.486216	ENSRNOG00000024863	Fam76b
584	ENSRNOT00000074146	0.000326387	0.00857214	-0.459142	ENSRNOG00000014900	CREM
585	ENSRNOT00000011904	0.000327689	0.00859161	1.02724	ENSRNOG00000008697	Nov
586	ENSRNOT00000017090	0.000328455	0.00859701	-0.326513	ENSRNOG00000012269	Lpcat3
587	ENSRNOT00000006141	0.000329665	0.00861397	-0.329061	ENSRNOG00000004414	F11r
588	ENSRNOT00000003932	0.000330679	0.00862577	1.06728	ENSRNOG00000002934	Atp1b1
589	ENSRNOT00000060810	0.000333378	0.00868142	-0.406588	ENSRNOG00000011914	Dtnb
590	ENSRNOT00000048379	0.000334358	0.00869219	0.376416	ENSRNOG00000018533	Iffo1
591	ENSRNOT00000010018	0.000334992	0.00869392	-0.97236	ENSRNOG00000007625	B3galt1
592	ENSRNOT00000006179	0.000337598	0.00874676	-0.331516	ENSRNOG00000004510	Slc35b1
593	ENSRNOT00000014605	0.000338884	0.00876526	0.564604	ENSRNOG00000010921	Taf1d
594	ENSRNOT00000020516	0.000341367	0.00881462	-0.666598	ENSRNOG00000015297	RGD1561662
595	ENSRNOT00000030005	0.00035049	0.00903499	0.615856	ENSRNOG00000028581	Ccdc138
596	ENSRNOT00000060432	0.000351384	0.00904284	-0.448293	ENSRNOG00000019688	Diap1
597	ENSRNOT00000068764	0.00035912	0.00922643	0.511072	ENSRNOG00000042274	Fbxo31
598	ENSRNOT00000007870	0.000360083	0.0092357	0.374202	ENSRNOG00000005861	Hsd11b1
599	ENSRNOT00000007583	0.000364214	0.0092796	0.625708	ENSRNOG00000005513	Srsf5
600	ENSRNOT00000019302	0.000363047	0.0092796	-0.333451	ENSRNOG00000042426	Cyp4v3
601	ENSRNOT00000052087	0.000363736	0.0092796	-0.324205	ENSRNOG00000029095	Trabd
602	ENSRNOT00000068634	0.000363102	0.0092796	-0.32773	ENSRNOG00000042411	Rps6ka1
603	ENSRNOT00000022557	0.000365701	0.00930204	-0.452097	ENSRNOG00000016573	Dgat2
604	ENSRNOT00000015412	0.000367426	0.00933043	-0.802931	ENSRNOG00000011580	Phf11d
605	ENSRNOT00000064716	0.00036814	0.0093331	0.618052	ENSRNOG00000004362	Rps6ka5
606	ENSRNOT00000000476	0.000370462	0.00937648	-0.698815	ENSRNOG00000000418	Zbtb12
607	ENSRNOT00000015752	0.00037484	0.00945609	0.639881	ENSRNOG00000011750	Fam180a
608	ENSRNOT00000017396	0.000374738	0.00945609	-0.331476	ENSRNOG00000013035	Rab33b
609	ENSRNOT00000015299	0.000376051	0.00947106	0.327974	ENSRNOG00000010895	Tmem30a
610	ENSRNOT00000037684	0.000378485	0.00951672	0.368317	ENSRNOG00000012651	Cwc22
611	ENSRNOT00000065518	0.00038009	0.00954145	0.388925	ENSRNOG00000043053	Zfp639
612	ENSRNOT00000010887	0.000384757	0.00964281	-0.956094	ENSRNOG00000008215	Trim47
613	ENSRNOT00000052231	0.000386241	0.0096559	0.42487	ENSRNOG00000028449
614	ENSRNOT00000072816	0.000386538	0.0096559	-0.702477	ENSRNOG00000045872	Tmem125
615	ENSRNOT00000036137	0.000388174	0.00968099	1.01157	ENSRNOG00000021440	Pptc7
616	ENSRNOT00000035209	0.000389774	0.00970511	-0.476124	ENSRNOG00000023280	Als2
617	ENSRNOT00000017617	0.000392395	0.00973875	0.459699	ENSRNOG00000013202	Akap7
618	ENSRNOT00000055735	0.000392025	0.00973875	-0.330037	ENSRNOG00000016214	Agl
619	ENSRNOT00000037685	0.000394748	0.00978133	-0.43459	ENSRNOG00000010748	Mtus1
620	ENSRNOT00000020380	0.000395585	0.00978626	-1.35192	ENSRNOG00000015195	Hdhd3
621	ENSRNOT00000022549	0.000399853	0.00987592	1.34269	ENSRNOG00000016750	Cyp26a1
622	ENSRNOT00000004127	0.000402446	0.00992088	-0.380186	ENSRNOG00000003086	Cenpv
623	ENSRNOT00000013801	0.000402967	0.00992088	0.574717	ENSRNOG00000010078	Spag1
624	ENSRNOT00000067668	0.000409086	0.0100554	-0.553427	ENSRNOG00000008079	Ugp2
625	ENSRNOT00000025881	0.000410459	0.010073	-0.794208	ENSRNOG00000019014	Ndst1
626	ENSRNOT00000057190	0.000411418	0.0100804	-0.624448	ENSRNOG00000037690	Sertad3
627	ENSRNOT00000006408	0.000412916	0.010101	-0.629886	ENSRNOG00000004763	Sirpa
628	ENSRNOT00000001123	0.000420853	0.0102787	-0.348647	ENSRNOG00000000847	Csnk2b
629	ENSRNOT00000024677	0.000424531	0.0103521	-0.468914	ENSRNOG00000018233	Gas6
630	ENSRNOT00000056601	0.000425999	0.0103714	-1.43882	ENSRNOG00000046386	Olr1353
631	ENSRNOT00000028898	0.000427244	0.0103852	0.748863	ENSRNOG00000021272	Mcm8
632	ENSRNOT00000011631	0.000430359	0.0104351	-0.426147	ENSRNOG00000008767	Atg4c
633	ENSRNOT00000012086	0.000430655	0.0104351	0.41254	ENSRNOG00000008980	Rbm48
634	ENSRNOT00000005478	0.00043279	0.0104702	1.49064	ENSRNOG00000004063	RGD1309926
635	ENSRNOT00000012661	0.000440461	0.0106223	-0.448551	ENSRNOG00000025695	Tns3
636	ENSRNOT00000029001	0.000439833	0.0106223	-0.48052	ENSRNOG00000021380	Fads6
637	ENSRNOT00000002982	0.000441338	0.0106268	-0.328828	ENSRNOG00000002191	0610040J01Rik
638	ENSRNOT00000058803	0.000443039	0.010651	-0.740813	ENSRNOG00000003205	Ldb2
639	ENSRNOT00000076636	0.000446137	0.0107087	0.476746	NA	NA
640	ENSRNOT00000026754	0.000449867	0.0107814	0.607719	ENSRNOG00000019740	Hdgfrp3
641	ENSRNOT00000058026	0.000452414	0.0108255	0.488337	ENSRNOG00000013100	Supt20
642	ENSRNOT00000001961	0.000454758	0.0108477	0.834303	ENSRNOG00000001442	Por
643	ENSRNOT00000016840	0.000454416	0.0108477	-0.7376	ENSRNOG00000012579	Tlcd1
644	ENSRNOT00000031058	0.000459568	0.0109454	1.17039	ENSRNOG00000026203	Pax8
645	ENSRNOT00000065882	0.000463376	0.011019	1.28515	ENSRNOG00000006170	Bach2
646	ENSRNOT00000031891	0.000464807	0.0110359	0.586174	ENSRNOG00000023360	Fus
647	ENSRNOT00000022341	0.000467318	0.0110784	-0.42294	ENSRNOG00000016587	Ninj1
648	ENSRNOT00000015521	0.000472235	0.0111777	-0.36435	ENSRNOG00000011352	Furin
649	ENSRNOT00000059565	0.000480768	0.0113621	1.12585	ENSRNOG00000010888	Ankrd33b
650	ENSRNOT00000037299	0.000483002	0.0113974	0.550589	ENSRNOG00000004557	Zfp763
651	ENSRNOT00000050072	0.000486571	0.0114639	0.388336	ENSRNOG00000032414	Tmem161b
652	ENSRNOT00000013768	0.000488411	0.0114791	-0.878495	ENSRNOG00000010266	Cd180
653	ENSRNOT00000039492	0.00048871	0.0114791	-1.17663	ENSRNOG00000006119	Slc7a15
654	ENSRNOT00000016002	0.000491791	0.0115338	-0.324492	ENSRNOG00000011899	Tmem150a
655	ENSRNOT00000074725	0.000493369	0.0115531	0.355148	ENSRNOG00000045665	Amigo1
656	ENSRNOT00000000306	0.000494516	0.0115623	-0.32008	ENSRNOG00000038001	Slc25a1
657	ENSRNOT00000012978	0.000496562	0.0115783	-0.319614	ENSRNOG00000009377	Nelfb
658	ENSRNOT00000025391	0.000496707	0.0115783	-0.376545	ENSRNOG00000018788	Btbd2
659	ENSRNOT00000003542	0.000498622	0.0116053	-0.378172	ENSRNOG00000002615	Pmm2
660	ENSRNOT00000015185	0.000504571	0.0117259	1.01803	ENSRNOG00000011107	Pcsk1
661	ENSRNOT00000046181	0.000508194	0.0117682	-0.35162	ENSRNOG00000003504	Rnaseh2a
662	ENSRNOT00000055582	0.00050869	0.0117682	-0.315687	ENSRNOG00000003728	Xylt2
663	ENSRNOT00000072208	0.000508189	0.0117682	-0.331056	ENSRNOG00000045952	Ephb4
664	ENSRNOT00000028089	0.000518167	0.0119693	-0.426797	ENSRNOG00000020698	Rnd2
665	ENSRNOT00000030757	0.000521841	0.0120361	0.450331	ENSRNOG00000001323	Zfp157
666	ENSRNOT00000072481	0.000523362	0.012053	0.394994	ENSRNOG00000046497	Brap
667	ENSRNOT00000044975	0.000526994	0.0121004	-0.429638	ENSRNOG00000029500	Tapbp
668	ENSRNOT00000048455	0.000526608	0.0121004	-0.336099	ENSRNOG00000030483	Rabggta
669	ENSRNOT00000066691	0.000528509	0.012117	-0.421372	ENSRNOG00000018287	RGD1307603
670	ENSRNOT00000019681	0.000530076	0.0121348	-0.443193	ENSRNOG00000049232	Tcf7l2
671	ENSRNOT00000006177	0.000533125	0.0121864	-1.02537	ENSRNOG00000004571	RGD1563680
672	ENSRNOT00000008553	0.000534418	0.0121978	-0.365077	ENSRNOG00000042253	Ecd
673	ENSRNOT00000024022	0.000536556	0.0122284	0.382339	ENSRNOG00000017791	Arhgap12
674	ENSRNOT00000025467	0.00053892	0.0122459	0.320998	ENSRNOG00000018849	Tcerg1
675	ENSRNOT00000068020	0.000538607	0.0122459	-0.31719	ENSRNOG00000008064	Naga
676	ENSRNOT00000009634	0.000541731	0.0122915	-0.317063	ENSRNOG00000007081	Xdh
677	ENSRNOT00000015802	0.000547356	0.0123825	-0.42973	ENSRNOG00000011752	Sh3d19
678	ENSRNOT00000023431	0.000547184	0.0123825	-0.495518	ENSRNOG00000017401	Tmco4
679	ENSRNOT00000000881	0.000549277	0.0124022	-0.35043	ENSRNOG00000000694	Dao
680	ENSRNOT00000063865	0.000549843	0.0124022	-0.345071	ENSRNOG00000012185	Zfyve21
681	ENSRNOT00000065848	0.000553814	0.0124734	-0.362017	ENSRNOG00000004591	Alg12
682	ENSRNOT00000024725	0.000558092	0.0125513	-0.606881	ENSRNOG00000018336	Eps8l2
683	ENSRNOT00000012993	0.000561615	0.0125936	0.462709	ENSRNOG00000009745	PPP3CC
684	ENSRNOT00000071195	0.000561599	0.0125936	-0.647731	ENSRNOG00000046468	Ptgfr
685	ENSRNOT00000010691	0.000564031	0.0126293	0.561161	ENSRNOG00000022615	Tp53i13
686	ENSRNOT00000012880	0.000565796	0.0126504	-0.577316	ENSRNOG00000009687	Ccdc120
687	ENSRNOT00000067883	0.000568576	0.0126915	-0.320154	ENSRNOG00000030683	Vps26a
688	ENSRNOT00000072869	0.000569288	0.0126915	-0.910538	ENSRNOG00000045843	Rusc2
689	ENSRNOT00000002800	0.000574523	0.0127526	0.467609	ENSRNOG00000002036	Paxbp1
690	ENSRNOT00000009151	0.000572977	0.0127526	-0.470144	ENSRNOG00000006628	Dusp16
691	ENSRNOT00000040736	0.000574388	0.0127526	-0.929296	ENSRNOG00000011815	Sgk1
692	ENSRNOT00000065983	0.000576267	0.0127728	0.433906	ENSRNOG00000016249	Cep85
693	ENSRNOT00000059509	0.000579244	0.0128203	-1.07533	ENSRNOG00000038931
694	ENSRNOT00000010826	0.000581629	0.0128545	-0.319289	ENSRNOG00000007971	Wbp2
695	ENSRNOT00000012767	0.000584164	0.012855	0.422221	ENSRNOG00000009639	Zrsr1
696	ENSRNOT00000026870	0.000583935	0.012855	-0.363423	ENSRNOG00000019776	Sh3gl3
697	ENSRNOT00000061233	0.000584033	0.012855	-0.314372	ENSRNOG00000019282	Ubqln1
698	ENSRNOT00000054757	0.00058906	0.0129441	-0.431537	ENSRNOG00000036604	Ifit2
699	ENSRNOT00000016770	0.000594889	0.0130501	-0.315648	ENSRNOG00000012552	Ints4
700	ENSRNOT00000071762	0.000595585	0.0130501	1.22842	ENSRNOG00000048817
701	ENSRNOT00000022428	0.000599874	0.0131067	1.12381	ENSRNOG00000016708	E2f1
702	ENSRNOT00000061392	0.000599236	0.0131067	0.333354	ENSRNOG00000042179	Gtl3
703	ENSRNOT00000011651	0.000602383	0.0131241	0.575128	ENSRNOG00000008628	Ica1
704	ENSRNOT00000021704	0.000602117	0.0131241	1.68219	ENSRNOG00000016222	Ppp1r3g
705	ENSRNOT00000016933	0.000607155	0.0132093	0.5304	ENSRNOG00000012629	Rab23
706	ENSRNOT00000036995	0.000613037	0.0133184	0.536203	ENSRNOG00000027742	Adamtsl2
707	ENSRNOT00000018620	0.000617864	0.0134042	-0.327789	ENSRNOG00000013594	Acp2
708	ENSRNOT00000013333	0.000621144	0.0134564	0.346146	ENSRNOG00000009987	Akap11
709	ENSRNOT00000007548	0.000627456	0.0135739	-0.581224	ENSRNOG00000029478	Cyp4f39
710	ENSRNOT00000002724	0.000633194	0.0136788	-0.326737	ENSRNOG00000001990	Ugt2b17
711	ENSRNOT00000004762	0.000635491	0.0137091	0.961435	ENSRNOG00000003510	Fmo2
712	ENSRNOT00000004070	0.000648615	0.0139438	1.09505	ENSRNOG00000003020	Slc25a47
713	ENSRNOT00000006841	0.000649097	0.0139438	0.564396	ENSRNOG00000005122	Uvssa
714	ENSRNOT00000073258	0.000649088	0.0139438	0.310454	ENSRNOG00000045698	Lin7c
715	ENSRNOT00000005726	0.000652203	0.0139909	0.929896	ENSRNOG00000004307	Tor3a
716	ENSRNOT00000005863	0.000655095	0.0140333	1.43887	ENSRNOG00000004377	Lpin1
717	ENSRNOT00000032783	0.000656148	0.0140363	0.32914	ENSRNOG00000023588	Dmgdh
718	ENSRNOT00000045951	0.000659047	0.0140786	-0.31348	ENSRNOG00000001556
719	ENSRNOT00000012253	0.000664478	0.0141749	0.365547	ENSRNOG00000009163	Fam133b
720	ENSRNOT00000018061	0.000667804	0.0142125	-0.394915	ENSRNOG00000012946	Mov10
721	ENSRNOT00000024794	0.000669822	0.0142125	-0.41394	ENSRNOG00000018351	Thap4
722	ENSRNOT00000027459	0.000669945	0.0142125	-0.384114	ENSRNOG00000020202	Asrgl1
723	ENSRNOT00000041188	0.000669317	0.0142125	-1.02401	ENSRNOG00000018851	Ppp2r2b
724	ENSRNOT00000014301	0.000674002	0.0142788	0.393411	ENSRNOG00000010642	Lysmd2
725	ENSRNOT00000027949	0.000677319	0.0143293	-0.606082	ENSRNOG00000020580	A230050P20Rik
726	ENSRNOT00000005251	0.000680941	0.0143663	1.7176	ENSRNOG00000003895	Rgs1
727	ENSRNOT00000021046	0.00068039	0.0143663	0.588007	ENSRNOG00000015707
728	ENSRNOT00000010056	0.00068475	0.0143707	0.950801	ENSRNOG00000007637	Acer2
729	ENSRNOT00000010545	0.000684898	0.0143707	0.313622	ENSRNOG00000007895	Pdhb
730	ENSRNOT00000018394	0.000684296	0.0143707	0.847732	ENSRNOG00000013728	Polg2
731	ENSRNOT00000040116	0.000684335	0.0143707	-0.665263	ENSRNOG00000038955	MGC105567
732	ENSRNOT00000005574	0.000688375	0.0144239	-0.345389	ENSRNOG00000004139	Ndel1
733	ENSRNOT00000023638	0.000694374	0.0145075	-0.504375	ENSRNOG00000017505	Npepo
734	ENSRNOT00000036753	0.000695202	0.0145075	-0.625274	ENSRNOG00000025998	Aim1
735	ENSRNOT00000072698	0.000694741	0.0145075	-0.71289	ENSRNOG00000048088	Mest
736	ENSRNOT00000011500	0.000699448	0.0145565	0.539856	ENSRNOG00000008635	Mks1
737	ENSRNOT00000046456	0.00069886	0.0145565	-0.325203	ENSRNOG00000004711	Mta1
738	ENSRNOT00000064276	0.000702753	0.0146055	-0.585708	ENSRNOG00000000981	Scarb1
739	ENSRNOT00000065346	0.000709665	0.0147291	0.457459	ENSRNOG00000021324	RGD1565059
740	ENSRNOT00000006365	0.000729487	0.0150997	-0.451928	ENSRNOG00000004776	Ftsj1
741	ENSRNOT00000065871	0.000729255	0.0150997	-0.498708	ENSRNOG00000010237	Map7d1
742	ENSRNOT00000005753	0.000735133	0.0151961	1.28085	ENSRNOG00000004351	Slc25a29
743	ENSRNOT00000000824	0.000738431	0.0152437	0.367181	ENSRNOG00000000661	Hps4
744	ENSRNOT00000025052	0.000747743	0.0153448	-0.316836	ENSRNOG00000018404	Aars
745	ENSRNOT00000045642	0.000748265	0.0153448	-0.788411	ENSRNOG00000013993
746	ENSRNOT00000049729	0.000745732	0.0153448	-0.682101	ENSRNOG00000032374	Paqr9
747	ENSRNOT00000072459	0.000748331	0.0153448	1.17473	ENSRNOG00000049811
748	ENSRNOT00000076146	0.000748207	0.0153448	0.82445	NA	NA
749	ENSRNOT00000013296	0.000770786	0.0157841	-1.25468	ENSRNOG00000009979	Sebox
750	ENSRNOT00000051720	0.000774339	0.0158357	-0.627721	ENSRNOG00000011474	Ppp1r3b
751	ENSRNOT00000030302	0.000778098	0.0158914	-0.318327	ENSRNOG00000030317	Apitd1
752	ENSRNOT00000047200	0.000789524	0.0161034	0.801642	ENSRNOG00000033110	Svep1
753	ENSRNOT00000011082	0.000796456	0.0162135	-0.311388	ENSRNOG00000008106	Shmt2
754	ENSRNOT00000024141	0.000797605	0.0162135	-0.327948	ENSRNOG00000017820	Nqo2
755	ENSRNOT00000024160	0.000798771	0.0162135	-0.540084	ENSRNOG00000017899	Akr7a3
756	ENSRNOT00000073091	0.000799155	0.0162135	-0.417782	ENSRNOG00000047476	Wasf1
757	ENSRNOT00000005849	0.000800896	0.0162274	-0.343397	ENSRNOG00000004423	Zfp238
758	ENSRNOT00000017338	0.000806597	0.0162784	-0.772444	ENSRNOG00000012826	Creb3l2
759	ENSRNOT00000018905	0.000806333	0.0162784	0.5561	ENSRNOG00000014059	Odf2l
760	ENSRNOT00000022683	0.000805435	0.0162784	-0.57157	ENSRNOG00000025327	Tert
761	ENSRNOT00000004864	0.000809515	0.0163158	0.578422	ENSRNOG00000003620	Fmo3
762	ENSRNOT00000005059	0.000816236	0.0164089	0.359769	ENSRNOG00000003723	Wdr26
763	ENSRNOT00000019934	0.000816271	0.0164089	-0.543861	ENSRNOG00000014667	Dll1
764	ENSRNOT00000026617	0.000821976	0.0165019	0.311654	ENSRNOG00000019205	Gnpat
765	ENSRNOT00000018318	0.000823763	0.0165162	-0.831737	ENSRNOG00000013683	S1pr1
766	ENSRNOT00000043151	0.000828186	0.0165616	0.461084	ENSRNOG00000030142	Hist1h4b
767	ENSRNOT00000073930	0.000828001	0.0165616	0.646346	ENSRNOG00000047860	Plin5
768	ENSRNOT00000005147	0.00083149	0.0165707	-0.335297	ENSRNOG00000003779	Dedd
769	ENSRNOT00000036876	0.000830493	0.0165707	-0.846061	ENSRNOG00000016123	Rnf144b
770	ENSRNOT00000068078	0.000831882	0.0165707	0.359837	ENSRNOG00000003809	Sat1
771	ENSRNOT00000016424	0.000837461	0.0166601	-0.423256	ENSRNOG00000011781	Oplah
772	ENSRNOT00000015975	0.000847097	0.01683	0.420621	ENSRNOG00000011997
773	ENSRNOT00000008274	0.000850777	0.0168595	0.436575	ENSRNOG00000005464	Lgalsl
774	ENSRNOT00000018154	0.000850836	0.0168595	-0.520582	ENSRNOG00000013172	Nr1h3
775	ENSRNOT00000075078	0.000851878	0.0168595	-3.23399	ENSRNOG00000050206	Shank2
776	ENSRNOT00000022865	0.000854787	0.0168953	-0.31381	ENSRNOG00000016645	Sfmbt1
777	ENSRNOT00000020932	0.000856012	0.0168977	-0.488595	ENSRNOG00000015544	Tuba1c
778	ENSRNOT00000001024	0.000862875	0.0170113	-0.302728	ENSRNOG00000000786	Rpp21
779	ENSRNOT00000014373	0.000874212	0.0171906	0.427745	ENSRNOG00000010750	Twistnb
780	ENSRNOT00000050914	0.00087379	0.0171906	-2.80166	ENSRNOG00000021101	Sema6c
781	ENSRNOT00000065090	0.000884347	0.0173676	0.553077	ENSRNOG00000004521	Prpf39
782	ENSRNOT00000066451	0.000889539	0.0174363	0.782609	ENSRNOG00000009936	Dido1
783	ENSRNOT00000076160	0.00089012	0.0174363	0.312276	NA	NA
784	ENSRNOT00000015188	0.000899332	0.0175846	-0.334019	ENSRNOG00000011201	Cmtm8
785	ENSRNOT00000056380	0.000899982	0.0175846	-0.45521	ENSRNOG00000021131	Fam63a
786	ENSRNOT00000026433	0.00090246	0.0176106	-0.508085	ENSRNOG00000019544	Zbtb2
787	ENSRNOT00000009556	0.000907922	0.0176947	-0.348694	ENSRNOG00000007219	Hsp90aa1
788	ENSRNOT00000019512	0.000913856	0.0177877	-0.351576	ENSRNOG00000014104	Myo5b
789	ENSRNOT00000023436	0.000916487	0.0178163	-0.553853	ENSRNOG00000023661	Celf2
790	ENSRNOT00000050571	0.000918536	0.0178336	-1.08902	ENSRNOG00000012190	Cldn2
791	ENSRNOT00000011521	0.000919778	0.0178351	-0.301013	ENSRNOG00000008648	Mogs
792	ENSRNOT00000000748	0.000922628	0.0178678	0.31335	ENSRNOG00000000609	Ipmk
793	ENSRNOT00000075153	0.000932181	0.01803	-0.591176	ENSRNOG00000047005	Kcnk5
794	ENSRNOT00000022522	0.000937916	0.0181053	-0.476643	ENSRNOG00000016776	Extl1
795	ENSRNOT00000061422	0.000938433	0.0181053	0.533761	ENSRNOG00000039971	Ctla2a
796	ENSRNOT00000048533	0.000940135	0.0181153	0.493672	ENSRNOG00000043107	Abhd10
797	ENSRNOT00000052360	0.000946667	0.0181955	-0.410311	ENSRNOG00000031208	Mgat1
798	ENSRNOT00000070804	0.000946334	0.0181955	0.48217	ENSRNOG00000050711
799	ENSRNOT00000045795	0.000949548	0.018228	-0.313805	ENSRNOG00000032878	CXXC5
800	ENSRNOT00000009336	0.000955487	0.0182675	-0.87435	ENSRNOG00000006967	Xiap
801	ENSRNOT00000012606	0.000955197	0.0182675	0.336446	ENSRNOG00000009076	Ttpal
802	ENSRNOT00000022213	0.000956368	0.0182675	-0.346171	ENSRNOG00000015911	Lrp5
803	ENSRNOT00000070972	0.000954821	0.0182675	2.11861	ENSRNOG00000007430	Slx4ip
804	ENSRNOT00000041569	0.000959733	0.0183089	-1.00724	ENSRNOG00000010262	Hdc
805	ENSRNOT00000020012	0.00096376	0.0183401	-0.52657	ENSRNOG00000014900	CREM
806	ENSRNOT00000046190	0.00096312	0.0183401	-1.02083	ENSRNOG00000028630	Ksr2
807	ENSRNOT00000038955	0.000975438	0.0185394	0.930031	ENSRNOG00000028116	Gm11437
808	ENSRNOT00000035875	0.000982035	0.0186416	-0.299426	ENSRNOG00000023541	Ahctf1
809	ENSRNOT00000039942	0.000987394	0.0187202	0.310065	ENSRNOG00000018392	Tnks2
810	ENSRNOT00000022898	0.000989412	0.0187353	-0.375572	ENSRNOG00000016892	Nr2f6
811	ENSRNOT00000061446	0.000993828	0.0187957	0.76459	ENSRNOG00000001110	N4bp2l1
812	ENSRNOT00000039857	0.000996201	0.0188174	-0.334066	ENSRNOG00000026128	Cpne8
813	ENSRNOT00000007625	0.00100258	0.0188682	0.67127	ENSRNOG00000005472	Sp4
814	ENSRNOT00000015864	0.00100044	0.0188682	0.346576	ENSRNOG00000011639	Mrpl47
815	ENSRNOT00000028720	0.00100226	0.0188682	-0.334852	ENSRNOG00000021150	Plcb3
816	ENSRNOT00000008827	0.00100435	0.0188783	0.301711	ENSRNOG00000006559	Akap8
817	ENSRNOT00000019767	0.00101261	0.0190102	-0.603683	ENSRNOG00000014727	Fahd1
818	ENSRNOT00000034300	0.00101699	0.0190692	-0.55895	ENSRNOG00000008680	Loxl1
819	ENSRNOT00000045106	0.00101824	0.0190693	-0.418195	ENSRNOG00000029127	Parp16
820	ENSRNOT00000003605	0.00103059	0.0192767	0.679561	ENSRNOG00000002680	Lamc1
821	ENSRNOT00000017224	0.00103308	0.0192767	-0.329331	ENSRNOG00000012865	Parp3
822	ENSRNOT00000025846	0.00103237	0.0192767	0.625359	ENSRNOG00000019132	Fv1
823	ENSRNOT00000011371	0.00104303	0.019368	0.303641	ENSRNOG00000008393	Tax1bp1
824	ENSRNOT00000017783	0.00104289	0.019368	-0.298859	ENSRNOG00000012953	Arsa
825	ENSRNOT00000036321	0.00104167	0.019368	-0.391745	ENSRNOG00000026204	Dclre1a
826	ENSRNOT00000062017	0.00104011	0.019368	-0.329427	ENSRNOG00000040297	Ttc37
827	ENSRNOT00000003840	0.00105228	0.0195162	-0.31194	ENSRNOG00000002821	Phlpp1
828	ENSRNOT00000067004	0.0010605	0.0196449	0.299272	ENSRNOG00000000397	Ccar1
829	ENSRNOT00000001720	0.0010652	0.0197081	0.338962	ENSRNOG00000001277	Mafk
830	ENSRNOT00000026705	0.00107628	0.0198891	-0.552543	ENSRNOG00000019638	Lmna
831	ENSRNOT00000027616	0.00108135	0.0199589	-0.379964	ENSRNOG00000020298	Bag3
832	ENSRNOT00000009893	0.00108791	0.0200394	-0.297705	ENSRNOG00000007422	Vav2
833	ENSRNOT00000040999	0.00108833	0.0200394	0.699769	ENSRNOG00000033699	Ly49si2
834	ENSRNOT00000019386	0.0010962	0.0201601	0.710776	ENSRNOG00000014297	Sdc4
835	ENSRNOT00000040488	0.00110508	0.0202747	-0.296557	ENSRNOG00000033508	Mink1
836	ENSRNOT00000067655	0.00110397	0.0202747	0.341986	ENSRNOG00000010381	Mknk1
837	ENSRNOT00000016111	0.00110764	0.0202976	0.477629	ENSRNOG00000012017	Fam105b
838	ENSRNOT00000000426	0.00111039	0.0203237	-0.64464	ENSRNOG00000000379	Dnajc12
839	ENSRNOT00000007492	0.00111309	0.0203488	-0.582289	ENSRNOG00000005289	Prkd3
840	ENSRNOT00000024875	0.00111517	0.0203625	-0.443829	ENSRNOG00000018411	Pold3
841	ENSRNOT00000061735	0.00111845	0.020398	0.361686	ENSRNOG00000018574	Qsox2
842	ENSRNOT00000013165	0.00113252	0.0206058	-0.298639	ENSRNOG00000009271	Smarca4
843	ENSRNOT00000031243	0.00113247	0.0206058	-0.61316	ENSRNOG00000021517	Tmem231
844	ENSRNOT00000025528	0.00113595	0.0206437	-0.710232	ENSRNOG00000018874	Phf19
845	ENSRNOT00000033196	0.00114832	0.0208358	-0.343796	ENSRNOG00000006302	Gclc
846	ENSRNOT00000050617	0.00114924	0.0208358	-0.296315	ENSRNOG00000009954	Cacul1
847	ENSRNOT00000067514	0.00115851	0.020979	-0.83366	ENSRNOG00000030317	Apitd1
848	ENSRNOT00000027530	0.00117241	0.0212057	0.329146	ENSRNOG00000020315	Taf13
849	ENSRNOT00000009318	0.00117764	0.0212251	0.373795	ENSRNOG00000006792	Cep57
850	ENSRNOT00000009564	0.00117593	0.0212251	0.315838	ENSRNOG00000007128	Nop56
851	ENSRNOT00000015573	0.00117702	0.0212251	-0.494892	ENSRNOG00000011216	Tbl1xr1
852	ENSRNOT00000007794	0.00118458	0.0212753	0.303485	ENSRNOG00000005924	Dstn
853	ENSRNOT00000012258	0.00118327	0.0212753	0.298706	ENSRNOG00000009248	Pnrc2
854	ENSRNOT00000030934	0.00118308	0.0212753	0.456825	ENSRNOG00000025768	Clk1
855	ENSRNOT00000032158	0.00119598	0.0214371	-0.583814	ENSRNOG00000025209	Plxnd1
856	ENSRNOT00000076472	0.00119639	0.0214371	0.410937	NA	NA
857	ENSRNOT00000048262	0.00120279	0.0215267	-0.484921	ENSRNOG00000031930	Bin2
858	ENSRNOT00000040625	0.00120702	0.0215773	0.370609	ENSRNOG00000032919	Zfp105
859	ENSRNOT00000006784	0.00121087	0.021585	-1.28214	ENSRNOG00000005109	Rprm
860	ENSRNOT00000028545	0.00121167	0.021585	-0.723098	ENSRNOG00000021029	Hamp
861	ENSRNOT00000049170	0.00120886	0.021585	-0.365635	ENSRNOG00000028956	MBD3
862	ENSRNOT00000047903	0.00121771	0.0216674	-0.673227	ENSRNOG00000015124	Gpam
863	ENSRNOT00000022924	0.0012459	0.0221176	0.306788	ENSRNOG00000016855	B3galnt2
864	ENSRNOT00000060459	0.00124474	0.0221176	0.394123	ENSRNOG00000019986	Pot1
865	ENSRNOT00000011311	0.00124856	0.0221392	-0.293029	ENSRNOG00000008377	Wdtc1
866	ENSRNOT00000022746	0.0012592	0.0223021	-0.458172	ENSRNOG00000016968	Gramd4
867	ENSRNOT00000008193	0.00127531	0.0224096	0.302835	ENSRNOG00000005927	Cpsf6
868	ENSRNOT00000016740	0.00126996	0.0224096	-0.357672	ENSRNOG00000011931	Smarca2
869	ENSRNOT00000020030	0.00127119	0.0224096	0.406468	ENSRNOG00000014808	Srfbp1
870	ENSRNOT00000025820	0.00127278	0.0224096	-1.20419	ENSRNOG00000019110	Ocstamp
871	ENSRNOT00000027151	0.00126712	0.0224096	-1.6025	ENSRNOG00000020007	Epb41l1
872	ENSRNOT00000067090	0.0012755	0.0224096	0.470709	ENSRNOG00000042283
873	ENSRNOT00000076198	0.00127192	0.0224096	-0.294488	NA	NA
874	ENSRNOT00000056200	0.00129051	0.0226411	0.726894	ENSRNOG00000037206	Ccdc77
875	ENSRNOT00000076106	0.00129162	0.0226411	-0.448598	NA	NA
876	ENSRNOT00000019551	0.00129778	0.0226655	0.664583	ENSRNOG00000014509	Sacs
877	ENSRNOT00000026290	0.00129893	0.0226655	-0.43185	ENSRNOG00000019417	Hsd3b5
878	ENSRNOT00000035621	0.00129601	0.0226655	0.48105	ENSRNOG00000023919	Gbas
879	ENSRNOT00000036172	0.00129793	0.0226655	-0.528526	ENSRNOG00000007921	Hnrnpm
880	ENSRNOT00000039467	0.00130269	0.0227054	0.637756	ENSRNOG00000024043	Orc6
881	ENSRNOT00000023667	0.00131653	0.0229204	-0.601838	ENSRNOG00000017438	Gfra1
882	ENSRNOT00000019004	0.00132003	0.0229553	0.825015	ENSRNOG00000013954	Alpl
883	ENSRNOT00000009439	0.00132654	0.0230424	0.453278	ENSRNOG00000007131	Paxip1
884	ENSRNOT00000001853	0.00133006	0.0230774	-0.43622	ENSRNOG00000001372	Oas1b
885	ENSRNOT00000015142	0.00133652	0.0231549	-0.596998	ENSRNOG00000011349	Lonrf1
886	ENSRNOT00000022193	0.00133754	0.0231549	-0.563278	ENSRNOG00000016565
887	ENSRNOT00000056289	0.00133971	0.0231663	-0.291379	ENSRNOG00000023816	Aph1a
888	ENSRNOT00000008582	0.00134623	0.0231891	-0.50611	ENSRNOG00000006396	Sdc1
889	ENSRNOT00000021155	0.00134708	0.0231891	-0.749452	ENSRNOG00000015736	Dhrs3
890	ENSRNOT00000055542	0.00134532	0.0231891	-0.901958	ENSRNOG00000042587
891	ENSRNOT00000076343	0.001343	0.0231891	2.00776	NA	NA
892	ENSRNOT00000040461	0.00135138	0.0232371	1.12861	ENSRNOG00000014456	Coq10b
893	ENSRNOT00000011983	0.00135616	0.0232931	0.449063	ENSRNOG00000008890	Slc18a2
894	ENSRNOT00000005148	0.0013608	0.0233467	0.470013	ENSRNOG00000003861	Gorab
895	ENSRNOT00000047831	0.00136308	0.0233597	-0.504191	ENSRNOG00000019667	Ppfibp2
896	ENSRNOT00000037015	0.00137301	0.0235035	-0.617337	ENSRNOG00000012580	Ccdc141
897	ENSRNOT00000007476	0.00137469	0.0235062	0.457145	ENSRNOG00000005496	Ing3
898	ENSRNOT00000012760	0.00138431	0.0236443	0.442603	ENSRNOG00000009565	Pdk4
899	ENSRNOT00000016709	0.00138652	0.0236557	0.307237	ENSRNOG00000012325	Adk
900	ENSRNOT00000022432	0.00139436	0.0237629	-0.299054	ENSRNOG00000016509	Usp10
901	ENSRNOT00000028295	0.00140949	0.0239942	-0.297545	ENSRNOG00000020853	Scap
902	ENSRNOT00000050804	0.001423	0.0241973	-0.566108	ENSRNOG00000034221	RGD1562658
903	ENSRNOT00000020366	0.00143596	0.0243906	-0.484423	ENSRNOG00000015105	Bspry
904	ENSRNOT00000007999	0.00144717	0.0244634	0.543696	ENSRNOG00000005333	Azin1
905	ENSRNOT00000013863	0.00145141	0.0244634	-0.415799	ENSRNOG00000010170	Tubb4b
906	ENSRNOT00000014489	0.00144962	0.0244634	-0.445727	ENSRNOG00000010896	Tprn
907	ENSRNOT00000018725	0.00145013	0.0244634	-0.743193	ENSRNOG00000013922	Dok2
908	ENSRNOT00000026426	0.00144917	0.0244634	0.693265	ENSRNOG00000019536	Smim3
909	ENSRNOT00000028677	0.00144667	0.0244634	-0.420877	ENSRNOG00000021120	Prune
910	ENSRNOT00000029230	0.00144717	0.0244634	-0.293073	ENSRNOG00000026488	Gltpd2
911	ENSRNOT00000075511	0.00145986	0.0245789	0.345208	ENSRNOG00000048617	Ensa
912	ENSRNOT00000004519	0.0014623	0.024593	-0.389275	ENSRNOG00000003310	Tmem63a
913	ENSRNOT00000019531	0.00146792	0.0246234	-0.356724	ENSRNOG00000014160	Tcp1
914	ENSRNOT00000057738	0.00146893	0.0246234	0.783622	ENSRNOG00000018859	Pik3ip1
915	ENSRNOT00000066805	0.00146659	0.0246234	-0.289232	ENSRNOG00000015292	Cul2
916	ENSRNOT00000011572	0.0014735	0.0246603	-0.296493	ENSRNOG00000008713	Slc41a2
917	ENSRNOT00000033980	0.00147456	0.0246603	0.846551	ENSRNOG00000026466	Lrrtm3
918	ENSRNOT00000059431	0.00147595	0.0246603	-0.334619	ENSRNOG00000024322	Shroom2
919	ENSRNOT00000038703	0.00149526	0.0249558	-0.567526	ENSRNOG00000028335	Fat4
920	ENSRNOT00000002411	0.00150312	0.0250596	0.45958	ENSRNOG00000001769	Tnk2
921	ENSRNOT00000015756	0.00150902	0.0251306	0.333349	ENSRNOG00000011817	Rpl22l1
922	ENSRNOT00000024976	0.00151209	0.0251544	0.522833	ENSRNOG00000018476	Fuom
923	ENSRNOT00000005722	0.00152874	0.0254039	-0.555538	ENSRNOG00000004328	Deptor
924	ENSRNOT00000037115	0.00154229	0.0256014	0.358136	ENSRNOG00000024213	Golim4
925	ENSRNOT00000013501	0.00156228	0.0259051	0.334049	ENSRNOG00000010008	Polr3a
926	ENSRNOT00000055970	0.00156663	0.0259491	-0.288834	ENSRNOG00000018309	Chd4
927	ENSRNOT00000026186	0.00157535	0.0260617	0.405444	ENSRNOG00000019342	Sult1a1
928	ENSRNOT00000059263	0.00157682	0.0260617	0.810527	ENSRNOG00000026874	Zfp956
929	ENSRNOT00000012257	0.00159502	0.0263341	-0.438925	ENSRNOG00000008691	Ick
930	ENSRNOT00000006542	0.00161352	0.026611	-0.610148	ENSRNOG00000004672	Sec14l2
931	ENSRNOT00000058072	0.00163254	0.0268868	-0.395104	ENSRNOG00000012878	Atp7b
932	ENSRNOT00000066722	0.00163375	0.0268868	-0.570529	ENSRNOG00000006167	Rasal3
933	ENSRNOT00000013865	0.00163804	0.0269284	0.433359	ENSRNOG00000010435	Nupl2
934	ENSRNOT00000015810	0.00164896	0.0270315	0.337742	ENSRNOG00000011361	Slc37a4
935	ENSRNOT00000017121	0.00164959	0.0270315	-0.385973	ENSRNOG00000012744	RGD1309350
936	ENSRNOT00000071893	0.00164675	0.0270315	-0.482324	ENSRNOG00000047531	Ccdc57
937	ENSRNOT00000004047	0.00165724	0.0270988	0.571424	ENSRNOG00000003028	DNAH17
938	ENSRNOT00000012915	0.00165693	0.0270988	-0.365404	ENSRNOG00000009724	Tstd2
939	ENSRNOT00000071712	0.0016678	0.0272135	-0.289361	ENSRNOG00000046379	Srm
940	ENSRNOT00000075638	0.00166766	0.0272135	-0.292888	ENSRNOG00000003289	Lap3
941	ENSRNOT00000027612	0.00167685	0.0273322	-0.307612	ENSRNOG00000020377	Cideb
942	ENSRNOT00000001654	0.00169272	0.0275616	-0.290149	ENSRNOG00000001235	Gna12
943	ENSRNOT00000018696	0.00169501	0.0275695	-0.431674	ENSRNOG00000013945	Itpkc
944	ENSRNOT00000056865	0.0017	0.0276215	-0.433735	ENSRNOG00000000692	Ung
945	ENSRNOT00000017937	0.00170211	0.0276265	-0.647716	ENSRNOG00000013140	Pdzd2
946	ENSRNOT00000007333	0.00172238	0.0278669	-0.497914	ENSRNOG00000005082	Irf6
947	ENSRNOT00000015635	0.00172158	0.0278669	0.38109	ENSRNOG00000028919	Zfp868
948	ENSRNOT00000065894	0.00171875	0.0278669	-1.8237	ENSRNOG00000024277	Card11
949	ENSRNOT00000001774	0.00173306	0.0279807	-0.725885	ENSRNOG00000001309	Camkk2
950	ENSRNOT00000009532	0.00173242	0.0279807	0.431695	ENSRNOG00000007230	Kank3
951	ENSRNOT00000024801	0.00173526	0.0279868	0.327018	ENSRNOG00000018353	Rad17
952	ENSRNOT00000022585	0.00174283	0.0280794	-0.363475	ENSRNOG00000016678	Angptl2
953	ENSRNOT00000019911	0.00174843	0.0281399	0.302799	ENSRNOG00000042389	Bcl10
954	ENSRNOT00000019652	0.00175168	0.0281627	0.447994	ENSRNOG00000014254	Cpt1a
955	ENSRNOT00000042459	0.00176161	0.028273	-0.393464	ENSRNOG00000034254	Actb
956	ENSRNOT00000076022	0.00176223	0.028273	-0.371314	NA	NA
957	ENSRNOT00000005685	0.0017646	0.0282815	0.493662	ENSRNOG00000004306	Zbtb39
958	ENSRNOT00000022799	0.00176954	0.0283311	0.746036	ENSRNOG00000016949	Slc25a33
959	ENSRNOT00000020014	0.0017852	0.028552	0.846984	ENSRNOG00000014786	Ccne1
960	ENSRNOT00000001515	0.00180563	0.0288186	0.510545	ENSRNOG00000001145	Ccdc64
961	ENSRNOT00000024786	0.00180405	0.0288186	-0.297265	ENSRNOG00000018231	Nacc2
962	ENSRNOT00000070861	0.00181249	0.0288982	-0.546319	ENSRNOG00000046727	Abcc2
963	ENSRNOT00000019625	0.00181855	0.0289645	-1.18667	ENSRNOG00000014447	Gck
964	ENSRNOT00000013904	0.00183076	0.0291288	1.21256	ENSRNOG00000010248	Serpini1
965	ENSRNOT00000075610	0.00183473	0.0291618	-0.787566	ENSRNOG00000010947	Mmp14
966	ENSRNOT00000018413	0.00184906	0.0293287	0.442344	ENSRNOG00000013574	Appl1
967	ENSRNOT00000046490	0.00184763	0.0293287	-0.328316	ENSRNOG00000010756	Tp53
968	ENSRNOT00000059426	0.00185398	0.0293763	-0.294605	ENSRNOG00000038883	D17Wsu92e
969	ENSRNOT00000045636	0.00186635	0.0295418	-0.28232	ENSRNOG00000000539	Zfand3
970	ENSRNOT00000038203	0.0018704	0.0295754	-0.708345	ENSRNOG00000024482	Tnrc18
971	ENSRNOT00000060765	0.00187302	0.0295865	-0.64381	ENSRNOG00000006384	Ddx58
972	ENSRNOT00000023877	0.00188261	0.0297073	0.296681	ENSRNOG00000017728	RGD1306820
973	ENSRNOT00000011043	0.00188493	0.0297133	0.924153	ENSRNOG00000008276	Adcy1
974	ENSRNOT00000010061	0.00190458	0.0299657	-0.376326	ENSRNOG00000007029	Dnaja1
975	ENSRNOT00000033420	0.00190485	0.0299657	0.528908	ENSRNOG00000021469	Ccdc14
976	ENSRNOT00000002121	0.00190953	0.0299883	0.575356	ENSRNOG00000001555	Btg3
977	ENSRNOT00000020810	0.0019102	0.0299883	0.281815	ENSRNOG00000015239	Ginm1
978	ENSRNOT00000039275	0.00194496	0.0305028	-0.423356	ENSRNOG00000022392	Hspb8
979	ENSRNOT00000020892	0.00195395	0.0306126	0.371609	ENSRNOG00000015508	RGD1307235
980	ENSRNOT00000067554	0.00195807	0.0306458	0.688015	ENSRNOG00000043304	Apcdd1
981	ENSRNOT00000068158	0.0019612	0.0306634	-0.648931	ENSRNOG00000005905	Pde4b
982	ENSRNOT00000038281	0.00197673	0.0308749	-0.327169	ENSRNOG00000016778	Cops7a
983	ENSRNOT00000075857	0.00198631	0.030993	1.01072	NA	NA
984	ENSRNOT00000013698	0.00199444	0.0310881	-0.280697	ENSRNOG00000010291	Slc46a1
985	ENSRNOT00000019687	0.00201521	0.03138	-0.470327	ENSRNOG00000014689	Zbtb4
986	ENSRNOT00000006018	0.00202391	0.0314835	0.28002	ENSRNOG00000004337	Fam20b
987	ENSRNOT00000047618	0.00202978	0.0315428	-0.859532	ENSRNOG00000018339	Cabp2
988	ENSRNOT00000016196	0.00203963	0.0316639	0.27998	ENSRNOG00000011627	ZFR
989	ENSRNOT00000023537	0.00204731	0.0317509	-0.295727	ENSRNOG00000017354	Zyx
990	ENSRNOT00000050191	0.00206248	0.0319538	0.389309	ENSRNOG00000019892	Lrrfip1
991	ENSRNOT00000008873	0.00207163	0.0319987	0.281528	ENSRNOG00000006534	Crbn
992	ENSRNOT00000022914	0.00207132	0.0319987	0.957052	ENSRNOG00000016975	Pxmp4
993	ENSRNOT00000066447	0.00207071	0.0319987	-0.281465	ENSRNOG00000001455	Kif13a
994	ENSRNOT00000003489	0.00207421	0.0320062	-0.766208	ENSRNOG00000002593	Esrrg
995	ENSRNOT00000013817	0.00208462	0.0321203	-0.284692	ENSRNOG00000009957	Slc25a13
996	ENSRNOT00000061883	0.00208579	0.0321203	-0.387513	ENSRNOG00000040205	Zcchc24
997	ENSRNOT00000043660	0.00208885	0.0321352	-0.544583	ENSRNOG00000028895	Rtp4
998	ENSRNOT00000002864	0.00210387	0.0323339	0.334135	ENSRNOG00000002091	Gtf3c3
999	ENSRNOT00000007773	0.0021078	0.0323617	-0.435762	ENSRNOG00000005929	Them6
1000	ENSRNOT00000003133	0.0021147	0.0324075	-0.278885	ENSRNOG00000002277	Ncor1
1001	ENSRNOT00000073951	0.002115	0.0324075	-0.726388	ENSRNOG00000047393	Krt18
1002	ENSRNOT00000005746	0.00215086	0.0328925	0.501624	ENSRNOG00000004303	Timp3
1003	ENSRNOT00000007577	0.00215094	0.0328925	0.690612	ENSRNOG00000005695	Mgp
1004	ENSRNOT00000059673	0.00216092	0.0329852	-0.894867	ENSRNOG00000010107	Palld
1005	ENSRNOT00000066546	0.00216131	0.0329852	-0.280055	ENSRNOG00000009470	Flnb
1006	ENSRNOT00000052189	0.0021673	0.033011	-0.82645	ENSRNOG00000016500	Gcnt4
1007	ENSRNOT00000057978	0.00216586	0.033011	-0.3427	ENSRNOG00000014155	Spg20
1008	ENSRNOT00000016916	0.00217737	0.0330986	0.278636	ENSRNOG00000012576	Vimp
1009	ENSRNOT00000065416	0.00217734	0.0330986	-0.295597	ENSRNOG00000014294	Ptpn6
1010	ENSRNOT00000000107	0.00221344	0.0336062	-0.355829	ENSRNOG00000000096	Pdzk1
1011	ENSRNOT00000026158	0.00221514	0.0336062	-0.353839	ENSRNOG00000019297	Homer2
1012	ENSRNOT00000002020	0.00222395	0.0336623	-0.363447	ENSRNOG00000001479	Gtf2i
1013	ENSRNOT00000022194	0.00222542	0.0336623	-0.597035	ENSRNOG00000033772	Serpinb9
1014	ENSRNOT00000024826	0.00222127	0.0336623	-0.871489	ENSRNOG00000018151	Isg20
1015	ENSRNOT00000047961	0.00223624	0.0337925	0.691648	ENSRNOG00000030866
1016	ENSRNOT00000072053	0.00223951	0.0338086	-0.617799	ENSRNOG00000016987	Pstpip2
1017	ENSRNOT00000004653	0.00224615	0.0338422	0.367458	ENSRNOG00000003269	Atp6v0e1
1018	ENSRNOT00000026581	0.00224473	0.0338422	-0.294274	ENSRNOG00000019635	Cops8
1019	ENSRNOT00000018864	0.00225684	0.0339413	-0.311445	ENSRNOG00000013783	Efhd2
1020	ENSRNOT00000044346	0.00225715	0.0339413	0.492721	ENSRNOG00000017106	Csnk1a1
1021	ENSRNOT00000000125	0.00226387	0.0340091	0.40986	ENSRNOG00000000113	Elac1
1022	ENSRNOT00000005310	0.00226904	0.0340534	-0.277689	ENSRNOG00000003985	Tmem19
1023	ENSRNOT00000026309	0.00227466	0.0341043	-0.478729	ENSRNOG00000019434	Adat1
1024	ENSRNOT00000002722	0.00228229	0.034183	-0.687509	ENSRNOG00000001974	Gramd1c
1025	ENSRNOT00000026964	0.00228436	0.034183	0.402856	ENSRNOG00000019848	RBM39
1026	ENSRNOT00000074360	0.00229394	0.0342929	-0.724173	ENSRNOG00000048120	Mboat7
1027	ENSRNOT00000015384	0.00231525	0.0345378	0.403358	ENSRNOG00000011451	Lrp3
1028	ENSRNOT00000045723	0.00231708	0.0345378	0.848331	ENSRNOG00000015227
1029	ENSRNOT00000066143	0.0023162	0.0345378	-0.446904	ENSRNOG00000010309	Nfyb
1030	ENSRNOT00000026297	0.0023248	0.0346192	0.287667	ENSRNOG00000042983	NUDT21
1031	ENSRNOT00000073000	0.00233353	0.0347155	-0.285647	ENSRNOG00000047781	Slc25a23
1032	ENSRNOT00000016135	0.0023379	0.0347468	-0.285359	ENSRNOG00000012099	Papd4
1033	ENSRNOT00000038222	0.00235563	0.0349765	0.671315	ENSRNOG00000025691	Pla2g7
1034	ENSRNOT00000073136	0.00236741	0.0351174	1.96309	ENSRNOG00000045659
1035	ENSRNOT00000049877	0.00238127	0.0352888	-0.288382	ENSRNOG00000020762	Zfp260
1036	ENSRNOT00000010414	0.00239168	0.0353893	0.40152	ENSRNOG00000007875	Actr6
1037	ENSRNOT00000075932	0.00239497	0.0353893	1.23835	NA	NA
1038	ENSRNOT00000077057	0.00239497	0.0353893	1.23835	NA	NA
1039	ENSRNOT00000050099	0.00240361	0.0354827	0.33421	ENSRNOG00000031607	RT1-CE3
1040	ENSRNOT00000003447	0.00241161	0.0355428	0.521235	ENSRNOG00000002488	Galnt10
1041	ENSRNOT00000009870	0.00241231	0.0355428	-0.277474	ENSRNOG00000006756	Maged1
1042	ENSRNOT00000013609	0.00241666	0.0355727	-0.27569	ENSRNOG00000010180	Gid8
1043	ENSRNOT00000015205	0.00243996	0.0358159	0.549463	ENSRNOG00000010938	Slc7a10
1044	ENSRNOT00000021442	0.00244224	0.0358159	-0.36352	ENSRNOG00000015949	Aqp9
1045	ENSRNOT00000023903	0.00244486	0.0358159	-0.276756	ENSRNOG00000017744	Dram2
1046	ENSRNOT00000025399	0.00244449	0.0358159	0.275488	ENSRNOG00000018687	Fbxw2
1047	ENSRNOT00000035730	0.00244316	0.0358159	-1.75267	ENSRNOG00000021719	Slfn5
1048	ENSRNOT00000023911	0.00244802	0.0358281	0.621065	ENSRNOG00000017690	Ccsap
1049	ENSRNOT00000071201	0.00245146	0.0358442	0.62052	ENSRNOG00000021704	Atp8b5
1050	ENSRNOT00000017002	0.00245962	0.0359292	-0.324995	ENSRNOG00000038794	Mboat7
1051	ENSRNOT00000048529	0.00247656	0.0361423	-0.512582	ENSRNOG00000031312	Tnfrsf1a
1052	ENSRNOT00000035347	0.00251139	0.0365759	0.459048	ENSRNOG00000016423	Tacc1
1053	ENSRNOT00000050986	0.0025133	0.0365759	-0.837915	ENSRNOG00000031342
1054	ENSRNOT00000067414	0.00251343	0.0365759	-0.925692	ENSRNOG00000003121	Rtn4rl1
1055	ENSRNOT00000045233	0.00252515	0.0367116	-0.277024	ENSRNOG00000030888	Rela
1056	ENSRNOT00000004475	0.00253902	0.0368783	-0.491981	ENSRNOG00000003348	Rasd1
1057	ENSRNOT00000028070	0.00255819	0.0371216	-0.413008	ENSRNOG00000020676	Ppp1r14a
1058	ENSRNOT00000047544	0.00256292	0.0371551	1.2818	ENSRNOG00000013940	RGD1565989
1059	ENSRNOT00000027738	0.00257316	0.0372332	0.288109	ENSRNOG00000020438	Prpf38b
1060	ENSRNOT00000034812	0.00257121	0.0372332	-0.631391	ENSRNOG00000002095	Arhgap24
1061	ENSRNOT00000013899	0.00257965	0.0372919	0.326143	ENSRNOG00000009963	Ctps1
1062	ENSRNOT00000003443	0.0025826	0.0372994	-0.77107	ENSRNOG00000038970	Fgd1
1063	ENSRNOT00000072950	0.00258907	0.0373576	0.426124	ENSRNOG00000049879
1064	ENSRNOT00000051352	0.00259468	0.0374033	0.71696	ENSRNOG00000017905	Map1lc3b
1065	ENSRNOT00000042066	0.00260156	0.0374673	0.40011	ENSRNOG00000033568	Mapk8ip3
1066	ENSRNOT00000014787	0.00261153	0.0375756	-0.350255	ENSRNOG00000011119	Spin1
1067	ENSRNOT00000009894	0.00261665	0.037614	0.543097	ENSRNOG00000007390	Nfkbia
1068	ENSRNOT00000001160	0.00262256	0.0376637	-0.293072	ENSRNOG00000000867	Vars
1069	ENSRNOT00000000427	0.00263442	0.0377931	0.374222	ENSRNOG00000000380	Sirt1
1070	ENSRNOT00000075531	0.0026365	0.0377931	0.31156	ENSRNOG00000046769	Mms19l
1071	ENSRNOT00000014631	0.00265449	0.0379695	-0.295464	ENSRNOG00000010655	Mttp
1072	ENSRNOT00000022571	0.00265149	0.0379695	0.364436	ENSRNOG00000016394	Wdr77
1073	ENSRNOT00000023854	0.00265871	0.0379695	-0.27294	ENSRNOG00000017724	Sf3b3
1074	ENSRNOT00000045827	0.00265816	0.0379695	0.276398	ENSRNOG00000015396	Sptan1
1075	ENSRNOT00000028411	0.00267969	0.0382336	-0.892604	ENSRNOG00000020918	Ccnd1
1076	ENSRNOT00000028234	0.00269	0.0383449	0.670232	ENSRNOG00000020811	Il6r
1077	ENSRNOT00000009398	0.00269504	0.0383553	0.288026	ENSRNOG00000007040	Timm17a
1078	ENSRNOT00000031045	0.00269664	0.0383553	-0.287253	ENSRNOG00000023095	Npepps
1079	ENSRNOT00000072511	0.00269822	0.0383553	-0.604563	ENSRNOG00000049426	Mmab
1080	ENSRNOT00000014028	0.00270119	0.0383619	-0.377884	ENSRNOG00000010407	PEX5
1081	ENSRNOT00000029628	0.00271332	0.0384985	-0.595241	ENSRNOG00000013391	Sorbs2
1082	ENSRNOT00000066917	0.00271738	0.0385205	-0.306557	ENSRNOG00000015389	Stag1
1083	ENSRNOT00000046369	0.00273663	0.0387576	-0.291148	ENSRNOG00000029939	Gypc
1084	ENSRNOT00000037523	0.00274701	0.0388687	-0.289581	ENSRNOG00000027183	Zfyve9
1085	ENSRNOT00000010243	0.00276854	0.0390653	-0.416295	ENSRNOG00000033434	Casp12
1086	ENSRNOT00000044348	0.00276524	0.0390653	1.16482	ENSRNOG00000013656	Lpar1
1087	ENSRNOT00000051594	0.00276702	0.0390653	0.604309	ENSRNOG00000019028	Znrf1
1088	ENSRNOT00000017362	0.00279859	0.039453	-0.272277	ENSRNOG00000012683	Abhd17c
1089	ENSRNOT00000073321	0.00281707	0.0396769	-0.922252	ENSRNOG00000045636	Fasn
1090	ENSRNOT00000050172	0.00282025	0.0396853	-1.98046	ENSRNOG00000033913
1091	ENSRNOT00000054848	0.00283287	0.0398263	-1.38636	ENSRNOG00000036641	2010003K11Rik
1092	ENSRNOT00000042360	0.00284662	0.039983	-0.581415	ENSRNOG00000015575	Rab11fip5
1093	ENSRNOT00000030348	0.00285236	0.040027	-1.4003	ENSRNOG00000028598	Edar
1094	ENSRNOT00000059194	0.00285752	0.0400627	-0.276278	ENSRNOG00000000519	Stk38
1095	ENSRNOT00000024313	0.00286847	0.0401796	0.407518	ENSRNOG00000017849	Apbb3
1096	ENSRNOT00000016237	0.00288783	0.0404138	0.510923	ENSRNOG00000011771	Ptp4a1
1097	ENSRNOT00000019939	0.00289376	0.040423	-0.568401	ENSRNOG00000014652	Aqp8
1098	ENSRNOT00000042757	0.00289278	0.040423	0.401354	ENSRNOG00000029064	Zcchc4
1099	ENSRNOT00000027271	0.00289776	0.0404421	-0.407663	ENSRNOG00000019977	Ptprf
1100	ENSRNOT00000059069	0.00290998	0.0405757	-0.339038	ENSRNOG00000015456	Zfp787
1101	ENSRNOT00000015218	0.0029129	0.0405795	-0.270235	ENSRNOG00000011029	Sec11a
1102	ENSRNOT00000002769	0.00292078	0.0406524	0.275258	ENSRNOG00000002021	Son
1103	ENSRNOT00000015057	0.00292967	0.0407306	-0.279221	ENSRNOG00000011071	Nt5e
1104	ENSRNOT00000021861	0.00293171	0.0407306	-0.729958	ENSRNOG00000016262	Dnase2b
1105	ENSRNOT00000011287	0.00294717	0.0409083	-0.367357	ENSRNOG00000008345	Clcn6
1106	ENSRNOT00000014517	0.00295289	0.0409506	-0.374618	ENSRNOG00000010918	Cebpa
1107	ENSRNOT00000015044	0.00295894	0.0409975	0.317762	ENSRNOG00000011096	Hmgb3
1108	ENSRNOT00000059191	0.00296307	0.0410177	-1.47189	ENSRNOG00000038746	Bco2
1109	ENSRNOT00000029626	0.00296895	0.041062	-0.271467	ENSRNOG00000032745	Slc17a3
1110	ENSRNOT00000058349	0.00297628	0.0411263	0.364614	ENSRNOG00000005234	Gxylt1
1111	ENSRNOT00000036481	0.00298741	0.041243	0.75949	ENSRNOG00000027259	Faxdc2
1112	ENSRNOT00000047296	0.00299068	0.041251	0.272761	ENSRNOG00000039091	Pnpla8
1113	ENSRNOT00000042638	0.00299555	0.0412762	0.434105	ENSRNOG00000030416	Zfp870
1114	ENSRNOT00000058312	0.00299789	0.0412762	0.368666	ENSRNOG00000021735	Akr1cl
1115	ENSRNOT00000062057	0.00301049	0.0414125	-0.28257	ENSRNOG00000002516	Mtm1
1116	ENSRNOT00000067183	0.00302396	0.0415605	-0.58376	ENSRNOG00000009085	Prkag2
1117	ENSRNOT00000025700	0.00302926	0.041596	2.51336	ENSRNOG00000018911	Pfkfb3
1118	ENSRNOT00000026358	0.00304149	0.0417266	-0.507815	ENSRNOG00000019374	Csk
1119	ENSRNOT00000074645	0.00304676	0.0417615	-1.41982	ENSRNOG00000047631	Mettl21b
1120	ENSRNOT00000001196	0.0030663	0.0419171	0.31596	ENSRNOG00000000895	Rabgef1
1121	ENSRNOT00000067975	0.00306194	0.0419171	-0.98175	ENSRNOG00000000658	Acacb
1122	ENSRNOT00000075977	0.00306519	0.0419171	-0.388286	NA	NA
1123	ENSRNOT00000056100	0.0030871	0.0421638	-1.42837	ENSRNOG00000037167	Rtp3
1124	ENSRNOT00000042506	0.00309335	0.0422115	0.268924	ENSRNOG00000027860	GGNBP2
1125	ENSRNOT00000003526	0.00309728	0.0422276	-0.351097	ENSRNOG00000002609	Ero1lb
1126	ENSRNOT00000058957	0.00310433	0.0422861	1.22488	ENSRNOG00000038624
1127	ENSRNOT00000013869	0.00311285	0.0423425	0.350904	ENSRNOG00000010408	Polr2k
1128	ENSRNOT00000018854	0.00311399	0.0423425	-0.457491	ENSRNOG00000014055	NAT2
1129	ENSRNOT00000022628	0.00313757	0.0425877	0.384086	ENSRNOG00000016807	Oat
1130	ENSRNOT00000044982	0.00313657	0.0425877	-0.668556	ENSRNOG00000032026
1131	ENSRNOT00000021437	0.00314371	0.0426333	0.322888	ENSRNOG00000015552	Ppil4
1132	ENSRNOT00000046085	0.00315892	0.0428017	0.739692	ENSRNOG00000005063	Atl1
1133	ENSRNOT00000027920	0.00316506	0.0428093	-0.679669	ENSRNOG00000020573	Efna1
1134	ENSRNOT00000030373	0.00316256	0.0428093	-0.301369	ENSRNOG00000027502	Nmi
1135	ENSRNOT00000071828	0.0031702	0.042841	-0.64957	ENSRNOG00000046633
1136	ENSRNOT00000038151	0.00318283	0.0429738	-0.382157	ENSRNOG00000025100	Ikbke
1137	ENSRNOT00000049076	0.00318692	0.0429912	0.477408	ENSRNOG00000024934	Npat
1138	ENSRNOT00000011511	0.00319534	0.0430668	0.481349	ENSRNOG00000008696	RGD1563365
1139	ENSRNOT00000048469	0.00320017	0.0430942	-1.90213	ENSRNOG00000014498	Kbtbd12
1140	ENSRNOT00000036551	0.00320838	0.0431667	-0.268148	ENSRNOG00000017723	Cept1
1141	ENSRNOT00000076531	0.00325068	0.0436975	-1.15416	NA	NA
1142	ENSRNOT00000017319	0.00325383	0.0437016	-0.267868	ENSRNOG00000012722	Ppdpf
1143	ENSRNOT00000021245	0.00328698	0.044039	0.631158	ENSRNOG00000015825	Aurkc
1144	ENSRNOT00000028893	0.00328651	0.044039	0.323744	ENSRNOG00000021270	Trmt6
1145	ENSRNOT00000064957	0.00328757	0.044039	-0.267444	ENSRNOG00000004827	Papola
1146	ENSRNOT00000038736	0.00329566	0.0440705	0.27038	ENSRNOG00000001383	Slc24a6
1147	ENSRNOT00000044737	0.00329404	0.0440705	-0.383157	ENSRNOG00000030665
1148	ENSRNOT00000013956	0.00332865	0.0443986	-0.671605	ENSRNOG00000010350	Rcan2
1149	ENSRNOT00000023872	0.00332312	0.0443986	-0.34058	ENSRNOG00000017496	Cnp
1150	ENSRNOT00000026481	0.00332888	0.0443986	-0.327036	ENSRNOG00000019451	Smtn
1151	ENSRNOT00000023458	0.00333739	0.0444348	-0.312703	ENSRNOG00000017439	Cgnl1
1152	ENSRNOT00000027634	0.00333623	0.0444348	-0.34827	ENSRNOG00000020383	Dapk3
1153	ENSRNOT00000044287	0.00334848	0.0445051	-0.341768	ENSRNOG00000014096	Nr3c1
1154	ENSRNOT00000064784	0.00334843	0.0445051	-0.940132	ENSRNOG00000005825	Lyz2
1155	ENSRNOT00000065529	0.00336038	0.0446247	-0.397747	ENSRNOG00000011044	Clmn
1156	ENSRNOT00000027064	0.00336531	0.0446515	-0.291549	ENSRNOG00000019946	Gmppa
1157	ENSRNOT00000049245	0.00337901	0.0447945	-0.897426	ENSRNOG00000012367	PCDH7
1158	ENSRNOT00000010968	0.00338231	0.0447995	-0.48371	ENSRNOG00000008144	Irf1
1159	ENSRNOT00000001797	0.00340213	0.0449844	-0.501419	ENSRNOG00000001329	Gjc3
1160	ENSRNOT00000061992	0.00340106	0.0449844	-0.436374	ENSRNOG00000013383	Tmub1
1161	ENSRNOT00000028622	0.00340603	0.0449971	-0.304534	ENSRNOG00000021084	Mpeg1
1162	ENSRNOT00000021669	0.00342007	0.0450752	0.350088	ENSRNOG00000016174	Slc35b3
1163	ENSRNOT00000021675	0.00342076	0.0450752	0.32006	ENSRNOG00000015081	Acot12
1164	ENSRNOT00000066754	0.00342034	0.0450752	-0.563599	ENSRNOG00000042344	RGD1563547
1165	ENSRNOT00000019379	0.00343051	0.0451262	0.304327	ENSRNOG00000013631	Slc31a2
1166	ENSRNOT00000073149	0.00342893	0.0451262	-0.270054	ENSRNOG00000046890	Abca6
1167	ENSRNOT00000055862	0.00344111	0.0452269	0.474455	ENSRNOG00000020330	Wdr47
1168	ENSRNOT00000015381	0.00345877	0.0454201	-0.948098	ENSRNOG00000011490	Gm6484
1169	ENSRNOT00000010053	0.00346767	0.045498	0.308603	ENSRNOG00000007312	Arl8b
1170	ENSRNOT00000010031	0.00347427	0.0455067	0.957961	ENSRNOG00000007545	Angptl4
1171	ENSRNOT00000034448	0.0034716	0.0455067	-0.450957	ENSRNOG00000021693	Fam149a
1172	ENSRNOT00000046465	0.00347812	0.0455182	1.22818	ENSRNOG00000042193
1173	ENSRNOT00000013118	0.00350246	0.0457978	-0.299336	ENSRNOG00000009824	Irf2
1174	ENSRNOT00000057622	0.00352267	0.0460228	-0.266151	ENSRNOG00000008347	Slc43a3
1175	ENSRNOT00000052395	0.00352844	0.0460589	-0.279423	ENSRNOG00000031396	Grb14
1176	ENSRNOT00000028462	0.00353457	0.0460997	-0.265368	ENSRNOG00000020950	Syvn1
1177	ENSRNOT00000009910	0.00354718	0.0462248	-0.32709	ENSRNOG00000007197	Nr1h4
1178	ENSRNOT00000023455	0.00355763	0.0463217	0.269131	ENSRNOG00000016991	Arl2bp
1179	ENSRNOT00000055441	0.0035609	0.046325	0.368219	ENSRNOG00000036917	Amn1
1180	ENSRNOT00000016993	0.00356482	0.0463366	0.28587	ENSRNOG00000012564	RGD1564541
1181	ENSRNOT00000014993	0.00356784	0.0463367	-0.391314	ENSRNOG00000011093	Ssna1
1182	ENSRNOT00000013299	0.00357129	0.0463421	-0.285809	ENSRNOG00000037768	Rab43
1183	ENSRNOT00000002209	0.00359423	0.0466005	-0.374451	ENSRNOG00000001621	C2cd2
1184	ENSRNOT00000003083	0.00361525	0.0467156	-0.336208	ENSRNOG00000002262	Enoph1
1185	ENSRNOT00000011622	0.00361413	0.0467156	-0.433454	ENSRNOG00000008632	Invs
1186	ENSRNOT00000026601	0.00361834	0.0467156	-0.497987	ENSRNOG00000019657	Mk1
1187	ENSRNOT00000057789	0.00361339	0.0467156	0.26859	ENSRNOG00000010102	Fbxl3
1188	ENSRNOT00000071464	0.0036178	0.0467156	0.735134	ENSRNOG00000047211	Fzd3
1189	ENSRNOT00000015801	0.00363044	0.0468187	-1.1954	ENSRNOG00000047945	Cyp2c12
1190	ENSRNOT00000025906	0.00363337	0.0468187	-0.265358	ENSRNOG00000018993	Ilk
1191	ENSRNOT00000071249	0.00363549	0.0468187	-3.5163	ENSRNOG00000046023	Exoc4
1192	ENSRNOT00000067486	0.00365278	0.047002	-0.270016	ENSRNOG00000030954	Fat1
1193	ENSRNOT00000076924	0.00366684	0.0471433	-0.412483	NA	NA
1194	ENSRNOT00000056382	0.00368838	0.0473806	0.264613	ENSRNOG00000037284	Idh3g
1195	ENSRNOT00000075502	0.0036965	0.0474452	1.73297	ENSRNOG00000050707
1196	ENSRNOT00000008126	0.00370365	0.0474972	-0.730855	ENSRNOG00000006204	Slc30a3
1197	ENSRNOT00000002974	0.00371133	0.0475559	0.403643	ENSRNOG00000002181	Helq
1198	ENSRNOT00000012141	0.00371768	0.0475975	0.294729	ENSRNOG00000008845	Pdrg1
1199	ENSRNOT00000012812	0.00372917	0.0477048	-0.271091	ENSRNOG00000009643	Msl1
1200	ENSRNOT00000000541	0.0037392	0.0477932	-0.265342	ENSRNOG00000000465	Slc39a7
1201	ENSRNOT00000049492	0.00374656	0.0478474	0.430706	ENSRNOG00000013052	Bclaf1
1202	ENSRNOT00000075327	0.00375498	0.047915	-0.393019	ENSRNOG00000047575	Dhx34
1203	ENSRNOT00000015338	0.00377651	0.0481097	-0.324826	ENSRNOG00000011503	Shb
1204	ENSRNOT00000022294	0.00377544	0.0481097	1.25752	ENSRNOG00000016612	Trim36
1205	ENSRNOT00000022601	0.00378246	0.0481455	0.270924	ENSRNOG00000016447	RGD1310553
1206	ENSRNOT00000025732	0.00379986	0.0483269	-0.27815	ENSRNOG00000039730	Orai3
1207	ENSRNOT00000022410	0.00381544	0.0484848	0.295731	ENSRNOG00000016698	RNMT
1208	ENSRNOT00000026470	0.00382898	0.0485764	-0.612507	ENSRNOG00000019568	Jund
1209	ENSRNOT00000044087	0.00382734	0.0485764	-0.905896	ENSRNOG00000010280	Pde8b
1210	ENSRNOT00000016776	0.00384243	0.0487067	-0.406483	ENSRNOG00000012439	Bid
1211	ENSRNOT00000038951	0.00384667	0.0487203	0.631855	ENSRNOG00000022431	Zfp867
1212	ENSRNOT00000060078	0.00386199	0.0488337	0.300789	ENSRNOG00000020488	Luc7l
1213	ENSRNOT00000073556	0.00385959	0.0488337	-1.35431	ENSRNOG00000046601	Unc5cl
1214	ENSRNOT00000004878	0.0038701	0.0488959	-0.264186	ENSRNOG00000003625	Ubxn4
1215	ENSRNOT00000019377	0.0038964	0.0491068	0.526646	ENSRNOG00000014333	Vcam1
1216	ENSRNOT00000066368	0.00389334	0.0491068	-0.601805	ENSRNOG00000010217	Prrc2b
1217	ENSRNOT00000071937	0.00389229	0.0491068	-0.501018	ENSRNOG00000050671	Ier5
1218	ENSRNOT00000027480	0.00392926	0.0494575	0.295522	ENSRNOG00000020291	Fam35a
1219	ENSRNOT00000033886	0.00393246	0.0494575	-0.319493	ENSRNOG00000009720	Zcchc11
1220	ENSRNOT00000067374	0.0039339	0.0494575	-0.400918	ENSRNOG00000014548	Nedd9
1221	ENSRNOT00000010385	0.00395505	0.049642	0.266335	ENSRNOG00000007699	Golga5
1222	ENSRNOT00000021353	0.00395397	0.049642	-0.276861	ENSRNOG00000015285	Lrp4
1223	ENSRNOT00000014802	0.00396204	0.0496891	-0.261983	ENSRNOG00000010964	Akap13
1224	ENSRNOT00000009173	0.00398177	0.0497949	-0.261171	ENSRNOG00000006137	Arid1a
1225	ENSRNOT00000012963	0.00398346	0.0497949	0.34699	ENSRNOG00000009389	Ripk2
1226	ENSRNOT00000016016	0.00397749	0.0497949	0.485416	ENSRNOG00000011586	Ccnl1
1227	ENSRNOT00000071899	0.00397697	0.0497949	-1.88141	ENSRNOG00000050310
1228	ENSRNOT00000012078	0.00399469	0.0498945	0.406323	ENSRNOG00000008932	Ncapd3
1229	ENSRNOT00000022900	0.00400131	0.0499366	-0.267661	ENSRNOG00000016936	Nadk
1230	ENSRNOT00000003343	0.00400602	0.0499548	-1.00149	ENSRNOG00000002470	Ifi47
1231	ENSRNOT00000044236	0.00400979	0.0499611	0.34507	ENSRNOG00000029592	Srsf11
1232	ENSRNOT00000009977	0.00401636	0.0499618	-0.727074	ENSRNOG00000007410	Dab1
1233	ENSRNOT00000072160	0.0040145	0.0499618	0.473527	ENSRNOG00000049873	Ap1s3
1234	ENSRNOT00000066966	0.00402596	0.0500407	0.502889	ENSRNOG00000022356	Zc2hc1a
1235	ENSRNOT00000067042	0.00403615	0.0501267	-0.673909	ENSRNOG00000020836	RORC
1236	ENSRNOT00000030308	0.00404934	0.0501686	-0.352981	ENSRNOG00000025804
1237	ENSRNOT00000041897	0.00404906	0.0501686	-0.330907	ENSRNOG00000030049	Znhit6
1238	ENSRNOT00000046787	0.00404307	0.0501686	1.31611	ENSRNOG00000037348
1239	ENSRNOT00000042714	0.00405742	0.0502281	0.372141	ENSRNOG00000024135	Zmat1
1240	ENSRNOT00000006805	0.00407125	0.0503587	-0.399598	ENSRNOG00000005076	Bcorl1
1241	ENSRNOT00000021430	0.00407561	0.050372	-0.489519	ENSRNOG00000015577	Lpar6
1242	ENSRNOT00000066302	0.00409017	0.0505113	-0.265028	ENSRNOG00000010624	Ap3b1
1243	ENSRNOT00000011814	0.00409385	0.050516	-0.260869	ENSRNOG00000008117	Galnt11
1244	ENSRNOT00000017626	0.00410535	0.0505766	0.586269	ENSRNOG00000012799	Prkaa1
1245	ENSRNOT00000048702	0.00410334	0.0505766	-1.07025	ENSRNOG00000017788	Katnal2
1246	ENSRNOT00000015065	0.00412724	0.0508054	0.439569	ENSRNOG00000011213	Blm
1247	ENSRNOT00000026631	0.004135	0.0508211	0.349694	ENSRNOG00000019671	Rsbn1
1248	ENSRNOT00000032634	0.00413514	0.0508211	-0.412043	ENSRNOG00000018740	Ugt1a2
1249	ENSRNOT00000031640	0.00414009	0.0508329	-0.321593	ENSRNOG00000027914	Plscr3
1250	ENSRNOT00000037902	0.00414273	0.0508329	0.293295	ENSRNOG00000027300	Ttc7b
1251	ENSRNOT00000067939	0.00416925	0.0511175	-0.327904	ENSRNOG00000042855	Ahdc1
1252	ENSRNOT00000015421	0.00419432	0.0513838	0.294483	ENSRNOG00000011588	Rnf146
1253	ENSRNOT00000068184	0.00420465	0.0514692	0.287453	ENSRNOG00000043099	Ddx21
1254	ENSRNOT00000016056	0.00421094	0.0515052	0.481437	ENSRNOG00000011936	Abhd14a
1255	ENSRNOT00000045421	0.00421435	0.0515057	-0.551257	ENSRNOG00000033694	Klf16
1256	ENSRNOT00000058366	0.00422143	0.0515433	0.449536	ENSRNOG00000038330	RGD1359508
1257	ENSRNOT00000071780	0.00422414	0.0515433	-0.597323	ENSRNOG00000047322	Crb3
1258	ENSRNOT00000024963	0.00423228	0.0516015	0.620676	ENSRNOG00000018498	Hectd2
1259	ENSRNOT00000031667	0.00424811	0.0517534	-0.939487	ENSRNOG00000022298	Cxcl11
1260	ENSRNOT00000014660	0.0042591	0.0518461	0.276197	ENSRNOG00000010712	Terf2ip
1261	ENSRNOT00000035338	0.0042746	0.0519935	-0.259968	ENSRNOG00000023238	Dgkd
1262	ENSRNOT00000027496	0.00427809	0.0519947	0.286588	ENSRNOG00000020296	Usmg5
1263	ENSRNOT00000075293	0.00429422	0.0521494	0.880635	ENSRNOG00000049862	Rnf157
1264	ENSRNOT00000029887	0.00432676	0.052503	1.10155	ENSRNOG00000021839	RGD1563556
1265	ENSRNOT00000049520	0.00433943	0.0526152	0.26105	ENSRNOG00000033979
1266	ENSRNOT00000075811	0.00437207	0.052969	-2.11374	ENSRNOG00000050750	HIST1H2BQ
1267	ENSRNOT00000022419	0.00438409	0.0530727	0.338956	ENSRNOG00000016474	Tspan3
1268	ENSRNOT00000022012	0.00439841	0.0531622	-0.858133	ENSRNOG00000016148	Gtse1
1269	ENSRNOT00000041453	0.00439786	0.0531622	0.289213	ENSRNOG00000005842	Zfp280d
1270	ENSRNOT00000072750	0.00440841	0.0532411	-0.276887	ENSRNOG00000046500	Irgq
1271	ENSRNOT00000031614	0.00442354	0.0533818	0.265427	ENSRNOG00000028176	Elmod2
1272	ENSRNOT00000024568	0.00443573	0.0534028	0.265636	ENSRNOG00000018149	Smarca5
1273	ENSRNOT00000034240	0.00443479	0.0534028	0.61612	ENSRNOG00000025245	RGD1311946
1274	ENSRNOT00000066035	0.00443435	0.0534028	-0.705806	ENSRNOG00000020952	Cgn
1275	ENSRNOT00000072450	0.00445607	0.0536056	-0.972792	ENSRNOG00000047450	Lmo3
1276	ENSRNOT00000017878	0.00447488	0.0537476	-0.644123	ENSRNOG00000012892	Abca4
1277	ENSRNOT00000064209	0.00447216	0.0537476	0.31103	ENSRNOG00000017183	Ctdp1
1278	ENSRNOT00000016390	0.00447922	0.0537576	-0.321799	ENSRNOG00000012216	Tgfbi
1279	ENSRNOT00000007326	0.00449576	0.0538718	-0.386529	ENSRNOG00000005417	Zhx2
1280	ENSRNOT00000008659	0.00449305	0.0538718	-0.285923	ENSRNOG00000009972	Rara
1281	ENSRNOT00000076059	0.00451416	0.0540501	0.309207	NA	NA
1282	ENSRNOT00000006063	0.00452115	0.0540739	0.272794	ENSRNOG00000004477	Ublcp1
1283	ENSRNOT00000020770	0.0045232	0.0540739	-0.267877	ENSRNOG00000015162	Lonp2
1284	ENSRNOT00000024783	0.00453308	0.0541498	0.271241	ENSRNOG00000031679	Zkscan3
1285	ENSRNOT00000017688	0.00457791	0.0546427	-0.461869	ENSRNOG00000013160	Sash1
1286	ENSRNOT00000007112	0.0045966	0.0548232	0.463321	ENSRNOG00000005271	Rapgef5
1287	ENSRNOT00000064822	0.00461421	0.0549904	0.310272	ENSRNOG00000005623	Ankmy2
1288	ENSRNOT00000063849	0.00463985	0.0552532	0.258354	ENSRNOG00000012004	Ubap1
1289	ENSRNOT00000073820	0.00464368	0.0552559	1.19486	ENSRNOG00000049346
1290	ENSRNOT00000038013	0.00469647	0.0558407	0.843655	ENSRNOG00000025065	RGD1560436
1291	ENSRNOT00000003006	0.00474364	0.0563142	0.28864	ENSRNOG00000002203	Lin54
1292	ENSRNOT00000028793	0.00474232	0.0563142	0.40056	ENSRNOG00000021201	Txnip
1293	ENSRNOT00000046847	0.00475894	0.0564521	-0.311679	ENSRNOG00000018140	Smad2
1294	ENSRNOT00000011240	0.0047978	0.0568691	-0.556105	ENSRNOG00000008470	Lrrc43
1295	ENSRNOT00000010631	0.00480937	0.0569623	0.276477	ENSRNOG00000007884	Bcap29
1296	ENSRNOT00000031230	0.00482512	0.0571047	-0.617049	ENSRNOG00000025584	Agap2
1297	ENSRNOT00000057641	0.00484296	0.0572716	-0.273378	ENSRNOG00000018184	TPM1
1298	ENSRNOT00000035346	0.00485626	0.0573405	-0.259148	ENSRNOG00000005406	Clint1
1299	ENSRNOT00000056145	0.00485383	0.0573405	-0.29203	ENSRNOG00000020862	Ptpn23
1300	ENSRNOT00000025989	0.00486981	0.0574562	-1.74675	ENSRNOG00000019181	Synpo
1301	ENSRNOT00000012282	0.00489179	0.0576712	0.492763	ENSRNOG00000009151	Mipol1
1302	ENSRNOT00000019126	0.00489849	0.0577058	0.279253	ENSRNOG00000013516	Sf3b1
1303	ENSRNOT00000001669	0.00491736	0.0578837	-0.292783	ENSRNOG00000049771	Gstt1
1304	ENSRNOT00000005039	0.00492118	0.0578843	-0.403483	ENSRNOG00000003784	Rilp
1305	ENSRNOT00000028585	0.00494159	0.0580798	-0.516606	ENSRNOG00000021053	Lsr
1306	ENSRNOT00000003992	0.0049491	0.0581168	0.256991	ENSRNOG00000002980	Tsr1
1307	ENSRNOT00000012494	0.00495232	0.0581168	-1.27056	ENSRNOG00000009342	Fcnb
1308	ENSRNOT00000011438	0.00498146	0.0584141	0.274982	ENSRNOG00000008565	NKIRAS1
1309	ENSRNOT00000002879	0.0049891	0.0584144	0.268261	ENSRNOG00000002106	Usp46
1310	ENSRNOT00000006070	0.00498722	0.0584144	0.614513	ENSRNOG00000004554	Dcn
1311	ENSRNOT00000055989	0.00499486	0.0584372	0.32951	ENSRNOG00000011480	Tubgcp5
1312	ENSRNOT00000010656	0.00501468	0.0586244	-0.352597	ENSRNOG00000008051	Itpk1
1313	ENSRNOT00000023554	0.00502923	0.0587496	-0.859836	ENSRNOG00000016552	Hmgcs1
1314	ENSRNOT00000074303	0.00503765	0.0588032	1.21049	ENSRNOG00000050702	Ces2
1315	ENSRNOT00000030024	0.00504216	0.0588111	-0.483714	ENSRNOG00000021916	Slc16a12
1316	ENSRNOT00000050511	0.00505756	0.0589459	-0.336683	ENSRNOG00000000186	Tst
1317	ENSRNOT00000018796	0.00508703	0.0592444	-0.256375	ENSRNOG00000014051	Pgrmc2
1318	ENSRNOT00000026087	0.00511503	0.059499	0.290273	ENSRNOG00000019235	Rbm22
1319	ENSRNOT00000026467	0.00511878	0.059499	-0.329225	ENSRNOG00000019506	Dnajb2
1320	ENSRNOT00000038395	0.00512053	0.059499	-0.330203	ENSRNOG00000021725	Mlec
1321	ENSRNOT00000001019	0.00513264	0.0595045	-0.254206	ENSRNOG00000032930	Trim26
1322	ENSRNOT00000028109	0.00513211	0.0595045	-0.612522	ENSRNOG00000020701	Brca1
1323	ENSRNOT00000068535	0.00512934	0.0595045	-0.362962	ENSRNOG00000018461	Pdgfrb
1324	ENSRNOT00000043434	0.00514607	0.0596151	-0.850234	ENSRNOG00000008400	Pml
1325	ENSRNOT00000020634	0.00515972	0.0597281	-0.461976	ENSRNOG00000015288	Dip2c
1326	ENSRNOT00000007802	0.00520105	0.0599193	-0.255032	ENSRNOG00000005669	Car8
1327	ENSRNOT00000014805	0.00520358	0.0599193	0.299096	ENSRNOG00000011114	Tbpl1
1328	ENSRNOT00000016240	0.00518675	0.0599193	0.346887	ENSRNOG00000012192	Zfp740
1329	ENSRNOT00000020748	0.00519371	0.0599193	-0.254154	ENSRNOG00000014621	Rab8a
1330	ENSRNOT00000068050	0.00518515	0.0599193	-0.357542	ENSRNOG00000046594	EXOC7
1331	ENSRNOT00000073035	0.00520182	0.0599193	0.367411	ENSRNOG00000046968	Nol8
1332	ENSRNOT00000074667	0.00520182	0.0599193	0.367411	ENSRNOG00000045569	Nol8
1333	ENSRNOT00000066888	0.00522096	0.0600744	-0.329207	ENSRNOG00000014478	Fndc3a
1334	ENSRNOT00000013209	0.00525643	0.0604371	-0.552265	ENSRNOG00000009945	Pls1
1335	ENSRNOT00000023379	0.00526314	0.0604689	-0.273394	ENSRNOG00000017352	Ctdnep1
1336	ENSRNOT00000072427	0.0052675	0.0604737	0.930403	ENSRNOG00000046607	Cited4
1337	ENSRNOT00000017624	0.00529881	0.0607877	0.962115	ENSRNOG00000012802	Tenm3
1338	ENSRNOT00000028125	0.00530437	0.060806	-0.34937	ENSRNOG00000020721	Nme6
1339	ENSRNOT00000054828	0.00531438	0.0608752	1.66079	ENSRNOG00000021103	Nrxn2
1340	ENSRNOT00000025675	0.00532507	0.0609522	0.406211	ENSRNOG00000018650	Ap3m2
1341	ENSRNOT00000005848	0.00537926	0.0613873	0.538967	ENSRNOG00000004378	Abca5
1342	ENSRNOT00000008940	0.0053831	0.0613873	-0.282947	ENSRNOG00000006327	Rcc2
1343	ENSRNOT00000063962	0.00538053	0.0613873	0.407278	ENSRNOG00000011024	Zdhhc20
1344	ENSRNOT00000064255	0.0053792	0.0613873	0.277099	ENSRNOG00000030017	Ercc6
1345	ENSRNOT00000065921	0.00537308	0.0613873	-0.480346	ENSRNOG00000015030	Tjp2
1346	ENSRNOT00000028549	0.00540059	0.0614497	-0.494259	ENSRNOG00000021032	Sphk2
1347	ENSRNOT00000040440	0.00539672	0.0614497	-0.285467	ENSRNOG00000004083	Zc3h14
1348	ENSRNOT00000058581	0.00539468	0.0614497	0.367241	ENSRNOG00000038449	Tigd2
1349	ENSRNOT00000021200	0.0054063	0.0614691	-0.282007	ENSRNOG00000015413	Qpctl
1350	ENSRNOT00000023433	0.00541086	0.0614754	-0.318412	ENSRNOG00000017204	PQLC1
1351	ENSRNOT00000023807	0.00544611	0.0618301	-0.712705	ENSRNOG00000017680	Dennd2d
1352	ENSRNOT00000001296	0.00546961	0.0620063	0.361035	ENSRNOG00000043178	Zfp655
1353	ENSRNOT00000013324	0.00546972	0.0620063	-0.280776	ENSRNOG00000009512	Esd
1354	ENSRNOT00000007164	0.00548248	0.0621051	0.37269	ENSRNOG00000005358	Pmm1
1355	ENSRNOT00000017927	0.00548662	0.0621061	-0.252506	ENSRNOG00000012975	Ggcx
1356	ENSRNOT00000001282	0.00549237	0.0621253	0.254612	ENSRNOG00000000968	Rnf6
1357	ENSRNOT00000065065	0.00552232	0.0624181	-0.48142	ENSRNOG00000043377	Fdps
1358	ENSRNOT00000027967	0.00552786	0.0624347	0.417907	ENSRNOG00000020605	RGD1564300
1359	ENSRNOT00000021817	0.0055532	0.0626748	0.445336	ENSRNOG00000015780	Rcn2
1360	ENSRNOT00000019720	0.00556529	0.0627651	-0.392406	ENSRNOG00000014367	Ephb6
1361	ENSRNOT00000031401	0.00557482	0.0628263	0.264963	ENSRNOG00000001829	Ube2v2
1362	ENSRNOT00000001066	0.00559363	0.0629919	0.260375	ENSRNOG00000029360	Serinc1
1363	ENSRNOT00000024492	0.00560418	0.0630645	-0.676693	ENSRNOG00000018152	Ptprh
1364	ENSRNOT00000016493	0.00562886	0.0632494	-0.251441	ENSRNOG00000012204	AU040320
1365	ENSRNOT00000019171	0.00562494	0.0632494	-0.423505	ENSRNOG00000014197	Tmem51
1366	ENSRNOT00000013575	0.00564218	0.0633526	-0.275229	ENSRNOG00000009983	Lrrc42
1367	ENSRNOT00000072684	0.00565944	0.0635	0.409794	ENSRNOG00000047439	Pot1b
1368	ENSRNOT00000008697	0.00568324	0.0637204	-0.399645	ENSRNOG00000006454	Rph3al
1369	ENSRNOT00000007385	0.00570116	0.0638747	0.402705	ENSRNOG00000005548	RGD1305110
1370	ENSRNOT00000038879	0.0057075	0.0638991	-0.266878	ENSRNOG00000021824	Dnajb1
1371	ENSRNOT00000013785	0.00573318	0.064093	-0.253519	ENSRNOG00000009889	Pgm1
1372	ENSRNOT00000051855	0.00573036	0.064093	0.382592	ENSRNOG00000032042	RGD1560108
1373	ENSRNOT00000015468	0.00574361	0.0641161	-0.272732	ENSRNOG00000011592	Lrp10
1374	ENSRNOT00000050302	0.00573967	0.0641161	0.374206	ENSRNOG00000034198	Wbp5
1375	ENSRNOT00000021407	0.0057809	0.0644854	-0.315223	ENSRNOG00000015859	Chdh
1376	ENSRNOT00000076606	0.00579206	0.064563	-0.307659	NA	NA
1377	ENSRNOT00000001446	0.00580712	0.0646838	-0.688911	ENSRNOG00000001090	Stard13
1378	ENSRNOT00000041689	0.00582699	0.0648126	-0.582544	ENSRNOG00000013213	Epha4
1379	ENSRNOT00000072240	0.00582713	0.0648126	0.697991	ENSRNOG00000045936
1380	ENSRNOT00000009584	0.00584528	0.0649591	0.576344	ENSRNOG00000006972	Zfp189
1381	ENSRNOT00000025584	0.00584877	0.0649591	-0.409424	ENSRNOG00000018925	Ears2l1
1382	ENSRNOT00000001600	0.00585433	0.0649737	-0.645002	ENSRNOG00000028814	Oasl2
1383	ENSRNOT00000022455	0.00590096	0.0654439	-0.297363	ENSRNOG00000016691	Nadk2
1384	ENSRNOT00000007528	0.00591276	0.0655234	0.284974	ENSRNOG00000005145	FAM49B
1385	ENSRNOT00000039730	0.00591667	0.0655234	-0.34498	ENSRNOG00000008620	SMAD3
1386	ENSRNOT00000019465	0.00592555	0.0655744	-0.27543	ENSRNOG00000014079	Stat1
1387	ENSRNOT00000066254	0.00594125	0.0657007	0.625344	ENSRNOG00000005375	RGD1564053
1388	ENSRNOT00000072856	0.00595756	0.0658336	-0.264495	ENSRNOG00000045668	Ifnar2
1389	ENSRNOT00000008325	0.00597164	0.0659132	0.290783	ENSRNOG00000005698	Ndufa5
1390	ENSRNOT00000017213	0.00597335	0.0659132	-0.271358	ENSRNOG00000012880	Tti1
1391	ENSRNOT00000022627	0.00597911	0.0659293	-0.324154	ENSRNOG00000016733	Rab13
1392	ENSRNOT00000002977	0.00598516	0.0659485	0.333017	ENSRNOG00000002185	PGM2
1393	ENSRNOT00000026597	0.00599344	0.0659924	-0.534503	ENSRNOG00000019639	Pgpep1
1394	ENSRNOT00000012753	0.00600564	0.0660793	-0.600307	ENSRNOG00000009539	Khdrbs3
1395	ENSRNOT00000050393	0.00602981	0.0662977	-0.254454	ENSRNOG00000016063	9030624J02Rik
1396	ENSRNOT00000008786	0.0060382	0.0663423	0.318438	ENSRNOG00000006551	Dcaf15
1397	ENSRNOT00000045157	0.00604842	0.0664071	-0.421515	ENSRNOG00000031162	Ccl24
1398	ENSRNOT00000000492	0.00606219	0.0664156	-0.250791	ENSRNOG00000000431	Atf6b
1399	ENSRNOT00000015575	0.00605585	0.0664156	-0.249375	ENSRNOG00000010727	Ube2r2
1400	ENSRNOT00000018521	0.00605889	0.0664156	0.715249	ENSRNOG00000027770	Trpm3
1401	ENSRNOT00000018464	0.00607963	0.0665591	0.450214	ENSRNOG00000013179	Tinagl1
1402	ENSRNOT00000020201	0.00612152	0.0669582	-0.619526	ENSRNOG00000014840	Gna14
1403	ENSRNOT00000060410	0.00612481	0.0669582	0.259014	ENSRNOG00000008741	Camsap2
1404	ENSRNOT00000014837	0.00617029	0.0673647	0.315013	ENSRNOG00000011146	Gyg1
1405	ENSRNOT00000073466	0.00617077	0.0673647	1.49138	ENSRNOG00000045831	Lmod2
1406	ENSRNOT00000077060	0.00618084	0.0674265	-0.249297	NA	NA
1407	ENSRNOT00000066525	0.00618704	0.0674462	0.361459	ENSRNOG00000014354	Cep95
1408	ENSRNOT00000026989	0.00619164	0.0674485	0.248427	ENSRNOG00000019934	Paip2
1409	ENSRNOT00000010923	0.00621607	0.0675706	-0.880949	ENSRNOG00000008046	Tmem30b
1410	ENSRNOT00000066972	0.00621508	0.0675706	-1.49942	ENSRNOG00000003096	Hic1
1411	ENSRNOT00000074349	0.00621222	0.0675706	0.52407	ENSRNOG00000049727
1412	ENSRNOT00000061404	0.00622389	0.0676076	-2.78214	ENSRNOG00000011720	L3mbtl3
1413	ENSRNOT00000005297	0.00623893	0.0676178	0.367193	ENSRNOG00000003955	Spata7
1414	ENSRNOT00000038519	0.00624245	0.0676178	1.40451	ENSRNOG00000023316	Grhl1
1415	ENSRNOT00000040029	0.00623487	0.0676178	-0.301011	ENSRNOG00000001738	Eif4g1
1416	ENSRNOT00000042865	0.00624021	0.0676178	-0.430288	ENSRNOG00000031643	Dchs1
1417	ENSRNOT00000057161	0.0062564	0.067721	-0.331431	ENSRNOG00000014429	Arfgap2
1418	ENSRNOT00000073846	0.00626278	0.0677422	-0.251549	ENSRNOG00000046109
1419	ENSRNOT00000013721	0.0062773	0.0678036	-0.926228	ENSRNOG00000010282	Ninj2
1420	ENSRNOT00000027315	0.00627312	0.0678036	-1.06707	ENSRNOG00000020136	Tgm1
1421	ENSRNOT00000015116	0.00628766	0.0678678	-0.884363	ENSRNOG00000011360	Dkk2
1422	ENSRNOT00000030645	0.00629732	0.0679242	-0.268359	ENSRNOG00000014543	Tbc1d2b
1423	ENSRNOT00000021739	0.00631809	0.0680993	0.904123	ENSRNOG00000016245	Neto2
1424	ENSRNOT00000056436	0.00632243	0.0680993	0.492963	ENSRNOG00000020923	Tuft1
1425	ENSRNOT00000010079	0.00632975	0.0681303	0.493338	ENSRNOG00000007546	Asns
1426	ENSRNOT00000013159	0.0063783	0.0685567	-0.437235	ENSRNOG00000009920	Hspa8
1427	ENSRNOT00000068082	0.00637771	0.0685567	0.307001	ENSRNOG00000009460	Pdzd8
1428	ENSRNOT00000005314	0.00641651	0.0687505	1.00286	ENSRNOG00000003876	Exo1
1429	ENSRNOT00000014439	0.00641357	0.0687505	-0.27855	ENSRNOG00000010747	Dap
1430	ENSRNOT00000027800	0.00640172	0.0687505	-0.338567	ENSRNOG00000042237	Tm6sf2
1431	ENSRNOT00000034201	0.00641541	0.0687505	-0.467662	ENSRNOG00000021249	Ap5s1
1432	ENSRNOT00000037251	0.00641875	0.0687505	-0.904846	ENSRNOG00000025164	Bhlha15
1433	ENSRNOT00000001421	0.00643822	0.0688629	0.319705	ENSRNOG00000001073	RGD1563482
1434	ENSRNOT00000075886	0.00643397	0.0688629	0.543643	NA	NA
1435	ENSRNOT00000025894	0.006448	0.0689194	-0.716067	ENSRNOG00000019140	Banp
1436	ENSRNOT00000029493	0.00645965	0.0689959	-0.275541	ENSRNOG00000027622	Slc35e3
1437	ENSRNOT00000060847	0.00647663	0.0691291	-0.435578	ENSRNOG00000010489	Samd4a
1438	ENSRNOT00000020322	0.00649741	0.0693027	-0.26102	ENSRNOG00000015020	Idh1
1439	ENSRNOT00000066708	0.00650862	0.069374	0.28199	ENSRNOG00000016364	Gba2
1440	ENSRNOT00000028034	0.00652569	0.0694999	-0.661856	ENSRNOG00000020653	S1pr2
1441	ENSRNOT00000071821	0.00652949	0.0694999	0.810037	ENSRNOG00000047485
1442	ENSRNOT00000009578	0.00660241	0.0701681	0.27871	ENSRNOG00000006983	Nr2c1
1443	ENSRNOT00000028592	0.0066051	0.0701681	-0.289731	ENSRNOG00000021054	Men1
1444	ENSRNOT00000036147	0.00660599	0.0701681	-2.13862	ENSRNOG00000026051
1445	ENSRNOT00000009221	0.00661677	0.0701853	-0.24752	ENSRNOG00000007023	Galm
1446	ENSRNOT00000075371	0.00661621	0.0701853	-0.346741	ENSRNOG00000047598	Ctdsp2
1447	ENSRNOT00000064283	0.0066378	0.0703598	-0.551227	ENSRNOG00000020937	Ubtf
1448	ENSRNOT00000014508	0.00665861	0.0705316	0.247105	ENSRNOG00000010557	Smarcd2
1449	ENSRNOT00000006519	0.0066834	0.0707453	-0.278067	ENSRNOG00000004834	Llgl2
1450	ENSRNOT00000000702	0.00671319	0.0710117	0.282115	ENSRNOG00000000576	Anapc16
1451	ENSRNOT00000044956	0.00673479	0.071191	-0.291175	ENSRNOG00000010186	Cdv3
1452	ENSRNOT00000033858	0.00676528	0.0714641	-0.261157	ENSRNOG00000023274	Lrrc28
1453	ENSRNOT00000046344	0.00677895	0.0715593	0.246226	ENSRNOG00000019861	Tollip
1454	ENSRNOT00000060550	0.00678543	0.0715784	0.727313	ENSRNOG00000026564	Ptpdc1
1455	ENSRNOT00000064114	0.00679686	0.0716497	0.257658	ENSRNOG00000019428	Higd1a
1456	ENSRNOT00000057504	0.00684165	0.0720723	-0.258573	ENSRNOG00000037853	Rarres1
1457	ENSRNOT00000071245	0.0068528	0.0721402	0.668234	ENSRNOG00000049997	Ppp4r4
1458	ENSRNOT00000005618	0.00688251	0.0724032	-0.435258	ENSRNOG00000004198	Stxbp6
1459	ENSRNOT00000067118	0.00688899	0.0724217	0.410482	ENSRNOG00000012653	Ppp1r13b
1460	ENSRNOT00000022538	0.00691787	0.0726755	-0.332611	ENSRNOG00000016769	Rab38
1461	ENSRNOT00000012215	0.00692481	0.0726987	0.323379	ENSRNOG00000008872	Tmem68
1462	ENSRNOT00000066553	0.00697134	0.0731371	-0.317652	ENSRNOG00000012783	Gys2
1463	ENSRNOT00000050494	0.00698539	0.0732344	0.343802	ENSRNOG00000019087	Fam174a
1464	ENSRNOT00000026462	0.00699112	0.0732444	-0.393417	ENSRNOG00000019494	Psmb10
1465	ENSRNOT00000007949	0.00701479	0.0734422	0.483669	ENSRNOG00000005871	Il1rn
1466	ENSRNOT00000073201	0.0070277	0.0735272	0.502143	ENSRNOG00000046176
1467	ENSRNOT00000010410	0.00704425	0.0736501	1.31634	ENSRNOG00000007858	Stil
1468	ENSRNOT00000026832	0.007066	0.0738272	0.43974	ENSRNOG00000019825	Zdhhc24
1469	ENSRNOT00000017882	0.00714732	0.074626	0.295997	ENSRNOG00000013286	Pdcl3
1470	ENSRNOT00000018074	0.00715421	0.0746471	0.399912	ENSRNOG00000013452	Rcn1
1471	ENSRNOT00000026552	0.00716989	0.0746584	-0.243993	ENSRNOG00000019553	Ipo4
1472	ENSRNOT00000074467	0.00716352	0.0746584	0.30552	ENSRNOG00000047465
1473	ENSRNOT00000076352	0.00716531	0.0746584	-0.291543	NA	NA
1474	ENSRNOT00000038690	0.00720048	0.074926	-0.761611	ENSRNOG00000010337	Slc13a2
1475	ENSRNOT00000006890	0.00721884	0.0749599	0.248537	ENSRNOG00000005123	Emc2
1476	ENSRNOT00000025851	0.00722274	0.0749599	-0.247916	ENSRNOG00000019073	Ikbkb
1477	ENSRNOT00000027801	0.00722328	0.0749599	-0.244538	ENSRNOG00000020499	Scaf1
1478	ENSRNOT00000037844	0.00720869	0.0749599	-0.935604	ENSRNOG00000023896	Dusp6
1479	ENSRNOT00000013931	0.00724606	0.0751454	0.411528	ENSRNOG00000010274	Smc4
1480	ENSRNOT00000049991	0.00725121	0.075148	0.413211	ENSRNOG00000021565	RGD1308005
1481	ENSRNOT00000031935	0.00727215	0.0753141	-0.667948	ENSRNOG00000026235	Hk3
1482	ENSRNOT00000021864	0.00727899	0.0753341	-0.459023	ENSRNOG00000016322	Camk2n1
1483	ENSRNOT00000003907	0.00731314	0.0756279	-0.244105	ENSRNOG00000002855	Rfc1
1484	ENSRNOT00000066839	0.00731723	0.0756279	-2.01852	ENSRNOG00000018740	Ugt1a2
1485	ENSRNOT00000023597	0.007326	0.0756421	-0.458693	ENSRNOG00000016970	Tcf3
1486	ENSRNOT00000042754	0.00732847	0.0756421	-0.597471	ENSRNOG00000002171	Phldb2
1487	ENSRNOT00000047100	0.00733448	0.0756532	0.557227	ENSRNOG00000047520
1488	ENSRNOT00000020648	0.00734497	0.0757104	0.554669	ENSRNOG00000039560	Omd
1489	ENSRNOT00000076386	0.00736256	0.0758408	1.12564	NA	NA
1490	ENSRNOT00000000444	0.00738135	0.0759833	0.308915	ENSRNOG00000000395	2510003E04Rik
1491	ENSRNOT00000015781	0.00741344	0.0762077	-0.243258	ENSRNOG00000011797	Mocs2
1492	ENSRNOT00000032419	0.00741062	0.0762077	0.247088	ENSRNOG00000019052	Ankzf1
1493	ENSRNOT00000050373	0.00741805	0.0762077	-0.25905	ENSRNOG00000000798	Gnl1
1494	ENSRNOT00000000448	0.0074263	0.0762414	0.300954	ENSRNOG00000000398	Zufsp
1495	ENSRNOT00000001402	0.0074491	0.0763688	-0.324021	ENSRNOG00000001060	Snrnp35
1496	ENSRNOT00000022254	0.00745863	0.0763688	-0.305922	ENSRNOG00000016337	Slc22a1
1497	ENSRNOT00000047264	0.00744441	0.0763688	0.684507	ENSRNOG00000027730	RGD1566243
1498	ENSRNOT00000048923	0.00745857	0.0763688	-0.255208	ENSRNOG00000029549	Eci3
1499	ENSRNOT00000076832	0.00751498	0.0768945	0.938789	NA	NA
1500	ENSRNOT00000039308	0.00755225	0.0772243	-0.64763	ENSRNOG00000028156	Pld1
1501	ENSRNOT00000072129	0.00756062	0.0772584	-0.346361	ENSRNOG00000000909	Uspl1
1502	ENSRNOT00000026952	0.00760139	0.0775971	-0.328853	ENSRNOG00000019885	Magi3
1503	ENSRNOT00000027575	0.00760389	0.0775971	-0.242476	ENSRNOG00000020347	Nup98
1504	ENSRNOT00000014058	0.00764035	0.0779173	0.253461	ENSRNOG00000010452	Cycs
1505	ENSRNOT00000022363	0.0076597	0.0780628	-0.267786	ENSRNOG00000016611	HRAS1
1506	ENSRNOT00000036212	0.00767257	0.0781421	-0.467123	ENSRNOG00000027229	Slc35d2
1507	ENSRNOT00000020536	0.00768925	0.0782599	0.254235	ENSRNOG00000014980	Mob4
1508	ENSRNOT00000038250	0.00771293	0.0784489	-0.456149	ENSRNOG00000021513	Rtn4rl2
1509	ENSRNOT00000056862	0.00772644	0.0785343	-0.435001	ENSRNOG00000019737	Sema4a
1510	ENSRNOT00000063915	0.00775067	0.0787222	0.25167	ENSRNOG00000042588
1511	ENSRNOT00000071411	0.0077552	0.0787222	-0.367431	ENSRNOG00000045775	Rnpepl1
1512	ENSRNOT00000000223	0.00776702	0.078738	0.398056	ENSRNOG00000000207	RGD1565766
1513	ENSRNOT00000068617	0.00776258	0.078738	0.336075	ENSRNOG00000016226	Rpp40
1514	ENSRNOT00000010092	0.00778398	0.0788578	-0.595551	ENSRNOG00000007539	Rsad2
1515	ENSRNOT00000019645	0.00782146	0.0791602	1.08555	ENSRNOG00000014448	ARNTL
1516	ENSRNOT00000074283	0.00782415	0.0791602	-0.485815	ENSRNOG00000050636	Arhgef10l
1517	ENSRNOT00000019545	0.00783373	0.0792048	0.321875	ENSRNOG00000049336	Lime1
1518	ENSRNOT00000021636	0.00788861	0.0796824	-0.3603	ENSRNOG00000015495	Slc25a37
1519	ENSRNOT00000023350	0.00789136	0.0796824	-0.291713	ENSRNOG00000017291	Sord
1520	ENSRNOT00000000651	0.00791375	0.0798035	0.919117	ENSRNOG00000000542	Dnah8
1521	ENSRNOT00000017374	0.00791016	0.0798035	-0.764957	ENSRNOG00000012932	Ccdc146
1522	ENSRNOT00000036273	0.00794434	0.0800594	-0.311733	ENSRNOG00000004951	Kif16b
1523	ENSRNOT00000014044	0.00795995	0.0801639	-0.547429	ENSRNOG00000010298	XBP1
1524	ENSRNOT00000025323	0.00798327	0.0803461	-0.541255	ENSRNOG00000018662	Amacr
1525	ENSRNOT00000013636	0.00799508	0.0804121	-0.758609	ENSRNOG00000010107	Palld
1526	ENSRNOT00000075895	0.00800328	0.0804419	0.242692	NA	NA
1527	ENSRNOT00000075700	0.00804333	0.0807915	0.262781	ENSRNOG00000048848	Ccdc9
1528	ENSRNOT00000002992	0.00807103	0.0810167	0.734653	ENSRNOG00000002177	Gnpda2
1529	ENSRNOT00000003026	0.00810796	0.0813342	0.413523	ENSRNOG00000002214	Klhl8
1530	ENSRNOT00000025634	0.00812068	0.0814085	-0.343921	ENSRNOG00000018971	Mob3a
1531	ENSRNOT00000022307	0.00812745	0.0814231	0.648619	ENSRNOG00000016349	Gnmt
1532	ENSRNOT00000009175	0.00821084	0.0822049	-0.299461	ENSRNOG00000006929	Hnrnpll
1533	ENSRNOT00000027457	0.00822329	0.0822758	0.319394	ENSRNOG00000020269	Sugp2
1534	ENSRNOT00000003106	0.00823026	0.0822919	0.288153	ENSRNOG00000002270	Hnrnpdl
1535	ENSRNOT00000003999	0.00824941	0.0824296	-0.677166	ENSRNOG00000002994	Popdc2
1536	ENSRNOT00000014165	0.00826255	0.0825072	0.48216	ENSRNOG00000010608	RGD1307365
1537	ENSRNOT00000033984	0.00827984	0.082626	0.245583	ENSRNOG00000001351	Trafd1
1538	ENSRNOT00000067309	0.00831074	0.0828804	0.257454	ENSRNOG00000009661	Tgds
1539	ENSRNOT00000021337	0.00834144	0.0830786	-0.254786	ENSRNOG00000015896	Rbpms2
1540	ENSRNOT00000075917	0.0083404	0.0830786	-0.367894	NA	NA
1541	ENSRNOT00000052072	0.00836192	0.0832285	0.271128	ENSRNOG00000025285	Gfm2
1542	ENSRNOT00000032077	0.00838925	0.0834464	1.16879	ENSRNOG00000010397	Agbl3
1543	ENSRNOT00000001499	0.00843796	0.0838572	-0.245346	ENSRNOG00000001135	Wsb2
1544	ENSRNOT00000023342	0.00844148	0.0838572	-0.249693	ENSRNOG00000016833	Ide
1545	ENSRNOT00000009683	0.00845504	0.0839374	-1.0331	ENSRNOG00000007229	Nr0b2
1546	ENSRNOT00000026213	0.00847084	0.0839702	0.379135	ENSRNOG00000019367	Dclre1b
1547	ENSRNOT00000042862	0.00847476	0.0839702	0.778852	ENSRNOG00000002538	Epb4.1l5
1548	ENSRNOT00000051701	0.00846469	0.0839702	0.394776	ENSRNOG00000020360	Clcc1
1549	ENSRNOT00000001234	0.00851245	0.0842348	0.603175	ENSRNOG00000000924	Slc7a1
1550	ENSRNOT00000015250	0.00851196	0.0842348	-0.238703	ENSRNOG00000011421	Smap2
1551	ENSRNOT00000000184	0.00854603	0.0845126	0.239666	ENSRNOG00000000170	Slc30a4
1552	ENSRNOT00000018506	0.00856205	0.0846165	-0.241026	ENSRNOG00000013642	Lrrc41
1553	ENSRNOT00000006203	0.00859633	0.0848459	1.0792	ENSRNOG00000004699	Fibin
1554	ENSRNOT00000047780	0.00859603	0.0848459	-0.469013	ENSRNOG00000033271
1555	ENSRNOT00000025094	0.00868072	0.0856237	-0.294599	ENSRNOG00000018420	Slc22a7
1556	ENSRNOT00000015771	0.00873322	0.0859209	0.869899	ENSRNOG00000011692	Dkk1
1557	ENSRNOT00000042973	0.00872798	0.0859209	-0.902378	ENSRNOG00000010165	Tnfaip2
1558	ENSRNOT00000045041	0.00872079	0.0859209	-0.330093	ENSRNOG00000026108	Tcof1
1559	ENSRNOT00000064113	0.00873326	0.0859209	-0.238159	ENSRNOG00000010497	RGD1305807
1560	ENSRNOT00000012094	0.00876419	0.0861535	0.276768	ENSRNOG00000008663	Nat10
1561	ENSRNOT00000024697	0.00876813	0.0861535	-0.238131	ENSRNOG00000018125	Sephs1
1562	ENSRNOT00000036374	0.00877476	0.0861634	-0.825627	ENSRNOG00000026344	Fam179a
1563	ENSRNOT00000012663	0.00883505	0.0866445	-0.358537	ENSRNOG00000009113	Marcksl1
1564	ENSRNOT00000076192	0.00883126	0.0866445	-0.422487	NA	NA
1565	ENSRNOT00000027478	0.00887182	0.086894	-0.241791	ENSRNOG00000020289	Akt1s1
1566	ENSRNOT00000049344	0.00887043	0.086894	-0.24942	ENSRNOG00000032942	Neu1
1567	ENSRNOT00000001916	0.00888452	0.0869074	0.683903	ENSRNOG00000001414	Serpine1
1568	ENSRNOT00000031656	0.00888303	0.0869074	-0.634248	ENSRNOG00000026286	Nhlrc1
1569	ENSRNOT00000007414	0.00891412	0.0870304	0.300051	ENSRNOG00000005096	Bzw2
1570	ENSRNOT00000027075	0.00891013	0.0870304	0.538777	ENSRNOG00000019982	Ethe1
1571	ENSRNOT00000031808	0.00890285	0.0870304	0.297022	ENSRNOG00000023187	RGD1565685
1572	ENSRNOT00000013516	0.00894061	0.0872335	0.635253	ENSRNOG00000009867	Tgfb3
1573	ENSRNOT00000020475	0.00895288	0.0872977	0.261216	ENSRNOG00000015268	Ppapdc2
1574	ENSRNOT00000014684	0.00897968	0.0875034	0.236693	ENSRNOG00000010861	Atad1
1575	ENSRNOT00000009652	0.00899372	0.087534	-0.256595	ENSRNOG00000007194	Cpsf3
1576	ENSRNOT00000015611	0.00900943	0.087534	0.299329	ENSRNOG00000033351	Zfp869
1577	ENSRNOT00000025238	0.00900357	0.087534	-0.932497	ENSRNOG00000018649	Slc35c2
1578	ENSRNOT00000044699	0.00901135	0.087534	0.657135	ENSRNOG00000048065
1579	ENSRNOT00000072238	0.00900928	0.087534	1.22647	ENSRNOG00000050118
1580	ENSRNOT00000036454	0.00902187	0.0875806	0.489015	ENSRNOG00000026302	Lrrn4cl
1581	ENSRNOT00000010723	0.00903736	0.0876201	-0.240696	ENSRNOG00000007881	Mtmr14
1582	ENSRNOT00000064007	0.00903563	0.0876201	0.274289	ENSRNOG00000005468	Rbm28
1583	ENSRNOT00000075081	0.00908909	0.088066	-0.380782	ENSRNOG00000045689
1584	ENSRNOT00000068192	0.00915306	0.0886298	-0.574961	ENSRNOG00000005739	Asap1
1585	ENSRNOT00000021858	0.0091728	0.0886531	0.496182	ENSRNOG00000016244	Mical2
1586	ENSRNOT00000024674	0.00916872	0.0886531	-0.257014	ENSRNOG00000018297	Ocln
1587	ENSRNOT00000074887	0.00917151	0.0886531	1.60033	ENSRNOG00000047255	Fosl2
1588	ENSRNOT00000005502	0.00917909	0.088658	0.295023	ENSRNOG00000004135	RGD1311745
1589	ENSRNOT00000058833	0.00919522	0.0887579	1.58941	ENSRNOG00000032472	Gpr64
1590	ENSRNOT00000016233	0.00920106	0.0887584	0.241651	ENSRNOG00000011636	Dennd6a
1591	ENSRNOT00000076954	0.00922585	0.0889416	0.302764	NA	NA
1592	ENSRNOT00000007812	0.009239	0.0890124	0.572777	ENSRNOG00000005932	Megf9
1593	ENSRNOT00000018986	0.00925184	0.0890576	-0.290068	ENSRNOG00000014135	Rab11fip4
1594	ENSRNOT00000074966	0.0092553	0.0890576	0.947048	ENSRNOG00000045611
1595	ENSRNOT00000022209	0.00927326	0.0891745	-0.330926	ENSRNOG00000016386	Ptms
1596	ENSRNOT00000019563	0.00929477	0.0893253	0.236776	ENSRNOG00000014598	Abhd13
1597	ENSRNOT00000017360	0.00932399	0.0895335	-0.299786	ENSRNOG00000012568	Madd
1598	ENSRNOT00000034690	0.00933394	0.0895335	0.270405	ENSRNOG00000025554	Zfp445
1599	ENSRNOT00000065774	0.00932952	0.0895335	1.01144	ENSRNOG00000022511	tGap1
1600	ENSRNOT00000017233	0.00934177	0.0895526	0.314988	ENSRNOG00000012868	Uaca
1601	ENSRNOT00000021884	0.00937215	0.0897877	0.238002	ENSRNOG00000016327	Mcee
1602	ENSRNOT00000012160	0.00939656	0.0899653	0.287335	ENSRNOG00000008484	Pdcl
1603	ENSRNOT00000020576	0.00943676	0.0902341	0.459983	ENSRNOG00000015255	Haus3
1604	ENSRNOT00000023066	0.00943746	0.0902341	-0.369225	ENSRNOG00000017108	Syngr1
1605	ENSRNOT00000049348	0.00944228	0.0902341	-0.537909	ENSRNOG00000049005
1606	ENSRNOT00000017291	0.00945208	0.0902715	0.371233	ENSRNOG00000012899	Rbbp8
1607	ENSRNOT00000039481	0.00948301	0.0904542	0.313347	ENSRNOG00000027818	Znhit3
1608	ENSRNOT00000074492	0.00948285	0.0904542	0.959943	ENSRNOG00000047686
1609	ENSRNOT00000015627	0.00951491	0.0906458	-0.26462	ENSRNOG00000010706	Ccdc117
1610	ENSRNOT00000029552	0.0095095	0.0906458	-0.240941	ENSRNOG00000025890	OPA3
1611	ENSRNOT00000051665	0.00955191	0.0909417	0.415656	ENSRNOG00000018936
1612	ENSRNOT00000067161	0.00958254	0.0911768	-0.333835	ENSRNOG00000006611	Nostrin
1613	ENSRNOT00000056652	0.00964056	0.091672	-0.245448	ENSRNOG00000020657	Shc1
1614	ENSRNOT00000008526	0.00964893	0.0916948	0.247934	ENSRNOG00000006432	Trnt1
1615	ENSRNOT00000075630	0.00965842	0.0917281	-0.291371	ENSRNOG00000049121	Bysl
1616	ENSRNOT00000071109	0.0096889	0.0919606	-0.477366	ENSRNOG00000018339	Cabp2
1617	ENSRNOT00000034487	0.00970324	0.0920397	0.261712	ENSRNOG00000004777	Esf1
1618	ENSRNOT00000076417	0.00971936	0.0921356	-1.68054	NA	NA
1619	ENSRNOT00000012597	0.00975177	0.0923288	-0.591959	ENSRNOG00000009258	Cdk6
1620	ENSRNOT00000017226	0.00975066	0.0923288	0.530529	ENSRNOG00000012860	Tmem184c
1621	ENSRNOT00000028834	0.00976485	0.0923956	0.318905	ENSRNOG00000021230	Ubox5
1622	ENSRNOT00000073661	0.00979642	0.0925449	0.302219	ENSRNOG00000049985	Gprasp1
1623	ENSRNOT00000076379	0.00979873	0.0925449	1.06985	NA	NA
1624	ENSRNOT00000076666	0.00979873	0.0925449	1.06985	NA	NA
1625	ENSRNOT00000013804	0.00981199	0.0925606	0.260147	ENSRNOG00000010361	Kif3b
1626	ENSRNOT00000015271	0.00981246	0.0925606	-0.274962	ENSRNOG00000011203	Farp1
1627	ENSRNOT00000005887	0.00982554	0.092627	0.660512	ENSRNOG00000004412	Mtbp
1628	ENSRNOT00000074175	0.00983518	0.0926609	0.500073	ENSRNOG00000049829	Igkc
1629	ENSRNOT00000050374	0.00985472	0.0927881	0.359192	ENSRNOG00000014060	Mras
1630	ENSRNOT00000008222	0.00986117	0.0927918	-0.259371	ENSRNOG00000005917	Pawr
1631	ENSRNOT00000049810	0.00987167	0.0928336	-0.576179	ENSRNOG00000022373	Dennd4b
1632	ENSRNOT00000002851	0.0099013	0.0930552	0.325578	ENSRNOG00000002080	Urb1
1633	ENSRNOT00000023843	0.00991216	0.0931003	-0.279959	ENSRNOG00000017553	Smcr7l
1634	ENSRNOT00000012635	0.00995918	0.0934274	0.276164	ENSRNOG00000009451	Prpf38a
1635	ENSRNOT00000071107	0.00995909	0.0934274	0.48575	ENSRNOG00000046479	Chaf1a
1636	ENSRNOT00000007303	0.00997721	0.0935394	-0.495382	ENSRNOG00000043301	Samd1
1637	ENSRNOT00000006137	0.0100231	0.093569	0.355848	ENSRNOG00000004360	Gemin2
1638	ENSRNOT00000020860	0.0100196	0.093569	-0.443358	ENSRNOG00000015575	Rab11fip5
1639	ENSRNOT00000023032	0.0100135	0.093569	0.236131	ENSRNOG00000017091	Slc25a46
1640	ENSRNOT00000023097	0.00999674	0.093569	-0.530281	ENSRNOG00000017075	Slc35e2b
1641	ENSRNOT00000024224	0.0100203	0.093569	-0.239079	ENSRNOG00000017977	Smpd1
1642	ENSRNOT00000026287	0.0100047	0.093569	-0.336594	ENSRNOG00000019354	Ptch1
1643	ENSRNOT00000049621	0.00998991	0.093569	-0.248327	ENSRNOG00000030445	Ormdl3
1644	ENSRNOT00000064196	0.0100346	0.0935858	-0.543441	ENSRNOG00000008596	Ttll9
1645	ENSRNOT00000075800	0.0100371	0.0935858	0.310256	ENSRNOG00000048831	Sowahc
1646	ENSRNOT00000026152	0.0100498	0.0936472	-0.855351	ENSRNOG00000019306	Syt12
1647	ENSRNOT00000066041	0.010078	0.093796	0.233211	ENSRNOG00000007175	Mier1
1648	ENSRNOT00000076397	0.010074	0.093796	0.342042	NA	NA
1649	ENSRNOT00000010688	0.0100909	0.0938591	-0.322905	ENSRNOG00000008113	RGD1561149
1650	ENSRNOT00000010028	0.0101134	0.094012	-0.412243	ENSRNOG00000007604	Igsf8
1651	ENSRNOT00000019107	0.0101717	0.0944965	-0.278211	ENSRNOG00000014201	MANF
1652	ENSRNOT00000021372	0.0102211	0.0948981	-0.233134	ENSRNOG00000015953	Oaz2
1653	ENSRNOT00000006521	0.0102305	0.0949276	-0.347593	ENSRNOG00000004711	Mta1
1654	ENSRNOT00000014492	0.010251	0.0950607	-0.39569	ENSRNOG00000010744	Nrp1
1655	ENSRNOT00000028965	0.0102895	0.0953599	-0.522795	ENSRNOG00000021334	Lag3
1656	ENSRNOT00000017323	0.0103174	0.0955603	-0.322482	ENSRNOG00000012954	Eefsec
1657	ENSRNOT00000001583	0.0103588	0.0957963	0.340094	ENSRNOG00000001194	Rrp1b
1658	ENSRNOT00000071801	0.0103524	0.0957963	-0.334239	ENSRNOG00000050190	Eng
1659	ENSRNOT00000076181	0.0103616	0.0957963	-0.671477	NA	NA
1660	ENSRNOT00000051883	0.0103871	0.0959739	0.596801	ENSRNOG00000010853	Chrna7
1661	ENSRNOT00000000831	0.0104337	0.0962309	0.297801	ENSRNOG00000000664	Tpst2
1662	ENSRNOT00000011676	0.0104315	0.0962309	0.816157	ENSRNOG00000008820	Hmcn2
1663	ENSRNOT00000024841	0.0104227	0.0962309	0.298192	ENSRNOG00000018375	Eif2b3
1664	ENSRNOT00000018452	0.0104589	0.0962898	2.4814	ENSRNOG00000013239	Tle4
1665	ENSRNOT00000025913	0.0104544	0.0962898	-0.534187	ENSRNOG00000043416	Bcl3
1666	ENSRNOT00000075434	0.0104587	0.0962898	0.547254	ENSRNOG00000047297
1667	ENSRNOT00000011663	0.0104739	0.0963521	0.49233	ENSRNOG00000008543	Pdlim2
1668	ENSRNOT00000018550	0.0104782	0.0963521	0.364673	ENSRNOG00000013866	Usp49
1669	ENSRNOT00000024718	0.0105056	0.0965458	-0.280646	ENSRNOG00000018247	Dhx58
1670	ENSRNOT00000006473	0.0105254	0.0966694	0.251015	ENSRNOG00000004857	L2hgdh
1671	ENSRNOT00000007281	0.0105403	0.0967411	-0.235878	ENSRNOG00000005257	Prkaca
1672	ENSRNOT00000020401	0.0105521	0.0967411	0.474623	ENSRNOG00000015222	Fam46c
1673	ENSRNOT00000074771	0.0105483	0.0967411	1.64143	ENSRNOG00000048441
1674	ENSRNOT00000002918	0.0105861	0.0969389	-0.307801	ENSRNOG00000002142	Cds1
1675	ENSRNOT00000023309	0.0105882	0.0969389	0.3398	ENSRNOG00000017321	Trub1
1676	ENSRNOT00000036050	0.0105926	0.0969389	0.232295	ENSRNOG00000025145	Rmdn1
1677	ENSRNOT00000074523	0.0106116	0.0970549	1.45829	ENSRNOG00000037371	XAF1
1678	ENSRNOT00000004560	0.0106384	0.097126	-0.266549	ENSRNOG00000003397	Adprm
1679	ENSRNOT00000015320	0.0106377	0.097126	-0.256235	ENSRNOG00000025052	Stard5
1680	ENSRNOT00000076484	0.0106331	0.097126	0.331205	NA	NA
1681	ENSRNOT00000010814	0.010645	0.0971287	0.509004	ENSRNOG00000008107	Clec1b
1682	ENSRNOT00000048383	0.0106996	0.0975686	0.549379	ENSRNOG00000050117
1683	ENSRNOT00000024781	0.010709	0.097596	0.232524	ENSRNOG00000018343	Isca1
1684	ENSRNOT00000024918	0.0107288	0.0977185	-0.444573	ENSRNOG00000018436	Apoa5
1685	ENSRNOT00000065402	0.0107388	0.0977522	0.232365	ENSRNOG00000030862	Atp6v1h
1686	ENSRNOT00000011704	0.0107893	0.098153	-0.548845	ENSRNOG00000022730	Zfp57
1687	ENSRNOT00000014821	0.0108341	0.098502	-0.269425	ENSRNOG00000011039	Gch1
1688	ENSRNOT00000072273	0.0108442	0.0985353	-0.405125	ENSRNOG00000049809
1689	ENSRNOT00000008361	0.010888	0.0988756	0.782138	ENSRNOG00000006060	Matn2
1690	ENSRNOT00000004866	0.0109131	0.0988991	0.5844	ENSRNOG00000003666	IGJ
1691	ENSRNOT00000025110	0.0109111	0.0988991	-0.762868	ENSRNOG00000018616	Cdc42ep5
1692	ENSRNOT00000048302	0.0109116	0.0988991	0.350165	ENSRNOG00000030225	Clpx
1693	ENSRNOT00000074330	0.0109164	0.0988991	0.288889	ENSRNOG00000048025	Cstf2
1694	ENSRNOT00000072838	0.0109303	0.098966	-0.418285	ENSRNOG00000048580	Trip6
1695	ENSRNOT00000028074	0.0109565	0.0990865	0.231392	ENSRNOG00000020668	Cpsf7
1696	ENSRNOT00000056282	0.0109514	0.0990865	-0.28576	ENSRNOG00000037241	Emd
1697	ENSRNOT00000024941	0.0109635	0.0990915	0.958419	ENSRNOG00000018494	Ppp1r3c
1698	ENSRNOT00000024337	0.0109985	0.0993492	0.287138	ENSRNOG00000018069	Ngdn
1699	ENSRNOT00000019014	0.0110077	0.0993735	0.703335	ENSRNOG00000013967	Blnk
1700	ENSRNOT00000003470	0.0110189	0.0994167	0.238554	ENSRNOG00000002546	Rchy1
1701	ENSRNOT00000015667	0.0110745	0.0997823	-0.408165	ENSRNOG00000045949	FAAH
1702	ENSRNOT00000025294	0.011079	0.0997823	0.238865	ENSRNOG00000018567	Slc20a1
1703	ENSRNOT00000076176	0.0110773	0.0997823	0.639809	NA	NA
1704	ENSRNOT00000006366	0.0111086	0.0999318	-0.239569	ENSRNOG00000004637	Fbxo7
1705	ENSRNOT00000025309	0.0111033	0.0999318	-0.234312	ENSRNOG00000018599	Gga2
1706	ENSRNOT00000013585	0.0111215	0.0999893	0.250615	ENSRNOG00000010147	Pdcd10
1707	ENSRNOT00000001562	0.0111337	0.100019	0.509897	ENSRNOG00000001178	Sppl3
1708	ENSRNOT00000002527	0.0111444	0.100019	-0.242268	ENSRNOG00000001847	Ccdc91
1709	ENSRNOT00000025158	0.0111435	0.100019	-0.243242	ENSRNOG00000018485	Gpr155
1710	ENSRNOT00000026224	0.0111554	0.100059	-0.283398	ENSRNOG00000019302	Stx4
1711	ENSRNOT00000003177	0.01118	0.100169	-0.401698	ENSRNOG00000002322	RGD1310587
1712	ENSRNOT00000014377	0.0111841	0.100169	-0.230423	ENSRNOG00000010628	Sec13
1713	ENSRNOT00000022988	0.0111872	0.100169	0.328353	ENSRNOG00000017012	Coq7
1714	ENSRNOT00000068528	0.0112116	0.100329	-0.324962	ENSRNOG00000021012	Rfx5
1715	ENSRNOT00000028178	0.0112197	0.100343	0.418071	ENSRNOG00000020770	Arl4d
1716	ENSRNOT00000020051	0.0112269	0.100349	0.295895	ENSRNOG00000014665	Dhdds
1717	ENSRNOT00000006005	0.0112423	0.100427	-0.231679	ENSRNOG00000004556	Dcaf5
1718	ENSRNOT00000032218	0.011255	0.100455	-0.511616	ENSRNOG00000002985	Nos1ap
1719	ENSRNOT00000047883	0.0112585	0.100455	0.512042	ENSRNOG00000032668
1720	ENSRNOT00000005583	0.0112675	0.100477	0.458791	ENSRNOG00000004171	Dnah9
1721	ENSRNOT00000018310	0.0113689	0.101264	-0.22959	ENSRNOG00000013469	Txndc5
1722	ENSRNOT00000022841	0.0113646	0.101264	-0.236545	ENSRNOG00000016984	Atg13
1723	ENSRNOT00000018473	0.0114162	0.101626	0.338837	ENSRNOG00000013721	RGD1311458
1724	ENSRNOT00000000995	0.011437	0.101719	-2.83895	ENSRNOG00000000768	Ubd
1725	ENSRNOT00000023211	0.0114415	0.101719	-0.233455	ENSRNOG00000016923	Clptm1l
1726	ENSRNOT00000036303	0.0114465	0.101719	0.360731	ENSRNOG00000043245
1727	ENSRNOT00000014152	0.011473	0.101841	-0.285396	ENSRNOG00000010308	Nr2f2
1728	ENSRNOT00000048463	0.0114735	0.101841	1.04023	ENSRNOG00000050944
1729	ENSRNOT00000006273	0.0115065	0.101956	-0.866666	ENSRNOG00000004692	A1bg
1730	ENSRNOT00000009440	0.0115016	0.101956	0.296211	ENSRNOG00000006965	Aff4
1731	ENSRNOT00000057151	0.0114972	0.101956	0.871157	ENSRNOG00000007917	Cd46
1732	ENSRNOT00000013371	0.0115435	0.102225	-0.560796	ENSRNOG00000010062
1733	ENSRNOT00000015579	0.0115565	0.102281	-0.29561	ENSRNOG00000011559	Cnn3
1734	ENSRNOT00000026526	0.0115868	0.102482	-0.992801	ENSRNOG00000019575	Rell2
1735	ENSRNOT00000074404	0.0115925	0.102482	0.229741	ENSRNOG00000048682	Zwint
1736	ENSRNOT00000065846	0.0116195	0.102661	-0.490016	ENSRNOG00000017052	Pianp
1737	ENSRNOT00000011284	0.0116467	0.102785	-0.238058	ENSRNOG00000008305	Sc5d
1738	ENSRNOT00000067630	0.0116469	0.102785	1.76267	ENSRNOG00000010604	Taf15
1739	ENSRNOT00000041367	0.0116811	0.102941	-0.5943	ENSRNOG00000047986	Sult2a1
1740	ENSRNOT00000075768	0.0116847	0.102941	0.558332	ENSRNOG00000046747
1741	ENSRNOT00000076464	0.0116764	0.102941	0.492098	NA	NA
1742	ENSRNOT00000026760	0.0117276	0.103259	0.358479	ENSRNOG00000019742	Stat3
1743	ENSRNOT00000005832	0.0117459	0.103302	0.284491	ENSRNOG00000004193	Klhl12
1744	ENSRNOT00000022486	0.0117432	0.103302	0.297039	ENSRNOG00000016790	Suv420h1
1745	ENSRNOT00000026364	0.011753	0.103305	-0.277418	ENSRNOG00000019478	Irf9
1746	ENSRNOT00000064428	0.011762	0.103325	0.23123	ENSRNOG00000016321	Entpd4
1747	ENSRNOT00000052369	0.0117734	0.103366	0.414897	ENSRNOG00000046540	Ugt2b
1748	ENSRNOT00000038178	0.0118069	0.103542	-0.238417	ENSRNOG00000027552	Tapbpl
1749	ENSRNOT00000049798	0.011804	0.103542	-0.233719	ENSRNOG00000008474	Acox3
1750	ENSRNOT00000057330	0.0118675	0.104013	-0.257822	ENSRNOG00000018586	Fam134a
1751	ENSRNOT00000010238	0.0118847	0.104045	-1.01469	ENSRNOG00000007508	Lrtm2
1752	ENSRNOT00000071726	0.0118797	0.104045	-0.416203	ENSRNOG00000047821	Smlr1
1753	ENSRNOT00000064190	0.0119042	0.104157	-0.233343	ENSRNOG00000042044	Stard3
1754	ENSRNOT00000014415	0.0119288	0.104312	-0.228119	ENSRNOG00000010067	Lypla2
1755	ENSRNOT00000049756	0.0119866	0.104758	0.267038	ENSRNOG00000009143	Lrrc57
1756	ENSRNOT00000011338	0.0120445	0.104879	1.69209	ENSRNOG00000008371	Igfbp1
1757	ENSRNOT00000026525	0.0120509	0.104879	0.243666	ENSRNOG00000019559	Eaf1
1758	ENSRNOT00000032618	0.0120551	0.104879	0.264616	ENSRNOG00000039994	Upf3b
1759	ENSRNOT00000033235	0.0120356	0.104879	-0.565142	ENSRNOG00000023208	RGD1309821
1760	ENSRNOT00000039263	0.0120078	0.104879	-0.58683	ENSRNOG00000021802	Isg15
1761	ENSRNOT00000047731	0.0120333	0.104879	0.449038	ENSRNOG00000029220	RGD1306353
1762	ENSRNOT00000060020	0.0120343	0.104879	-0.302365	ENSRNOG00000039214	RGD1305455
1763	ENSRNOT00000065145	0.012036	0.104879	-0.877658	ENSRNOG00000024711	Sdk2
1764	ENSRNOT00000065997	0.0120694	0.104944	0.228589	ENSRNOG00000009992	Rabggtb
1765	ENSRNOT00000076005	0.0121375	0.105476	0.498805	NA	NA
1766	ENSRNOT00000022796	0.0122111	0.106038	-0.332213	ENSRNOG00000016847	Bace1
1767	ENSRNOT00000057466	0.012216	0.106038	-0.248021	ENSRNOG00000020432	Cic
1768	ENSRNOT00000024102	0.0122735	0.106477	-0.632128	ENSRNOG00000017685	Aqp5
1769	ENSRNOT00000056060	0.012296	0.106612	-0.245158	ENSRNOG00000021047	Lrrfip2
1770	ENSRNOT00000025403	0.0123062	0.10664	-0.317777	ENSRNOG00000018785	Slc16a13
1771	ENSRNOT00000043820	0.0123205	0.106704	1.42088	ENSRNOG00000000875	Fhl1
1772	ENSRNOT00000001360	0.0123699	0.10683	-0.491739	ENSRNOG00000001030	Tsc22d1
1773	ENSRNOT00000004217	0.0123571	0.10683	0.229016	ENSRNOG00000003151	Bfar
1774	ENSRNOT00000020534	0.0123442	0.10683	0.24841	ENSRNOG00000015215	Cript
1775	ENSRNOT00000028876	0.0123622	0.10683	0.334363	ENSRNOG00000021255	Smox
1776	ENSRNOT00000051000	0.0123684	0.10683	0.369038	ENSRNOG00000024460	Tarsl2
1777	ENSRNOT00000020074	0.0123863	0.106911	0.233269	ENSRNOG00000014192	Naa30
1778	ENSRNOT00000012179	0.0124057	0.107018	-0.234445	ENSRNOG00000008851	Slc35b4
1779	ENSRNOT00000026408	0.0124624	0.107447	-0.406592	ENSRNOG00000019466	Agpat2
1780	ENSRNOT00000030065	0.0124765	0.107508	-0.280781	ENSRNOG00000023874	Tmem62
1781	ENSRNOT00000007190	0.0125099	0.107735	-0.35757	ENSRNOG00000005243	Pop1
1782	ENSRNOT00000001053	0.0125461	0.107773	-0.337671	ENSRNOG00000000803	Ppp1r10
1783	ENSRNOT00000004319	0.0125769	0.107773	0.295572	ENSRNOG00000003223	Degs1
1784	ENSRNOT00000012293	0.0125667	0.107773	0.508352	ENSRNOG00000042543	Mup5
1785	ENSRNOT00000014317	0.0125329	0.107773	0.541702	ENSRNOG00000010210	Slc7a11
1786	ENSRNOT00000015239	0.0125845	0.107773	0.267275	ENSRNOG00000011448	Eri1
1787	ENSRNOT00000026637	0.0125456	0.107773	-0.36039	ENSRNOG00000019598	Vegfa
1788	ENSRNOT00000049774	0.0125684	0.107773	0.627715	ENSRNOG00000024689	Hopx
1789	ENSRNOT00000051445	0.0125547	0.107773	-0.268116	ENSRNOG00000012794	Grhpr
1790	ENSRNOT00000067013	0.0125456	0.107773	0.311114	ENSRNOG00000003936	Pwwp2a
1791	ENSRNOT00000073241	0.0125792	0.107773	1.81101	ENSRNOG00000047661	CES2C
1792	ENSRNOT00000024281	0.0126361	0.108154	-0.238607	ENSRNOG00000017976	Slco2b1
1793	ENSRNOT00000004455	0.0127062	0.108512	0.307093	ENSRNOG00000003341	Med9
1794	ENSRNOT00000018457	0.0126879	0.108512	0.414446	ENSRNOG00000040279	Ankrd32
1795	ENSRNOT00000020994	0.0126969	0.108512	-0.381686	ENSRNOG00000015441	Il4r
1796	ENSRNOT00000031866	0.0127029	0.108512	0.390706	ENSRNOG00000024085	Tmem237
1797	ENSRNOT00000003966	0.0127634	0.10888	-1.05383	ENSRNOG00000002922	Adora2b
1798	ENSRNOT00000012829	0.0127633	0.10888	-0.43064	ENSRNOG00000009605	Tfe3
1799	ENSRNOT00000001261	0.0127781	0.108944	0.259318	ENSRNOG00000000954	Rpo1-3
1800	ENSRNOT00000017831	0.0128138	0.109144	-0.320135	ENSRNOG00000013323	Rnf217
1801	ENSRNOT00000027834	0.0128158	0.109144	-0.745999	ENSRNOG00000020480	Fads1
1802	ENSRNOT00000020729	0.0128375	0.109262	-0.727892	ENSRNOG00000027869	Sox5
1803	ENSRNOT00000045455	0.0128439	0.109262	-0.656029	ENSRNOG00000033654
1804	ENSRNOT00000003313	0.0128752	0.109468	0.572178	ENSRNOG00000002418	Tgfb2
1805	ENSRNOT00000011827	0.012896	0.109584	-0.294208	ENSRNOG00000008597	Tada3
1806	ENSRNOT00000031134	0.0129295	0.109747	0.368263	ENSRNOG00000024011	Ank3
1807	ENSRNOT00000038827	0.0129248	0.109747	-0.277852	ENSRNOG00000011454	Tbck
1808	ENSRNOT00000027022	0.0129538	0.109892	1.10655	ENSRNOG00000019920	Doc2a
1809	ENSRNOT00000001911	0.013004	0.110231	-0.225786	ENSRNOG00000001409	Gnb2
1810	ENSRNOT00000030474	0.013008	0.110231	0.377051	ENSRNOG00000026902	Lyve1
1811	ENSRNOT00000022788	0.0130473	0.110502	-0.22934	ENSRNOG00000016948	Nhlrc2
1812	ENSRNOT00000024098	0.0130829	0.110742	-0.499582	ENSRNOG00000017833	Actn2
1813	ENSRNOT00000054830	0.0131019	0.110842	-0.225172	ENSRNOG00000043503	Ehd1
1814	ENSRNOT00000008399	0.0131679	0.111319	0.424693	ENSRNOG00000039576	Suv39h1
1815	ENSRNOT00000048214	0.0131728	0.111319	0.282581	ENSRNOG00000014154	Ilf2
1816	ENSRNOT00000060343	0.013194	0.111437	0.566207	ENSRNOG00000012516	C7
1817	ENSRNOT00000065722	0.0132204	0.111598	0.281714	ENSRNOG00000011278	Stk3
1818	ENSRNOT00000045020	0.0132726	0.111978	-0.501258	ENSRNOG00000032660	Lphn2
1819	ENSRNOT00000073746	0.0132989	0.112138	-0.22458	ENSRNOG00000046493	Pnpo
1820	ENSRNOT00000000676	0.0133245	0.112239	0.273827	ENSRNOG00000000560	Lrrc20
1821	ENSRNOT00000016306	0.0133293	0.112239	-0.449909	ENSRNOG00000012172	Spi1
1822	ENSRNOT00000023989	0.0133328	0.112239	0.267664	ENSRNOG00000017404	Pcmtd2
1823	ENSRNOT00000040396	0.0133497	0.112319	0.402839	ENSRNOG00000028839	CYB561D1
1824	ENSRNOT00000045749	0.0133748	0.112469	-0.279801	ENSRNOG00000032398	RGD1562136
1825	ENSRNOT00000076390	0.0133848	0.112491	1.22115	NA	NA
1826	ENSRNOT00000013573	0.0134269	0.112783	-0.224243	ENSRNOG00000010083	Prpsap1
1827	ENSRNOT00000031026	0.0134495	0.112911	-0.224631	ENSRNOG00000024410	BLVRB
1828	ENSRNOT00000001169	0.0134593	0.112931	-2.23503	ENSRNOG00000000875	Fhl1
1829	ENSRNOT00000063807	0.0134708	0.112966	-0.245801	ENSRNOG00000011611	Mapk1ip1l
1830	ENSRNOT00000064034	0.013503	0.113175	-0.470102	ENSRNOG00000014278	Zfp710
1831	ENSRNOT00000030726	0.0135129	0.113195	-0.321589	ENSRNOG00000023433	Gata6
1832	ENSRNOT00000014885	0.0136071	0.113894	-0.223836	ENSRNOG00000011153	Il17ra
1833	ENSRNOT00000037888	0.0136111	0.113894	0.243088	ENSRNOG00000024241	Cdc23
1834	ENSRNOT00000028010	0.0136326	0.114012	-0.227755	ENSRNOG00000020640	Zbtb7b
1835	ENSRNOT00000020003	0.0136921	0.114446	0.268572	ENSRNOG00000014668	RGD621098
1836	ENSRNOT00000017232	0.0137175	0.114597	0.485089	ENSRNOG00000012881	Fgl2
1837	ENSRNOT00000009238	0.0137681	0.114957	0.288181	ENSRNOG00000007053	Med7
1838	ENSRNOT00000033916	0.0137838	0.115006	0.50056	ENSRNOG00000026403	Naf1
1839	ENSRNOT00000076699	0.013789	0.115006	0.229174	NA	NA
1840	ENSRNOT00000011456	0.0138181	0.115186	0.33713	ENSRNOG00000008504	Naa38
1841	ENSRNOT00000001059	0.0138677	0.115286	0.231189	ENSRNOG00000000808	Hsf2
1842	ENSRNOT00000010316	0.0138559	0.115286	-0.412665	ENSRNOG00000007713	Tmcc3
1843	ENSRNOT00000031796	0.0138606	0.115286	-0.308785	ENSRNOG00000025602	Cdk4
1844	ENSRNOT00000039689	0.0138504	0.115286	0.309492	ENSRNOG00000026690	Kin
1845	ENSRNOT00000073065	0.0138668	0.115286	-1.01512	ENSRNOG00000047969	Prss21
1846	ENSRNOT00000014320	0.0138906	0.115414	-0.311504	ENSRNOG00000010708	Gata4
1847	ENSRNOT00000005370	0.013916	0.115477	-0.249804	ENSRNOG00000003975	Pfn1
1848	ENSRNOT00000019121	0.0139208	0.115477	0.322475	ENSRNOG00000014258	Rab32
1849	ENSRNOT00000076846	0.0139158	0.115477	1.12012	NA	NA
1850	ENSRNOT00000013218	0.0139702	0.115574	-0.306156	ENSRNOG00000009851	Slc38a9
1851	ENSRNOT00000040229	0.0139441	0.115574	0.242853	ENSRNOG00000037162	Slbp
1852	ENSRNOT00000040834	0.0139568	0.115574	-1.41461	ENSRNOG00000042390	4921513D11Rik
1853	ENSRNOT00000048501	0.0139676	0.115574	-0.308384	ENSRNOG00000033627	Panx2
1854	ENSRNOT00000067822	0.0139498	0.115574	-0.308132	ENSRNOG00000018944	Pank1
1855	ENSRNOT00000018028	0.0140003	0.115761	0.232978	ENSRNOG00000012690	Nipa2
1856	ENSRNOT00000000074	0.0140392	0.11602	0.275338	ENSRNOG00000000066	Fbxo28
1857	ENSRNOT00000025446	0.014059	0.116058	0.422648	ENSRNOG00000018522	Echs1
1858	ENSRNOT00000045443	0.014052	0.116058	-0.26551	ENSRNOG00000010659	Gabpb1
1859	ENSRNOT00000075894	0.0140808	0.116176	1.08921	NA	NA
1860	ENSRNOT00000026661	0.0140978	0.116254	0.561627	ENSRNOG00000019673	Zfp36
1861	ENSRNOT00000024771	0.014107	0.116267	-0.370745	ENSRNOG00000018369	Prx
1862	ENSRNOT00000002152	0.0141501	0.116373	-0.265887	ENSRNOG00000001585	Nrip1
1863	ENSRNOT00000004931	0.0141455	0.116373	1.53437	ENSRNOG00000003698	Mroh9
1864	ENSRNOT00000041922	0.0141293	0.116373	-0.661888	ENSRNOG00000030938	RGD1564074
1865	ENSRNOT00000075386	0.0141448	0.116373	-0.22646	ENSRNOG00000050748	Dpp9
1866	ENSRNOT00000003332	0.0142035	0.116749	-0.222446	ENSRNOG00000002452	Txndc11
1867	ENSRNOT00000038067	0.0142295	0.1169	-0.319312	ENSRNOG00000025877	Prr12
1868	ENSRNOT00000002231	0.0143087	0.116989	0.403006	ENSRNOG00000001632	Brwd1
1869	ENSRNOT00000013244	0.0142879	0.116989	-0.47558	ENSRNOG00000009715	Me1
1870	ENSRNOT00000014600	0.014309	0.116989	-0.369815	ENSRNOG00000010802	Ube3d
1871	ENSRNOT00000025412	0.0142718	0.116989	0.399072	ENSRNOG00000018718	Rpp30
1872	ENSRNOT00000041671	0.0142659	0.116989	-0.234623	ENSRNOG00000018622	TRIM27
1873	ENSRNOT00000064594	0.0142734	0.116989	-0.832176	ENSRNOG00000034139	LYZ2
1874	ENSRNOT00000068419	0.0142957	0.116989	0.444025	ENSRNOG00000008155	Dus4l
1875	ENSRNOT00000074245	0.0142796	0.116989	-0.404195	ENSRNOG00000046779	RGD1309808
1876	ENSRNOT00000074888	0.0142796	0.116989	-0.404195	ENSRNOG00000047782	RGD1309808
1877	ENSRNOT00000024772	0.0143205	0.117021	-0.223534	ENSRNOG00000018164	Spcs2
1878	ENSRNOT00000010952	0.0143862	0.117445	0.261312	ENSRNOG00000007924	Mios
1879	ENSRNOT00000034062	0.0143877	0.117445	-0.758499	ENSRNOG00000021722
1880	ENSRNOT00000001586	0.0143988	0.117473	1.02427	ENSRNOG00000001195	Trpv4
1881	ENSRNOT00000002198	0.0144122	0.11752	0.245855	ENSRNOG00000039567	Trmt10c
1882	ENSRNOT00000056639	0.0144786	0.11794	0.223858	ENSRNOG00000037430	Chfr
1883	ENSRNOT00000065625	0.0144792	0.11794	0.356064	ENSRNOG00000042126	Lsm5
1884	ENSRNOT00000001098	0.0145221	0.118102	-0.343501	ENSRNOG00000000826	Flot1
1885	ENSRNOT00000016912	0.0145171	0.118102	-0.335314	ENSRNOG00000026177	Mgam
1886	ENSRNOT00000029513	0.0145189	0.118102	0.34102	ENSRNOG00000027249	Fancl
1887	ENSRNOT00000017809	0.0145388	0.118175	-0.559536	ENSRNOG00000013194	Rps6ka2
1888	ENSRNOT00000043784	0.0145619	0.1183	0.310594	ENSRNOG00000004104	Zfp167
1889	ENSRNOT00000046313	0.0145819	0.1184	0.746102	ENSRNOG00000014448	ARNTL
1890	ENSRNOT00000066203	0.0146017	0.118498	-0.345476	ENSRNOG00000042920	Tas1r2
1891	ENSRNOT00000038257	0.0146295	0.118661	0.480718	ENSRNOG00000021330	Sprtn
1892	ENSRNOT00000024063	0.0146375	0.118663	-0.351132	ENSRNOG00000017780	Akr7a2
1893	ENSRNOT00000008427	0.0146616	0.118733	0.278854	ENSRNOG00000006380	Srsf6
1894	ENSRNOT00000042908	0.014661	0.118733	0.744814	ENSRNOG00000032376	AI429214
1895	ENSRNOT00000016464	0.0146858	0.118866	-0.316086	ENSRNOG00000012348	Exosc4
1896	ENSRNOT00000057855	0.0146972	0.118895	0.400301	ENSRNOG00000038025	Rpp38
1897	ENSRNOT00000002957	0.0147163	0.118925	-0.271676	ENSRNOG00000002176	Pvrl3
1898	ENSRNOT00000009725	0.0147153	0.118925	-0.360719	ENSRNOG00000006938	Mapk8ip1
1899	ENSRNOT00000076578	0.0147242	0.118926	0.729363	NA	NA
1900	ENSRNOT00000076098	0.0147332	0.118935	-0.616422	NA	NA
1901	ENSRNOT00000023543	0.0147679	0.119056	0.400777	ENSRNOG00000017523	H6pd
1902	ENSRNOT00000050865	0.0147673	0.119056	-0.313728	ENSRNOG00000030397	Zbtb1
1903	ENSRNOT00000055437	0.0147714	0.119056	0.492856	ENSRNOG00000036913	RGD1309621
1904	ENSRNOT00000015223	0.0148104	0.119127	0.503208	ENSRNOG00000011154	Gpr116
1905	ENSRNOT00000033324	0.0147943	0.119127	0.403965	ENSRNOG00000004917	Rasal2
1906	ENSRNOT00000037809	0.0148113	0.119127	0.222245	ENSRNOG00000024886	Ext1
1907	ENSRNOT00000039306	0.0148037	0.119127	-0.357369	ENSRNOG00000025023	Stat6
1908	ENSRNOT00000021223	0.0148672	0.119339	-0.499375	ENSRNOG00000015852
1909	ENSRNOT00000021988	0.0148565	0.119339	-0.228075	ENSRNOG00000016351	Frrs1
1910	ENSRNOT00000022632	0.0148688	0.119339	-0.255871	ENSRNOG00000016754	Bcs1l
1911	ENSRNOT00000049259	0.0148514	0.119339	-0.59141	ENSRNOG00000010188	Satb2
1912	ENSRNOT00000002890	0.0148773	0.119345	-0.607776	ENSRNOG00000046308
1913	ENSRNOT00000005490	0.0149743	0.119983	-0.257154	ENSRNOG00000004141	Vasn
1914	ENSRNOT00000006888	0.0149989	0.119983	0.57983	ENSRNOG00000034190	IGH-6
1915	ENSRNOT00000006963	0.0150119	0.119983	-0.251203	ENSRNOG00000005033	Acvr1
1916	ENSRNOT00000007466	0.0150351	0.119983	0.406323	ENSRNOG00000005660	Fam110c
1917	ENSRNOT00000009203	0.014982	0.119983	0.353535	ENSRNOG00000006541	Nup107
1918	ENSRNOT00000023287	0.0150235	0.119983	1.46744	ENSRNOG00000017212	Spsb1
1919	ENSRNOT00000027935	0.014996	0.119983	-0.432368	ENSRNOG00000020588	Efna4
1920	ENSRNOT00000056457	0.015028	0.119983	0.335777	ENSRNOG00000033280	Pam
1921	ENSRNOT00000061630	0.015035	0.119983	-0.34882	ENSRNOG00000002039	Evi5
1922	ENSRNOT00000064723	0.0150232	0.119983	-0.247035	ENSRNOG00000008411	SEC23B
1923	ENSRNOT00000005153	0.0150522	0.119995	-0.523519	ENSRNOG00000003883
1924	ENSRNOT00000016649	0.0150447	0.119995	0.275448	ENSRNOG00000012354	Trim23
1925	ENSRNOT00000035945	0.015073	0.120099	-0.414169	ENSRNOG00000025423	Map3k13
1926	ENSRNOT00000060311	0.0150966	0.120225	-0.56469	ENSRNOG00000042576	Tcp11l1
1927	ENSRNOT00000006187	0.0151367	0.120231	0.458537	ENSRNOG00000004506	Taf1b
1928	ENSRNOT00000019630	0.015136	0.120231	-0.233088	ENSRNOG00000014628	Pomk
1929	ENSRNOT00000019893	0.0151321	0.120231	0.251071	ENSRNOG00000014450	Shprh
1930	ENSRNOT00000020328	0.0151236	0.120231	-0.22201	ENSRNOG00000015059	Mcfd2
1931	ENSRNOT00000024561	0.0151188	0.120231	-0.288591	ENSRNOG00000017900	rnf141
1932	ENSRNOT00000006044	0.0151623	0.120372	0.595861	ENSRNOG00000004572	Zfp472
1933	ENSRNOT00000027048	0.0151794	0.120446	-0.256461	ENSRNOG00000019938	Slc23a1
1934	ENSRNOT00000020220	0.0151929	0.120491	0.259111	ENSRNOG00000014886	Fam107b
1935	ENSRNOT00000034446	0.0152254	0.120686	0.402549	ENSRNOG00000011492	Zfp866
1936	ENSRNOT00000017753	0.0152353	0.120702	-0.380754	ENSRNOG00000012791	Ajuba
1937	ENSRNOT00000011047	0.0152602	0.120745	-0.240736	ENSRNOG00000007921	Hnrnpm
1938	ENSRNOT00000057898	0.0152543	0.120745	1.51004	ENSRNOG00000038047	MT1
1939	ENSRNOT00000076209	0.0152644	0.120745	-0.223634	NA	NA
1940	ENSRNOT00000012286	0.0152973	0.12087	-0.265432	ENSRNOG00000009267	B3gnt2
1941	ENSRNOT00000015172	0.0153247	0.12087	-0.744471	ENSRNOG00000011271	Mcc
1942	ENSRNOT00000016138	0.0153182	0.12087	0.34911	ENSRNOG00000012040	Slc25a48
1943	ENSRNOT00000019521	0.0153151	0.12087	0.285533	ENSRNOG00000014551	Ccnj
1944	ENSRNOT00000023139	0.0153059	0.12087	0.264494	ENSRNOG00000016940	Ppp2r2d
1945	ENSRNOT00000027223	0.0153274	0.12087	0.224924	ENSRNOG00000020081	As3mt
1946	ENSRNOT00000003638	0.0153561	0.121034	-0.227439	ENSRNOG00000002697	Mtmr1
1947	ENSRNOT00000003021	0.0153867	0.121151	0.530973	ENSRNOG00000002216	Srd5a3
1948	ENSRNOT00000006006	0.0153841	0.121151	-0.346314	ENSRNOG00000004419	TRAPPC2
1949	ENSRNOT00000043146	0.0153957	0.121159	-0.532527	ENSRNOG00000015347	Trim45
1950	ENSRNOT00000002552	0.0154761	0.1215	-0.248599	ENSRNOG00000001868	Crkl
1951	ENSRNOT00000021839	0.0154754	0.1215	0.349449	ENSRNOG00000016187	Tmem67
1952	ENSRNOT00000028331	0.0154561	0.1215	-0.320511	ENSRNOG00000020881	Frmd8
1953	ENSRNOT00000041210	0.0154786	0.1215	0.926511	ENSRNOG00000029115	Rpl12
1954	ENSRNOT00000057623	0.0154619	0.1215	0.44013	ENSRNOG00000037911
1955	ENSRNOT00000024200	0.0155481	0.121983	-0.299286	ENSRNOG00000017967	Asb13
1956	ENSRNOT00000008846	0.0155717	0.122106	0.4649	ENSRNOG00000006661	Rad51c
1957	ENSRNOT00000037708	0.0156218	0.122436	0.316424	ENSRNOG00000032552	Zfp799
1958	ENSRNOT00000004742	0.0156402	0.122518	0.401625	ENSRNOG00000003559	Ccdc112
1959	ENSRNOT00000067502	0.0156689	0.12268	0.309004	ENSRNOG00000009205	Lmo4
1960	ENSRNOT00000019769	0.015764	0.12336	0.269487	ENSRNOG00000014588	Dbr1
1961	ENSRNOT00000046874	0.0157719	0.12336	0.442785	ENSRNOG00000033321	HMGB2
1962	ENSRNOT00000018454	0.015811	0.123603	-0.228184	ENSRNOG00000013743	Sec61a1
1963	ENSRNOT00000038651	0.0158209	0.123617	0.381692	ENSRNOG00000026132	Trdmt1
1964	ENSRNOT00000061583	0.0158442	0.123737	0.334732	ENSRNOG00000002054	GLMN
1965	ENSRNOT00000005568	0.0158781	0.123875	0.272018	ENSRNOG00000004103	Trappc6b
1966	ENSRNOT00000008679	0.0158747	0.123875	-0.349501	ENSRNOG00000006612	Map2k3
1967	ENSRNOT00000005304	0.015898	0.123904	0.224557	ENSRNOG00000003980	Ttc1
1968	ENSRNOT00000066856	0.0158971	0.123904	-0.38486	ENSRNOG00000042918	RGD1304770
1969	ENSRNOT00000004285	0.0159107	0.12394	-0.389069	ENSRNOG00000003214
1970	ENSRNOT00000028570	0.0159275	0.123996	-0.843768	ENSRNOG00000021046	Sult2b1
1971	ENSRNOT00000033266	0.015934	0.123996	0.964183	ENSRNOG00000028772
1972	ENSRNOT00000034146	0.0159507	0.124	-0.29442	ENSRNOG00000025295	Mavs
1973	ENSRNOT00000075573	0.0159444	0.124	0.224997	ENSRNOG00000046644	Slmo2
1974	ENSRNOT00000010648	0.0159869	0.124218	-0.235298	ENSRNOG00000007503	Adam17
1975	ENSRNOT00000040983	0.0160483	0.124569	0.275293	ENSRNOG00000028941	Zbed3
1976	ENSRNOT00000067916	0.0160472	0.124569	1.29536	ENSRNOG00000018762	Rsph3
1977	ENSRNOT00000023425	0.0160787	0.124742	-0.374758	ENSRNOG00000017220	Tcirg1
1978	ENSRNOT00000034096	0.0160951	0.124806	-0.543718	ENSRNOG00000024089	Fndc3b
1979	ENSRNOT00000014022	0.016142	0.125043	-0.426051	ENSRNOG00000010161	Myo10
1980	ENSRNOT00000015199	0.0161384	0.125043	-0.656349	ENSRNOG00000011406	Ccl4
1981	ENSRNOT00000013286	0.0161563	0.125086	0.625818	ENSRNOG00000009951	Aif1l
1982	ENSRNOT00000038016	0.0161638	0.125086	-0.268522	ENSRNOG00000027456	Cdc42bpg
1983	ENSRNOT00000000955	0.0161728	0.125092	-0.471758	ENSRNOG00000000728	Clic2
1984	ENSRNOT00000052243	0.0162711	0.125789	0.488891	ENSRNOG00000009273	OBP3
1985	ENSRNOT00000028102	0.0162853	0.125836	-0.373377	ENSRNOG00000020704	Dak
1986	ENSRNOT00000059040	0.0163162	0.126011	0.513469	ENSRNOG00000005097	CDKL3
1987	ENSRNOT00000000720	0.016325	0.126015	-0.272305	ENSRNOG00000000589
1988	ENSRNOT00000064009	0.0163434	0.126044	-0.219325	ENSRNOG00000030790	Ctnnd1
1989	ENSRNOT00000075425	0.0163451	0.126044	-0.238749	ENSRNOG00000048981	Ahsa1
1990	ENSRNOT00000000134	0.016379	0.126225	-0.226523	ENSRNOG00000000122	RGD1562178
1991	ENSRNOT00000018734	0.0163862	0.126225	-0.217683	ENSRNOG00000013816	Cmas
1992	ENSRNOT00000022976	0.0163933	0.126225	0.242662	ENSRNOG00000016905	Hmg20a
1993	ENSRNOT00000021453	0.0164201	0.126351	0.498701	ENSRNOG00000015816	Bbs7
1994	ENSRNOT00000027802	0.0164301	0.126351	-0.421803	ENSRNOG00000020506	Khnyn
1995	ENSRNOT00000066186	0.0164344	0.126351	-0.6047	ENSRNOG00000016306
1996	ENSRNOT00000005270	0.0164442	0.126364	-0.238571	ENSRNOG00000003863	RGD1564093
1997	ENSRNOT00000001014	0.0164771	0.1264	-0.419562	ENSRNOG00000000781	Rnf39
1998	ENSRNOT00000045964	0.0164574	0.1264	-0.219813	ENSRNOG00000007801	R3hdm2
1999	ENSRNOT00000072756	0.0164819	0.1264	-0.24879	ENSRNOG00000045747	Capns1
[truncated: 26,421 more rows]

## Sheet: Mapped_DEGs_APAP10h
	Ensembl transcript ID	pval	FDR	Log fold change	Ensembl gene ID	External gene ID	Entrez gene ID
1	ENSRNOT00000019192	5.64e-85	8.61e-81	3.15993	ENSRNOG00000014117	Hmox1	24451
3	ENSRNOT00000013613	2.07e-49	1.05e-45	1.26641	ENSRNOG00000009088	Txnrd1	58819
4	ENSRNOT00000007002	5.38e-42	2.05e-38	1.91094	ENSRNOG00000005248	Slc1a4	305540
8	ENSRNOT00000027834	2.52e-30	4.81e-27	-1.54936	ENSRNOG00000020480	Fads1	84575
9	ENSRNOT00000012162	3.37e-29	5.71e-26	-0.864756	ENSRNOG00000009005	Slco2a1	24546
15	ENSRNOT00000026355	3.35e-24	3.41e-21	0.890178	ENSRNOG00000019481	Cyp8b1	81924
18	ENSRNOT00000018795	5.8e-23	4.91e-20	-1.40426	ENSRNOG00000013982	Hsd17b2	79243
19	ENSRNOT00000032089	1.95e-22	1.57e-19	-1.16632	ENSRNOG00000021314	Fdft1	29580
24	ENSRNOT00000010545	9.91e-21	6.3e-18	0.690212	ENSRNOG00000007895	Pdhb	289950
27	ENSRNOT00000013899	3.16e-20	1.79e-17	0.851439	ENSRNOG00000009963	Ctps1	313560
29	ENSRNOT00000025196	2.49e-19	1.31e-16	0.920371	ENSRNOG00000018487	Slc3a2	50567
30	ENSRNOT00000016954	3.02e-19	1.54e-16	0.662226	ENSRNOG00000012443	Cpt2	25413
36	ENSRNOT00000039002	3.36e-18	1.43e-15	1.06448	ENSRNOG00000006305	Slc38a2	29642
45	ENSRNOT00000020051	1.6e-17	5.42e-15	0.792651	ENSRNOG00000014665	Dhdds	298541
48	ENSRNOT00000067843	3.46e-17	1.1e-14	-0.906254	ENSRNOG00000010658	Cth	24962
52	ENSRNOT00000038612	8.06e-17	2.39e-14	0.612808	ENSRNOG00000024128	Aco2	79250
53	ENSRNOT00000012948	9.63e-17	2.77e-14	-1.34179	ENSRNOG00000009440	Gucy1b2	25206
54	ENSRNOT00000023554	1e-16	2.83e-14	-1.36848	ENSRNOG00000016552	Hmgcs1	29637
58	ENSRNOT00000010674	1.34e-16	3.52e-14	0.768062	ENSRNOG00000007213	Yars	313047
69	ENSRNOT00000064340	3.68e-15	8.13e-13	-0.682403	ENSRNOG00000034116	Gk	79223
72	ENSRNOT00000028195	4.65e-15	9.86e-13	-1.0762	ENSRNOG00000020776	Dhcr7	64191
73	ENSRNOT00000024160	7.71e-15	1.61e-12	1.67385	ENSRNOG00000017899	Akr7a3	26760
74	ENSRNOT00000044171	1.04e-14	2.14e-12	-1.40878	ENSRNOG00000032297	Msmo1	140910
76	ENSRNOT00000011392	1.23e-14	2.48e-12	0.883308	ENSRNOG00000008572	Ppcs	298490
79	ENSRNOT00000025523	2.23e-14	4.32e-12	-0.597448	ENSRNOG00000023162	Car14	791259
80	ENSRNOT00000010079	3.24e-14	6.14e-12	1.58104	ENSRNOG00000007546	Asns	25612
82	ENSRNOT00000010984	3.93e-14	7.31e-12	-0.610979	ENSRNOG00000007949	Rgn	25106
83	ENSRNOT00000002905	4.69e-14	8.63e-12	0.550521	ENSRNOG00000002128	Ppat	117544
86	ENSRNOT00000004323	7.29e-14	1.29e-11	-0.657674	ENSRNOG00000003235	Mgat4b	303100
90	ENSRNOT00000020476	1.71e-13	2.89e-11	-0.849447	ENSRNOG00000014876	Lpin2	316737
94	ENSRNOT00000009777	2.55e-13	4.15e-11	-0.600879	ENSRNOG00000007395	Baat	29725
108	ENSRNOT00000006004	9.67e-13	1.37e-10	-0.539772	ENSRNOG00000004298	Dpys	65135
110	ENSRNOT00000073774	1.13e-12	1.57e-10	-0.566861	ENSRNOG00000049604	Mvk	81727
116	ENSRNOT00000065065	2.02e-12	2.65e-10	-1.23671	ENSRNOG00000043377	Fdps	83791
117	ENSRNOT00000046888	2.27e-12	2.97e-10	-0.511735	ENSRNOG00000023334	Parp14	303903
118	ENSRNOT00000013535	2.35e-12	3.04e-10	0.565506	ENSRNOG00000010109	Nol9	313744
123	ENSRNOT00000007802	3.67e-12	4.55e-10	-0.652402	ENSRNOG00000005669	Car8	297814
126	ENSRNOT00000050269	6.3e-12	7.63e-10	-0.540304	ENSRNOG00000001889	Comt	24267
129	ENSRNOT00000012289	8.95e-12	1.06e-09	-0.636998	ENSRNOG00000009239	Entpd8	613267
131	ENSRNOT00000036435	1.31e-11	1.53e-09	-1.08906	ENSRNOG00000028668	Slc28a2	60423
132	ENSRNOT00000022389	1.35e-11	1.57e-09	-1.47712	ENSRNOG00000016690	Idi1	89784
134	ENSRNOT00000010056	1.58e-11	1.78e-09	0.769707	ENSRNOG00000007637	Acer2	313339
137	ENSRNOT00000002366	2.07e-11	2.31e-09	-0.663479	ENSRNOG00000001736	Bdh1	117099
138	ENSRNOT00000015102	2.17e-11	2.4e-09	0.50653	ENSRNOG00000010277	Idh3a	114096
147	ENSRNOT00000013244	3.7e-11	3.84e-09	0.899029	ENSRNOG00000009715	Me1	24552
148	ENSRNOT00000026057	3.74e-11	3.86e-09	0.506775	ENSRNOG00000019180	Acsl4	113976
158	ENSRNOT00000009985	4.89e-11	4.73e-09	-1.09702	ENSRNOG00000007234	CYP51A1	25427
160	ENSRNOT00000013022	5.95e-11	5.67e-09	0.506325	ENSRNOG00000026178	Adpgk	315722
161	ENSRNOT00000000047	6.18e-11	5.86e-09	0.491876	ENSRNOG00000000041	Slc26a1	64076
164	ENSRNOT00000034845	6.99e-11	6.51e-09	-0.530282	ENSRNOG00000033164	Cyp2b3	286953
166	ENSRNOT00000036212	7.76e-11	7.13e-09	-0.522731	ENSRNOG00000027229	Slc35d2	290959
168	ENSRNOT00000023241	9.01e-11	8.19e-09	-0.701503	ENSRNOG00000017180	Slc17a2	306950
172	ENSRNOT00000026831	1.3e-10	1.16e-08	-0.620212	ENSRNOG00000019752	Slc29a1	63997
173	ENSRNOT00000020161	1.35e-10	1.19e-08	-1.0153	ENSRNOG00000014718	Acsl3	114024
181	ENSRNOT00000014603	2.13e-10	1.8e-08	1.61556	ENSRNOG00000010833	Mthfd2	680308
186	ENSRNOT00000028546	2.85e-10	2.34e-08	-0.461375	ENSRNOG00000021027	Dbp	24309
188	ENSRNOT00000007164	3.04e-10	2.47e-08	0.548648	ENSRNOG00000005358	Pmm1	300089
202	ENSRNOT00000026617	8.81e-10	6.66e-08	0.470587	ENSRNOG00000019205	Gnpat	84470
206	ENSRNOT00000001234	1.02e-09	7.59e-08	2.00644	ENSRNOG00000000924	Slc7a1	25648
216	ENSRNOT00000006330	1.49e-09	1.05e-07	-0.598819	ENSRNOG00000004601	Hao1	311446
221	ENSRNOT00000019862	1.69e-09	1.17e-07	0.578772	ENSRNOG00000014616	Iars	306804
224	ENSRNOT00000021134	1.81e-09	1.23e-07	0.440862	ENSRNOG00000015236	Mybbp1a	60571
229	ENSRNOT00000007825	1.98e-09	1.32e-07	-0.523808	ENSRNOG00000005794	Slc10a1	24777
230	ENSRNOT00000059892	2.11e-09	1.4e-07	-1.05031	ENSRNOG00000011184	Slc13a4	503568
234	ENSRNOT00000002699	2.31e-09	1.5e-07	0.602511	ENSRNOG00000001967	Sult1b1	64305
236	ENSRNOT00000015190	2.38e-09	1.54e-07	0.599358	ENSRNOG00000011351	Mat1a	25331
240	ENSRNOT00000022309	2.54e-09	1.62e-07	1.47242	ENSRNOG00000016356	Got1	24401
244	ENSRNOT00000006533	3.03e-09	1.89e-07	-0.463997	ENSRNOG00000004786	Cyp4f1	56266
245	ENSRNOT00000013515	3.22e-09	2.01e-07	0.649606	ENSRNOG00000010134	Acot2	192272
246	ENSRNOT00000065402	3.37e-09	2.09e-07	0.433258	ENSRNOG00000030862	Atp6v1h	297797
250	ENSRNOT00000007548	4.9e-09	2.99e-07	-0.775003	ENSRNOG00000029478	Cyp4f39	299566
251	ENSRNOT00000015336	5.31e-09	3.23e-07	1.04051	ENSRNOG00000011200	Bhmt	81508
256	ENSRNOT00000021110	7.37e-09	4.39e-07	0.503183	ENSRNOG00000015644	Ugcg	83626
258	ENSRNOT00000023739	8.21e-09	4.86e-07	-0.622797	ENSRNOG00000017531	Akr1c3	171516
261	ENSRNOT00000022496	8.5e-09	4.97e-07	-0.443121	ENSRNOG00000033529	Amy1a	24203
269	ENSRNOT00000013698	1.14e-08	6.49e-07	-0.416093	ENSRNOG00000010291	Slc46a1	303333
270	ENSRNOT00000027520	1.23e-08	6.96e-07	0.500426	ENSRNOG00000020288	Slc25a20	117035
271	ENSRNOT00000018411	1.26e-08	7.12e-07	0.572077	ENSRNOG00000013585	Nmnat3	363118
278	ENSRNOT00000020528	1.37e-08	7.5e-07	0.817246	ENSRNOG00000015036	Ctgf	64032
283	ENSRNOT00000032152	1.7e-08	9.14e-07	0.441506	ENSRNOG00000009994	Dlat	81654
288	ENSRNOT00000018083	2e-08	1.06e-06	-0.569156	ENSRNOG00000012876	Slc6a13	171163
289	ENSRNOT00000047717	2.04e-08	1.08e-06	0.408901	ENSRNOG00000031965	Impdh2	301005
290	ENSRNOT00000009375	2.18e-08	1.15e-06	0.955059	ENSRNOG00000006697	Tmem55a	362490
292	ENSRNOT00000074209	2.31e-08	1.21e-06	1.12207	ENSRNOG00000045743	Etnppl	687071
293	ENSRNOT00000073429	2.33e-08	1.22e-06	-0.417418	ENSRNOG00000046345	Rpn1	25596
295	ENSRNOT00000033015	2.55e-08	1.32e-06	0.443303	ENSRNOG00000020255	Sars	266975
299	ENSRNOT00000005005	2.83e-08	1.44e-06	-0.696213	ENSRNOG00000003709	Kmo	59113
303	ENSRNOT00000033408	3.17e-08	1.6e-06	-0.791871	ENSRNOG00000019189	Acat2	308100
306	ENSRNOT00000012883	3.69e-08	1.84e-06	-1.13444	ENSRNOG00000009550	Sqle	29230
314	ENSRNOT00000015316	4.29e-08	2.09e-06	-1.55562	ENSRNOG00000011250	Inmt	368066
317	ENSRNOT00000068690	4.91e-08	2.36e-06	-0.401276	ENSRNOG00000032805	Cyp2f4	54246
318	ENSRNOT00000027160	4.98e-08	2.39e-06	-1.07174	ENSRNOG00000020035	Cyp17a1	25146
322	ENSRNOT00000044844	5.27e-08	2.5e-06	-0.406249	ENSRNOG00000019036	Ldhd	307858
336	ENSRNOT00000004599	7.09e-08	3.22e-06	-0.559206	ENSRNOG00000003400	Fmo4	246247
337	ENSRNOT00000011284	7.35e-08	3.33e-06	-0.405218	ENSRNOG00000008305	Sc5d	114100
338	ENSRNOT00000027755	7.44e-08	3.36e-06	-0.708022	ENSRNOG00000020468	Stard4	291699
341	ENSRNOT00000008840	8.22e-08	3.68e-06	-0.472737	ENSRNOG00000006675	Fabp1	24360
343	ENSRNOT00000031384	8.94e-08	3.98e-06	-0.642721	ENSRNOG00000023538	Aldh5a1	291133
347	ENSRNOT00000056780	1e-07	4.42e-06	0.486163	ENSRNOG00000037500	Pus1	304567
348	ENSRNOT00000002936	1.01e-07	4.43e-06	1.03636	ENSRNOG00000002159	Agpat9	305166
352	ENSRNOT00000037303	1.09e-07	4.72e-06	-0.448722	ENSRNOG00000047933	Phykpl	100169747
354	ENSRNOT00000032613	1.11e-07	4.77e-06	0.392983	ENSRNOG00000023150	Gpi	292804
361	ENSRNOT00000023543	1.32e-07	5.59e-06	0.395978	ENSRNOG00000017523	H6pd	298655
365	ENSRNOT00000002728	1.37e-07	5.72e-06	-0.779619	ENSRNOG00000029007	Ugt2b10	286954
367	ENSRNOT00000022702	1.42e-07	5.88e-06	-0.422835	ENSRNOG00000016648	Gulo	60671
372	ENSRNOT00000001961	1.57e-07	6.45e-06	0.605932	ENSRNOG00000001442	Por	29441
373	ENSRNOT00000012075	1.6e-07	6.53e-06	0.690474	ENSRNOG00000008837	Ass1	25698
375	ENSRNOT00000025758	1.64e-07	6.66e-06	0.389124	ENSRNOG00000018920	Slc25a17	300083
377	ENSRNOT00000002680	1.67e-07	6.77e-06	-0.517934	ENSRNOG00000001957	ste2	25355
377	ENSRNOT00000002680	1.67e-07	6.77e-06	-0.517934	ENSRNOG00000001957	ste2	360268
379	ENSRNOT00000025881	1.91e-07	7.69e-06	-0.888417	ENSRNOG00000019014	Ndst1	29633
386	ENSRNOT00000011429	2.31e-07	9.12e-06	0.438889	ENSRNOG00000008103	Mdh1	24551
388	ENSRNOT00000004319	2.37e-07	9.32e-06	0.376867	ENSRNOG00000003223	Degs1	58970
389	ENSRNOT00000027537	2.42e-07	9.49e-06	0.697639	ENSRNOG00000020308	Ech1	64526
394	ENSRNOT00000003249	2.59e-07	1.01e-05	0.383615	ENSRNOG00000002378	Bpnt1	64473
397	ENSRNOT00000018328	2.66e-07	1.02e-05	-0.420998	ENSRNOG00000012956	Tgm2	56083
406	ENSRNOT00000029001	2.93e-07	1.1e-05	-0.374013	ENSRNOG00000021380	Fads6	303671
408	ENSRNOT00000036978	3.25e-07	1.21e-05	-0.538699	ENSRNOG00000027125	Mboat1	498741
413	ENSRNOT00000026051	3.71e-07	1.37e-05	-0.377675	ENSRNOG00000019240	Ampd2	362015
416	ENSRNOT00000015057	3.88e-07	1.42e-05	-0.413135	ENSRNOG00000011071	Nt5e	58813
419	ENSRNOT00000019685	3.98e-07	1.45e-05	0.392446	ENSRNOG00000014119	Farsb	301544
423	ENSRNOT00000017911	4.31e-07	1.56e-05	0.530515	ENSRNOG00000013304	Arg1	29221
424	ENSRNOT00000005228	4.39e-07	1.58e-05	0.420303	ENSRNOG00000003872	Slc40a1	170840
428	ENSRNOT00000038690	4.48e-07	1.6e-05	-1.73492	ENSRNOG00000010337	Slc13a2	65202
436	ENSRNOT00000002255	5.22e-07	1.81e-05	-0.376128	ENSRNOG00000001653	St3gal6	304023
447	ENSRNOT00000025052	6.14e-07	2.1e-05	0.374821	ENSRNOG00000018404	Aars	292023
451	ENSRNOT00000018145	6.57e-07	2.22e-05	-0.905666	ENSRNOG00000013376	Mvd	81726
452	ENSRNOT00000067975	6.74e-07	2.28e-05	-1.71994	ENSRNOG00000000658	Acacb	116719
455	ENSRNOT00000020252	6.99e-07	2.34e-05	0.361163	ENSRNOG00000014915	Gsr	116686
456	ENSRNOT00000024310	7e-07	2.34e-05	0.435683	ENSRNOG00000017777	Ahcy	29443
460	ENSRNOT00000035338	7.43e-07	2.46e-05	-0.360588	ENSRNOG00000023238	Dgkd	368088
467	ENSRNOT00000074829	8.01e-07	2.62e-05	-0.370606	ENSRNOG00000050197	Pdia6	286906
472	ENSRNOT00000024141	8.46e-07	2.74e-05	-0.36033	ENSRNOG00000017820	Nqo2	291084
475	ENSRNOT00000014317	8.77e-07	2.82e-05	1.29794	ENSRNOG00000010210	Slc7a11	310392
477	ENSRNOT00000050721	9.2e-07	2.94e-05	0.582617	ENSRNOG00000020651	Cars	293638
482	ENSRNOT00000003941	9.63e-07	3.05e-05	0.391371	ENSRNOG00000002914	Trmt1	288914
488	ENSRNOT00000025319	1.05e-06	3.28e-05	0.826007	ENSRNOG00000018736	Pnpla2	361676
489	ENSRNOT00000024882	1.09e-06	3.39e-05	0.407596	ENSRNOG00000018349	Polr1b	83582
496	ENSRNOT00000032316	1.18e-06	3.63e-05	0.884804	ENSRNOG00000028625	Eif4ebp3	100365872
500	ENSRNOT00000016167	1.27e-06	3.85e-05	-0.401533	ENSRNOG00000012016	Npc1	266732
504	ENSRNOT00000035486	1.35e-06	4.09e-05	0.351356	ENSRNOG00000025459	Mars	299851
510	ENSRNOT00000021653	1.53e-06	4.58e-05	-0.482643	ENSRNOG00000016173	Cyp1a2	24297
511	ENSRNOT00000071712	1.57e-06	4.69e-05	0.370318	ENSRNOG00000046379	Srm	100912604
516	ENSRNOT00000013753	1.71e-06	5.07e-05	0.857937	ENSRNOG00000046864	Acot4	681337
530	ENSRNOT00000025094	2.08e-06	5.98e-05	-0.355474	ENSRNOG00000018420	Slc22a7	89776
546	ENSRNOT00000002450	2.76e-06	7.7e-05	0.438063	ENSRNOG00000001797	Umps	288051
549	ENSRNOT00000025657	2.77e-06	7.71e-05	0.418519	ENSRNOG00000018964	Gss	25458
555	ENSRNOT00000026854	2.9e-06	7.97e-05	-0.369249	ENSRNOG00000037229	Gmppb	363145
557	ENSRNOT00000064428	2.91e-06	7.98e-05	0.416597	ENSRNOG00000016321	Entpd4	361063
572	ENSRNOT00000054724	3.41e-06	9.09e-05	-0.691365	ENSRNOG00000021924	Cyp2c22	171518
579	ENSRNOT00000072511	3.66e-06	9.65e-05	-0.780826	ENSRNOG00000049426	Mmab	687861
602	ENSRNOT00000017783	4.54e-06	0.000115161	-0.341348	ENSRNOG00000012953	Arsa	315222
608	ENSRNOT00000015810	4.98e-06	0.00012514	0.347425	ENSRNOG00000011361	Slc37a4	29573
611	ENSRNOT00000028102	5.14e-06	0.000128497	0.467809	ENSRNOG00000020704	Dak	361730
617	ENSRNOT00000057907	5.57e-06	0.000137815	-1.14175	ENSRNOG00000038055	Slc47a2	497921
621	ENSRNOT00000012363	5.85e-06	0.000143763	0.478496	ENSRNOG00000009094	Nudt4	94267
624	ENSRNOT00000019886	6.15e-06	0.000150363	-0.378352	ENSRNOG00000014766	Galt	298003
634	ENSRNOT00000014267	7.1e-06	0.000170898	-1.30436	ENSRNOG00000010698	Ca1	310218
635	ENSRNOT00000029420	7.14e-06	0.000171516	-0.335561	ENSRNOG00000027797	Nit2	288174
640	ENSRNOT00000049798	7.75e-06	0.000184927	-0.364254	ENSRNOG00000008474	Acox3	83522
642	ENSRNOT00000018763	7.82e-06	0.000185703	1.39997	ENSRNOG00000013971	Psat1	293820
651	ENSRNOT00000012050	8.37e-06	0.000196189	-0.33455	ENSRNOG00000009096	Pon3	312086
660	ENSRNOT00000005844	9.28e-06	0.000214407	0.407034	ENSRNOG00000004302	Pah	24616
661	ENSRNOT00000048509	9.28e-06	0.000214407	-0.957836	ENSRNOG00000004626	Slc34a2	84395
665	ENSRNOT00000049154	9.49e-06	0.000217715	-0.522114	ENSRNOG00000036984	SLCO1A1	50572
676	ENSRNOT00000003728	1.07e-05	0.000240732	0.361094	ENSRNOG00000002781	Kdsr	360833
680	ENSRNOT00000026186	1.1e-05	0.000247333	0.440913	ENSRNOG00000019342	Sult1a1	83783
688	ENSRNOT00000067699	1.14e-05	0.000253603	-0.425161	ENSRNOG00000009515	Pgm3	363109
692	ENSRNOT00000041774	1.2e-05	0.000265255	-0.469049	ENSRNOG00000030111	Cyp11b2	100910462
692	ENSRNOT00000041774	1.2e-05	0.000265255	-0.469049	ENSRNOG00000030111	Cyp11b2	24294
692	ENSRNOT00000041774	1.2e-05	0.000265255	-0.469049	ENSRNOG00000030111	Cyp11b2	353498
695	ENSRNOT00000016739	1.25e-05	0.000273851	0.329061	ENSRNOG00000011929	Abcd3	25270
700	ENSRNOT00000011006	1.32e-05	0.000288018	-0.420674	ENSRNOG00000008243	Slc43a1	311168
706	ENSRNOT00000017224	1.37e-05	0.000296503	-0.358585	ENSRNOG00000012865	Parp3	300985
709	ENSRNOT00000057422	1.41e-05	0.000304104	-0.318743	ENSRNOG00000000800	Man1a1	294410
713	ENSRNOT00000070861	1.45e-05	0.000310493	-0.73457	ENSRNOG00000046727	Abcc2	25303
715	ENSRNOT00000015931	1.48e-05	0.000316754	0.319269	ENSRNOG00000011891	Atp6v1b2	117596
722	ENSRNOT00000024917	1.62e-05	0.000342774	0.599733	ENSRNOG00000018445	Agt	24179
725	ENSRNOT00000001446	1.64e-05	0.000345561	-0.429803	ENSRNOG00000001090	Stard13	498130
731	ENSRNOT00000002403	1.74e-05	0.000362067	0.396266	ENSRNOG00000001762	Pcyt1a	140544
738	ENSRNOT00000024455	1.79e-05	0.000370883	-0.743706	ENSRNOG00000018131	Slc16a4	295356
745	ENSRNOT00000020002	1.88e-05	0.000384316	-0.311711	ENSRNOG00000014610	Anpep	81641
753	ENSRNOT00000028876	2.05e-05	0.000415521	0.467389	ENSRNOG00000021255	Smox	308652
753	ENSRNOT00000028876	2.05e-05	0.000415521	0.467389	ENSRNOG00000021255	Smox	501620
755	ENSRNOT00000027064	2.06e-05	0.000416016	-0.311065	ENSRNOG00000019946	Gmppa	501167
754	ENSRNOT00000013587	2.06e-05	0.000416016	0.341438	ENSRNOG00000009545	Polr1a	83581
762	ENSRNOT00000020192	2.21e-05	0.0004417	-0.312846	ENSRNOG00000014743	Hagh	24439
764	ENSRNOT00000029704	2.22e-05	0.000442636	0.465209	ENSRNOG00000012664	Polr1e	313245
767	ENSRNOT00000012286	2.26e-05	0.000448907	0.355736	ENSRNOG00000009267	B3gnt2	305571
773	ENSRNOT00000011230	2.33e-05	0.000459806	-0.496289	ENSRNOG00000008364	Cat	24248
774	ENSRNOT00000011494	2.34e-05	0.000461184	0.369848	ENSRNOG00000008289	Slc25a3	245959
778	ENSRNOT00000031935	2.43e-05	0.000475822	-0.819337	ENSRNOG00000026235	Hk3	25060
780	ENSRNOT00000001079	2.47e-05	0.000482608	-1.12899	ENSRNOG00000000814	Fabp7	80841
786	ENSRNOT00000004864	2.54e-05	0.000492634	0.38823	ENSRNOG00000003620	Fmo3	84493
791	ENSRNOT00000056815	2.66e-05	0.000512826	-0.356063	ENSRNOG00000037518	Hyi	500536
792	ENSRNOT00000012271	2.71e-05	0.000522418	0.312297	ENSRNOG00000008167	Abhd6	305795
801	ENSRNOT00000044009	2.93e-05	0.000558581	-0.308018	ENSRNOG00000029778	Maob	25750
807	ENSRNOT00000019519	3.11e-05	0.000587685	-0.40757	ENSRNOG00000013994	Enpp1	85496
816	ENSRNOT00000017085	3.24e-05	0.000605777	-0.343717	ENSRNOG00000012480	Acpl2	315939
817	ENSRNOT00000024280	3.25e-05	0.000607294	-0.302766	ENSRNOG00000017737	Dgkz	81821
818	ENSRNOT00000018695	3.28e-05	0.000610784	-0.380702	ENSRNOG00000013791	Enpp3	54410
823	ENSRNOT00000035158	3.39e-05	0.000629016	-0.830797	ENSRNOG00000005341	Upp2	295620
826	ENSRNOT00000065868	3.45e-05	0.000637785	-0.302229	ENSRNOG00000000900	Tpst1	288617
825	ENSRNOT00000040541	3.45e-05	0.000637785	-0.611975	ENSRNOG00000032394	Tymp	315219
835	ENSRNOT00000051445	3.85e-05	0.000704611	-0.316016	ENSRNOG00000012794	Grhpr	680021
836	ENSRNOT00000026797	3.86e-05	0.000705053	-0.588339	ENSRNOG00000019681	Pold1	59294
838	ENSRNOT00000059264	3.91e-05	0.000711302	0.566077	ENSRNOG00000000512	Slc26a8	309646
858	ENSRNOT00000024106	4.54e-05	0.000806312	0.341694	ENSRNOG00000017895	Eno1	24333
860	ENSRNOT00000026290	4.61e-05	0.000818298	-0.439587	ENSRNOG00000019417	Hsd3b5	100911116
861	ENSRNOT00000050249	4.72e-05	0.000837506	0.330458	ENSRNOG00000010284	St3gal5	83505
862	ENSRNOT00000001292	4.77e-05	0.000844245	-1.00007	ENSRNOG00000000967	Aacs	65984
868	ENSRNOT00000034708	5.11e-05	0.000899246	-0.417007	ENSRNOG00000025181	Pigu	353304
870	ENSRNOT00000013764	5.15e-05	0.000903676	0.466888	ENSRNOG00000010209	Nol12	362955
876	ENSRNOT00000025848	5.48e-05	0.000954732	-0.346308	ENSRNOG00000019098	Car5a	54233
879	ENSRNOT00000035411	5.7e-05	0.000990408	-1.17999	ENSRNOG00000025608	Lrat	64047
892	ENSRNOT00000010252	6.18e-05	0.00105703	0.30081	ENSRNOG00000007739	Rars	287191
896	ENSRNOT00000021921	6.38e-05	0.00108622	0.321031	ENSRNOG00000015971	Slc12a2	83629
902	ENSRNOT00000044293	6.66e-05	0.00112675	-0.310787	ENSRNOG00000031266	Siae	363045
918	ENSRNOT00000016495	7.22e-05	0.00120011	0.321086	ENSRNOG00000011905	Atp6v1e1	297566
923	ENSRNOT00000019004	7.45e-05	0.0012321	0.854786	ENSRNOG00000013954	Alpl	25586
930	ENSRNOT00000021105	7.78e-05	0.00127687	0.296726	ENSRNOG00000015511	Atic	81643
941	ENSRNOT00000022633	8.37e-05	0.00135752	0.318715	ENSRNOG00000016751	Slc25a28	688811
943	ENSRNOT00000007298	8.43e-05	0.00136498	0.298174	ENSRNOG00000005061	Dlst	299201
944	ENSRNOT00000025994	8.55e-05	0.00138298	0.358594	ENSRNOG00000019221	Gstm4	499689
948	ENSRNOT00000067612	8.63e-05	0.00139042	-0.646894	ENSRNOG00000011599	Gldc	309312
954	ENSRNOT00000033413	8.8e-05	0.00140822	-0.285647	ENSRNOG00000012508	Slc39a8	295455
955	ENSRNOT00000012888	8.85e-05	0.00141305	0.626017	ENSRNOG00000009597	Cyp4a1	50549
958	ENSRNOT00000003812	9.05e-05	0.00144073	-0.653049	ENSRNOG00000002826	Hsd17b7	29540
966	ENSRNOT00000020322	9.68e-05	0.00152953	-0.299232	ENSRNOG00000015020	Idh1	24479
978	ENSRNOT00000028406	0.00010575	0.00165048	-0.72458	ENSRNOG00000020906	Pola2	85242
984	ENSRNOT00000017454	0.000108658	0.00168552	0.44071	ENSRNOG00000012843	Aspg	246266
994	ENSRNOT00000027173	0.000112705	0.0017274	0.616946	ENSRNOG00000020032	Impdh1	362329
999	ENSRNOT00000076976	0.000114262	0.00174583	0.417357	NA	NA	295088
1019	ENSRNOT00000064849	0.0001271	0.00190388	-0.490874	ENSRNOG00000008283	B4galt5	362275
1022	ENSRNOT00000007789	0.000129768	0.00193814	0.664977	ENSRNOG00000005930	Nnmt	300691
1023	ENSRNOT00000020478	0.000129988	0.00193953	-0.301504	ENSRNOG00000015018	Pdia3	29468
1024	ENSRNOT00000000239	0.000130651	0.00194751	-0.389441	ENSRNOG00000000221	Abhd5	316122
1025	ENSRNOT00000074226	0.000130915	0.00194955	-1.15333	ENSRNOG00000014426	Lox	24914
1048	ENSRNOT00000010723	0.000145361	0.00211515	-0.286101	ENSRNOG00000007881	Mtmr14	312634
1067	ENSRNOT00000028039	0.000165911	0.00237122	-1.44196	ENSRNOG00000020656	Pfkfb4	54283
1074	ENSRNOT00000067375	0.000176322	0.00250594	-0.419442	ENSRNOG00000038933	Spcs3	680782
1077	ENSRNOT00000024772	0.000179975	0.00254836	-0.272974	ENSRNOG00000018164	Spcs2	293142
1081	ENSRNOT00000036813	0.000183338	0.00258878	-0.331044	ENSRNOG00000033402	GSTA6	501110
1082	ENSRNOT00000074103	0.000184501	0.0026028	-0.556548	ENSRNOG00000024016		293989
1086	ENSRNOT00000022055	0.000188431	0.00264844	0.593002	ENSRNOG00000016122	Hmgcr	25675
1088	ENSRNOT00000008728	0.00018921	0.0026545	-0.282796	ENSRNOG00000006228	Pdia4	116598
1089	ENSRNOT00000046942	0.000190267	0.00266688	-0.985035	ENSRNOG00000019470	Hao2	84029
1090	ENSRNOT00000071965	0.000190755	0.00267127	0.339156	ENSRNOG00000050585	Pgam1	24642
1091	ENSRNOT00000033068	0.000191538	0.00267977	-1.64848	ENSRNOG00000014555	AOX4	316424
1091	ENSRNOT00000033068	0.000191538	0.00267977	-1.64848	ENSRNOG00000014555	AOX4	493909
1096	ENSRNOT00000024601	0.000196391	0.00273265	0.445673	ENSRNOG00000018237	Gstp1	24426
1115	ENSRNOT00000010409	0.000206393	0.00281739	-0.487658	ENSRNOG00000006331	Elovl5	171400
1117	ENSRNOT00000033196	0.00020623	0.00281739	0.439193	ENSRNOG00000006302	Gclc	25283
1123	ENSRNOT00000016709	0.000210822	0.00286591	0.297355	ENSRNOG00000012325	Adk	25368
1126	ENSRNOT00000031291	0.000216679	0.00293728	0.373607	ENSRNOG00000028623	Agpat5	306582
1130	ENSRNOT00000037218	0.000224757	0.00303126	2.66681	ENSRNOG00000029651	Rdh16	299511
1138	ENSRNOT00000022307	0.000229816	0.00308296	0.534801	ENSRNOG00000016349	Gnmt	25134
1141	ENSRNOT00000027459	0.00023531	0.00314791	-0.27927	ENSRNOG00000020202	Asrgl1	246307
1144	ENSRNOT00000020587	0.000238085	0.00317669	0.667816	ENSRNOG00000014976	Acsm2a	246263
1144	ENSRNOT00000020587	0.000238085	0.00317669	0.667816	ENSRNOG00000014976	Acsm2a	361638
1145	ENSRNOT00000016648	0.000240585	0.00320724	-0.26727	ENSRNOG00000012315	Agmat	298607
1149	ENSRNOT00000028885	0.000244287	0.00324525	0.328135	ENSRNOG00000021262	Slc23a2	50622
1150	ENSRNOT00000005851	0.000245895	0.00326378	-0.266963	ENSRNOG00000004327	Ddc	24311
1153	ENSRNOT00000001699	0.000249679	0.00330538	0.282936	ENSRNOG00000001261	Ftcd	89833
1158	ENSRNOT00000003762	0.000253464	0.00333811	0.314181	ENSRNOG00000026211	Mri1	288912
1168	ENSRNOT00000026408	0.000264605	0.00345503	0.372809	ENSRNOG00000019466	Agpat2	311821
1169	ENSRNOT00000033976	0.000264517	0.00345503	0.514208	ENSRNOG00000026455	Gpd1l	363159
1175	ENSRNOT00000043194	0.000271575	0.0035367	0.277956	ENSRNOG00000017494	Acp6	295305
1172	ENSRNOT00000013043	0.00027225	0.0035367	0.449078	ENSRNOG00000009754	Nampt	297508
1179	ENSRNOT00000022373	0.000277813	0.00359408	-0.429792	ENSRNOG00000016629	Zcchc6	501515
1181	ENSRNOT00000014979	0.000279629	0.0036141	-0.33392	ENSRNOG00000011068	Papss2	294103
1186	ENSRNOT00000009221	0.00028748	0.00369903	-0.359499	ENSRNOG00000007023	Galm	313843
1193	ENSRNOT00000073099	0.000299353	0.00383011	-0.814918	ENSRNOG00000046643		171352
1194	ENSRNOT00000007927	0.00030041	0.00384042	0.459205	ENSRNOG00000005576	Rpia	362383
1211	ENSRNOT00000018761	0.000324977	0.00409616	-0.27825	ENSRNOG00000013950	Aadac	57300
1212	ENSRNOT00000014546	0.000326069	0.00410653	0.278023	ENSRNOG00000010882	Sptlc1	361213
1223	ENSRNOT00000008826	0.000341484	0.00426198	-0.616981	ENSRNOG00000006583	Hpgds	58962
1227	ENSRNOT00000037862	0.00035095	0.00436585	0.326744	ENSRNOG00000025910	Hccs	317444
1238	ENSRNOT00000023872	0.000365445	0.00450578	-0.431337	ENSRNOG00000017496	Cnp	25275
1240	ENSRNOT00000024392	0.000371475	0.00457273	0.327368	ENSRNOG00000018077	Agpat6	290843
1243	ENSRNOT00000064932	0.000378814	0.00465182	-0.398563	ENSRNOG00000039859	Dnmt1	84350
1252	ENSRNOT00000006018	0.000399162	0.00486647	0.259978	ENSRNOG00000004337	Fam20b	304885
1267	ENSRNOT00000054915	0.000414821	0.0049975	-0.339173	ENSRNOG00000036659	Fn3k	498034
1275	ENSRNOT00000015020	0.000428668	0.00512934	-0.446785	ENSRNOG00000011284	Sgms2	310849
1277	ENSRNOT00000023952	0.000430479	0.0051415	1.94025	ENSRNOG00000017766	Car12	363085
1284	ENSRNOT00000019184	0.000443007	0.0052664	0.302097	ENSRNOG00000014050	Ptges2	311865
1286	ENSRNOT00000067931	0.000447154	0.00530331	-0.888502	ENSRNOG00000030269	Atp2b2	24215
1287	ENSRNOT00000072803	0.000446986	0.00530331	0.25544	ENSRNOG00000046647	Impad1	312952
1290	ENSRNOT00000048851	0.00045329	0.00536358	0.25536	ENSRNOG00000001269	PPP1CC	24669
1302	ENSRNOT00000014913	0.000480544	0.00563366	0.271255	ENSRNOG00000011164	Coq6	299195
1304	ENSRNOT00000018169	0.000486327	0.00569271	0.306682	ENSRNOG00000013545	Polr2e	690966
1307	ENSRNOT00000038736	0.000501195	0.00585329	-0.264254	ENSRNOG00000001383	Slc24a6	498185
1310	ENSRNOT00000015218	0.000515975	0.0060121	-0.254027	ENSRNOG00000011029	Sec11a	65166
1314	ENSRNOT00000071977	0.000526068	0.00611104	0.652825	ENSRNOG00000050553	Atp6v1c2	362802
1321	ENSRNOT00000063882	0.000531713	0.00614389	0.365827	ENSRNOG00000042320	Slc41a1	363985
1326	ENSRNOT00000067626	0.000542693	0.00624711	0.255287	ENSRNOG00000011784	Mocs1	301221
1349	ENSRNOT00000011784	0.000605397	0.0068501	0.501194	ENSRNOG00000008843	Eci1	29740
1351	ENSRNOT00000009183	0.00060965	0.00687782	-0.329456	ENSRNOG00000006388	Pygl	64035
1360	ENSRNOT00000034261	0.000621179	0.00697182	0.413162	ENSRNOG00000024972	Cox10	691853
1376	ENSRNOT00000019923	0.000669931	0.00743156	0.315001	ENSRNOG00000014522	Mlycd	85239
1381	ENSRNOT00000013496	0.000674441	0.00745532	-0.50596	ENSRNOG00000009946	Ldlr	300438
1382	ENSRNOT00000056173	0.000675003	0.00745532	1.28261	ENSRNOG00000019328	Phgdh	58835
1389	ENSRNOT00000048923	0.000687796	0.00755833	-0.260193	ENSRNOG00000029549	Eci3	291075
1390	ENSRNOT00000068020	0.00068848	0.0075604	-0.257453	ENSRNOG00000008064	Naga	315165
1391	ENSRNOT00000028030	0.000690138	0.00757316	0.301524	ENSRNOG00000020642	Flad1	751787
1395	ENSRNOT00000039795	0.000696772	0.00762403	0.323495	ENSRNOG00000028711	Dgat1	84497
1396	ENSRNOT00000037809	0.000697771	0.00762949	0.274535	ENSRNOG00000024886	Ext1	299907
1400	ENSRNOT00000023130	0.000705793	0.00769543	-0.750654	ENSRNOG00000017084	Hsd11b2	25117
1402	ENSRNOT00000024564	0.000709057	0.00771421	-0.579538	ENSRNOG00000018126	Abca1	313210
1406	ENSRNOT00000020505	0.000716423	0.00777772	-0.914417	ENSRNOG00000015076	Cyp26b1	312495
1411	ENSRNOT00000011633	0.000726541	0.00785962	0.251675	ENSRNOG00000008190	Pnpla7	246246
1418	ENSRNOT00000003542	0.000755777	0.00813553	0.247683	ENSRNOG00000002615	Pmm2	302915
1435	ENSRNOT00000014780	0.000804262	0.00855488	0.243998	ENSRNOG00000011052	Gars	297113
1437	ENSRNOT00000067998	0.000812238	0.0086277	0.447997	ENSRNOG00000042419	Acyp2	364224
1445	ENSRNOT00000028474	0.0008312	0.00878433	0.476154	ENSRNOG00000020956	Bcat2	64203
1470	ENSRNOT00000023329	0.000939663	0.00975281	-0.392643	ENSRNOG00000017311	Me3	361602
1472	ENSRNOT00000004269	0.000941331	0.00975718	0.245938	ENSRNOG00000003177	Mat2b	683630
1483	ENSRNOT00000004121	0.000972306	0.0100076	-0.307906	ENSRNOG00000003069	Cd38	25668
1490	ENSRNOT00000006340	0.000994164	0.0101845	0.261909	ENSRNOG00000004749	Slc30a1	58976
1493	ENSRNOT00000055238	0.00100774	0.0103029	0.240388	ENSRNOG00000036814	Atp6v0a1	29757
1494	ENSRNOT00000025933	0.00101168	0.0103238	-0.293097	ENSRNOG00000019080	Hsd3b7	246211
1495	ENSRNOT00000026821	0.00101182	0.0103238	-0.388208	ENSRNOG00000019741	Isyna1	290651
1510	ENSRNOT00000016944	0.00107263	0.0108428	-0.243801	ENSRNOG00000012613	F13b	289055
1513	ENSRNOT00000012480	0.00109118	0.0110084	-0.356964	ENSRNOG00000009360	Sh3bp1	300067
1521	ENSRNOT00000014637	0.00113131	0.0113484	0.243611	ENSRNOG00000010800	Hadhb	171155
1524	ENSRNOT00000076951	0.00114108	0.0114288	-0.526755	NA	NA	365096
1534	ENSRNOT00000043752	0.00121032	0.0120432	-0.35933	ENSRNOG00000034084	Ggct	362368
1542	ENSRNOT00000009749	0.00124693	0.0123432	0.711204	ENSRNOG00000007060	Plin2	298199
1544	ENSRNOT00000013354	0.00125752	0.0124277	0.645642	ENSRNOG00000009629	Car2	54231
1543	ENSRNOT00000008018	0.00125791	0.0124277	-0.235468	ENSRNOG00000005987	Suox	81805
1555	ENSRNOT00000050443	0.00129031	0.0126658	0.269391	ENSRNOG00000018630	Gapdh	24383
1557	ENSRNOT00000012036	0.00129301	0.012676	-0.413472	ENSRNOG00000008641	Gnpnat1	498486
1573	ENSRNOT00000047210	0.00135495	0.0131481	-0.33711	ENSRNOG00000026649	Dnmt3a	444984
1578	ENSRNOT00000009402	0.00136974	0.0132495	-0.285171	ENSRNOG00000006787	Dhcr24	298298
1588	ENSRNOT00000050637	0.00143562	0.0137993	0.416569	ENSRNOG00000011881	Slc25a15	306574
1589	ENSRNOT00000013569	0.00144311	0.0138589	0.276695	ENSRNOG00000010133	Bpgm	296973
1597	ENSRNOT00000025266	0.00148088	0.0141541	-0.234197	ENSRNOG00000018529	Csnk1g2	65278
1600	ENSRNOT00000051244	0.00149767	0.0142878	-0.467926	ENSRNOG00000032560	CYP3A23/3A1	25642
1603	ENSRNOT00000013134	0.00151654	0.0144353	-0.236122	ENSRNOG00000009799	Dpagt1	300668
1610	ENSRNOT00000058036	0.00155193	0.0147134	-0.29892	ENSRNOG00000007839	Slc16a7	29735
1622	ENSRNOT00000012260	0.00160164	0.0150724	-0.231248	ENSRNOG00000008945	Nans	298071
1635	ENSRNOT00000007015	0.00165222	0.0154153	-0.309367	ENSRNOG00000004903	Ebp	117278
1644	ENSRNOT00000068743	0.00172522	0.0160181	-0.295466	ENSRNOG00000039850	PIGP	288238
1648	ENSRNOT00000028095	0.00174041	0.01612	-0.439502	ENSRNOG00000020696	Pmvk	310645
1653	ENSRNOT00000021639	0.00175981	0.0162503	0.252747	ENSRNOG00000015720	Polr2c	361365
1664	ENSRNOT00000016891	0.00180394	0.0165377	-0.398638	ENSRNOG00000046357	Adh4	100145871
1664	ENSRNOT00000016891	0.00180394	0.0165377	-0.398638	ENSRNOG00000046357	Adh4	29646
1668	ENSRNOT00000026316	0.00181751	0.0166222	-0.24065	ENSRNOG00000019372	Pc	25104
1671	ENSRNOT00000009555	0.00182447	0.0166559	0.326983	ENSRNOG00000006916	Sardh	114123
1687	ENSRNOT00000015017	0.00189584	0.0171535	0.226644	ENSRNOG00000011287	Minpp1	29688
1689	ENSRNOT00000008034	0.00190459	0.0172124	0.467558	ENSRNOG00000005900	Slc2a6	296600
1693	ENSRNOT00000012101	0.00191984	0.017299	0.231004	ENSRNOG00000009080	Atp6v1d	299159
1703	ENSRNOT00000032162	0.00198983	0.0178304	0.244285	ENSRNOG00000028292	Gart	288259
1724	ENSRNOT00000013985	0.00209284	0.0185296	0.575873	ENSRNOG00000010438	Cpt1b	25756
1729	ENSRNOT00000044944	0.00211058	0.0186327	-0.353605	ENSRNOG00000000201	Gsta2	24422
1730	ENSRNOT00000021738	0.00212363	0.018737	0.259924	ENSRNOG00000016231	Polr2d	364834
1734	ENSRNOT00000027584	0.00213792	0.0188196	-0.389753	ENSRNOG00000020361	Ip6k2	59268
1737	ENSRNOT00000036633	0.00215829	0.0189619	0.394494	ENSRNOG00000022929	MTMR12	310155
1747	ENSRNOT00000015732	0.00221589	0.0193608	0.400225	ENSRNOG00000011612	Tdo2	64206
1752	ENSRNOT00000021155	0.00226067	0.0196957	-0.222799	ENSRNOG00000015736	Dhrs3	313689
1777	ENSRNOT00000015281	0.00243641	0.020929	-0.700108	ENSRNOG00000011497	Aldh1b1	298079
1775	ENSRNOT00000001228	0.00243651	0.020929	0.389254	ENSRNOG00000000925	Psph	304429
1789	ENSRNOT00000014701	0.00253465	0.0216028	0.882751	ENSRNOG00000010805	Fabp4	79451
1793	ENSRNOT00000014970	0.00254025	0.0216254	-0.738998	ENSRNOG00000011181	Cpa3	54242
1794	ENSRNOT00000036373	0.0025468	0.0216691	-0.235995	ENSRNOG00000022943	Dgka	140866
1797	ENSRNOT00000017379	0.00256406	0.0217743	0.219878	ENSRNOG00000012385	Naa15	310399
1800	ENSRNOT00000001211	0.00257618	0.021846	0.542557	ENSRNOG00000000903	Asl	59085
1817	ENSRNOT00000000718	0.00267965	0.0224759	0.50724	ENSRNOG00000000588	Slc16a10	170566
1821	ENSRNOT00000019587	0.00268464	0.0225032	0.24382	ENSRNOG00000014274	Trit1	362586
1824	ENSRNOT00000027045	0.0027147	0.0226929	0.284947	ENSRNOG00000019924	Thop1	64517
1829	ENSRNOT00000020752	0.00272542	0.0227451	-0.535291	ENSRNOG00000014866	Pign	309051
1852	ENSRNOT00000020681	0.00288992	0.0238185	0.217331	ENSRNOG00000014765	Vapa	58857
1853	ENSRNOT00000070967	0.00289354	0.0238273	-0.218674	ENSRNOG00000045738	Ak4	29223
1854	ENSRNOT00000072685	0.00289412	0.0238273	-0.881455	ENSRNOG00000048870	St6galnac4	407764
1874	ENSRNOT00000020074	0.00301059	0.0245217	0.22617	ENSRNOG00000014192	Naa30	498489
1894	ENSRNOT00000004770	0.0031341	0.0252573	-0.496683	ENSRNOG00000003289	Lap3	289668
1904	ENSRNOT00000066723	0.00322479	0.0258525	-0.219057	ENSRNOG00000007472	Setd5	297514
1905	ENSRNOT00000021562	0.00323397	0.0259125	0.255763	ENSRNOG00000015984	Mfap1a	311355
1906	ENSRNOT00000010386	0.00323714	0.0259243	-0.224602	ENSRNOG00000007788	Glod4	363644
1910	ENSRNOT00000014235	0.00326677	0.0261068	-0.252905	ENSRNOG00000010633	Acsl1	25288
1916	ENSRNOT00000067932	0.00329443	0.0262454	0.276006	ENSRNOG00000002883	Alg1	360475
1925	ENSRNOT00000011508	0.0033463	0.026534	0.223412	ENSRNOG00000008163	Atp6v1g1	298103
1938	ENSRNOT00000024196	0.00349996	0.02756	-0.21867	ENSRNOG00000017702	Gpld1	291132
1959	ENSRNOT00000025787	0.00363031	0.0282864	0.246581	ENSRNOG00000019079	Polr1c	301246
1976	ENSRNOT00000007259	0.00378396	0.0292299	0.210633	ENSRNOG00000005424	Odc1	24609
1986	ENSRNOT00000012996	0.00389523	0.0299379	-0.289954	ENSRNOG00000009625	Dpysl2	25416
1990	ENSRNOT00000010641	0.00392999	0.0301444	0.223685	ENSRNOG00000036934	Abhd12	499913
1994	ENSRNOT00000022958	0.00394006	0.0301722	-0.286634	ENSRNOG00000017036	Sec11c	266758
1999	ENSRNOT00000064013	0.00398122	0.0303999	-0.354729	ENSRNOG00000018755	Acss2	311569
2018	ENSRNOT00000002410	0.00415403	0.0314208	-0.316391	ENSRNOG00000001770	Ehhadh	171142
2020	ENSRNOT00000013390	0.00416798	0.0314926	0.239398	ENSRNOG00000010028	Polr3d	306012
2028	ENSRNOT00000018918	0.00420171	0.0316247	0.543513	ENSRNOG00000014075	Clybl	306198
2052	ENSRNOT00000016930	0.00444321	0.0330512	-0.307675	ENSRNOG00000012665	Nmrk1	499330
2073	ENSRNOT00000059494	0.00459293	0.033839	-0.213485	ENSRNOG00000022505	Slc17a4	679784
2078	ENSRNOT00000013582	0.00465944	0.0342106	-0.210615	ENSRNOG00000009982	Pnp	290029
2120	ENSRNOT00000026473	0.00498197	0.0358702	-0.837202	ENSRNOG00000019500	Cyp1a1	24296
2133	ENSRNOT00000016083	0.00511084	0.0365737	-0.247445	ENSRNOG00000011913	Cp	24268
2136	ENSRNOT00000031904	0.00512447	0.0366198	0.240345	ENSRNOG00000027434	Fitm2	311617
2147	ENSRNOT00000001437	0.00524713	0.0373043	2.94105	ENSRNOG00000001079	DAGLB	304289
2181	ENSRNOT00000054916	0.00560261	0.0392106	-0.215247	ENSRNOG00000036660	Fn3krp	303755
2195	ENSRNOT00000064501	0.00575835	0.0400435	0.208807	ENSRNOG00000018838	Paox	293589
2200	ENSRNOT00000017067	0.0058335	0.0404739	0.200992	ENSRNOG00000012457	CYC1	300047
2206	ENSRNOT00000018440	0.00593011	0.0410323	-0.304745	ENSRNOG00000013288	Xpo7	361070
2210	ENSRNOT00000011823	0.00598262	0.0413207	-0.229854	ENSRNOG00000008902	Pon1	84024
2217	ENSRNOT00000004686	0.00603853	0.0415217	-0.211507	ENSRNOG00000003370	Otc	25611
2226	ENSRNOT00000021022	0.00607208	0.0416371	0.357282	ENSRNOG00000015631	Ippk	306808
2229	ENSRNOT00000033627	0.00609131	0.0417127	-0.218073	ENSRNOG00000026842	Nnt	310378
2231	ENSRNOT00000009797	0.00611342	0.0418266	0.300138	ENSRNOG00000007446	Apip	295961
2233	ENSRNOT00000001285	0.006152	0.0420529	-0.636259	ENSRNOG00000000969	Cyp3a18	252931
2259	ENSRNOT00000003787	0.00649711	0.0438426	0.248774	ENSRNOG00000002642	Ptges3	362809
2276	ENSRNOT00000024609	0.00658634	0.0441519	0.210117	ENSRNOG00000018281	Uqcrfs1	291103
2277	ENSRNOT00000040963	0.00658577	0.0441519	0.235211	ENSRNOG00000016960	Polr3e	361640
2286	ENSRNOT00000007638	0.00669954	0.0447339	-0.84681	ENSRNOG00000005420	Abcg8	155192
2288	ENSRNOT00000027054	0.00670879	0.0447565	0.517926	ENSRNOG00000019955	Ogdhl	290566
2296	ENSRNOT00000020042	0.00683703	0.0454229	0.196915	ENSRNOG00000014856	Etnk1	312828
2301	ENSRNOT00000005623	0.00685546	0.0454676	-0.61004	ENSRNOG00000004150	Slc9a7	317170
2302	ENSRNOT00000017989	0.00685707	0.0454676	-0.292937	ENSRNOG00000013030	Pip4k2b	89812
2309	ENSRNOT00000013501	0.00694222	0.0457934	0.238624	ENSRNOG00000010008	Polr3a	361102
2332	ENSRNOT00000016454	0.00715195	0.0468128	-0.342826	ENSRNOG00000012142	Glyat	293779
2338	ENSRNOT00000025165	0.00725714	0.0473932	0.244125	ENSRNOG00000039300	Ahcyl2	312192
2342	ENSRNOT00000075544	0.00729122	0.0475206	0.345975	ENSRNOG00000047895	Mettl1	679091
2351	ENSRNOT00000049914	0.00736358	0.0478084	-0.197466	ENSRNOG00000029501	Hoga1	293949
2352	ENSRNOT00000045875	0.00738081	0.0478999	0.209422	ENSRNOG00000032780	Ict1	303673
2354	ENSRNOT00000016842	0.00742201	0.048106	0.333703	ENSRNOG00000012375	Inpp1	316376
2356	ENSRNOT00000021812	0.00744043	0.0482049	-0.379317	ENSRNOG00000015519	Ces1d	113902
2362	ENSRNOT00000027315	0.00748806	0.0484051	0.751958	ENSRNOG00000020136	Tgm1	60335
2363	ENSRNOT00000059031	0.00749616	0.0484221	-0.268114	ENSRNOG00000004257	Ctps2	619580
2378	ENSRNOT00000000178	0.0076366	0.0490181	0.508632	ENSRNOG00000000165	Pfkfb1	24638
2379	ENSRNOT00000043641	0.00764515	0.0490524	-0.460642	ENSRNOG00000034026	Lclat1	362702
2386	ENSRNOT00000015566	0.00772992	0.04943	-0.601068	ENSRNOG00000011161	Slc2a12	308028
2412	ENSRNOT00000004917	0.00798145	0.0505095	0.256701	ENSRNOG00000003653	Fh	24368
2413	ENSRNOT00000025576	0.00800168	0.0506165	-0.377232	ENSRNOG00000018822	Slc5a5	114613
2423	ENSRNOT00000050002	0.00820353	0.0516888	-0.375824	ENSRNOG00000030182	Cyp2d1	24303
2451	ENSRNOT00000018319	0.00865632	0.0539087	-0.347334	ENSRNOG00000013647	Polm	289757
2453	ENSRNOT00000014625	0.00868936	0.0540703	0.253779	ENSRNOG00000010953	Icmt	170818
2458	ENSRNOT00000052369	0.00873469	0.0542418	-0.355935	ENSRNOG00000046540	Ugt2b	24862
2458	ENSRNOT00000052369	0.00873469	0.0542418	-0.355935	ENSRNOG00000046540	Ugt2b	266685
2456	ENSRNOT00000004370	0.00873289	0.0542418	0.213935	ENSRNOG00000003149	Farsa	288917
2457	ENSRNOT00000022786	0.00873054	0.0542418	0.21127	ENSRNOG00000016989	Dolk	311847
2460	ENSRNOT00000001882	0.00875574	0.0543041	0.36291	ENSRNOG00000001391	Sdsl	360816
2468	ENSRNOT00000027234	0.00884153	0.0546828	0.24302	ENSRNOG00000019996	Slc16a1	25027
2476	ENSRNOT00000049672	0.00890231	0.0549178	0.651997	ENSRNOG00000005705	RGD1562284	313837
2478	ENSRNOT00000000201	0.0089175	0.0549301	-0.19029	ENSRNOG00000000185	MPST	192172
2480	ENSRNOT00000024362	0.00897951	0.0552674	0.222374	ENSRNOG00000018044	Phyh	114209
2484	ENSRNOT00000001160	0.00902036	0.0554294	0.209148	ENSRNOG00000000867	Vars	25009
2487	ENSRNOT00000012760	0.00906565	0.0556405	0.459528	ENSRNOG00000009565	Pdk4	89813
2499	ENSRNOT00000038264	0.00918988	0.0561322	0.196993	ENSRNOG00000002393	Eprs	289352
2502	ENSRNOT00000022462	0.00922814	0.0562983	0.213438	ENSRNOG00000016578	Mtpap	307050
2505	ENSRNOT00000040637	0.00924137	0.0563275	-0.465991	ENSRNOG00000002832	Slc16a2	259248
2508	ENSRNOT00000014180	0.0092844	0.056461	-0.661523	ENSRNOG00000010079	Car3	54232
2540	ENSRNOT00000063942	0.00970207	0.0583041	0.190663	ENSRNOG00000002101	Paics	140946
2545	ENSRNOT00000018821	0.00977094	0.0586026	-0.192776	ENSRNOG00000013547	Slc6a12	50676
2552	ENSRNOT00000005930	0.00990509	0.0592442	0.201422	ENSRNOG00000004494	Lta4h	299732
2571	ENSRNOT00000048074	0.0101496	0.0602668	-0.588842	ENSRNOG00000005861	Hsd11b1	25116
2577	ENSRNOT00000020267	0.010199	0.0604103	0.23397	ENSRNOG00000015029	Dbt	29611
2588	ENSRNOT00000014046	0.0103599	0.0611109	0.256243	ENSRNOG00000010523	Naa20	362228
2589	ENSRNOT00000067762	0.0103752	0.0611691	-0.254571	ENSRNOG00000048506	Inpp5b	362590
2595	ENSRNOT00000044591	0.0104534	0.0614876	2.49824	ENSRNOG00000001823	St6gal1	25197
2603	ENSRNOT00000010614	0.0106632	0.062529	-0.213641	ENSRNOG00000007867	Rngtt	313131
2605	ENSRNOT00000000673	0.0106953	0.0626534	0.245102	ENSRNOG00000000557	Sar1a	294504
2616	ENSRNOT00000005855	0.0108062	0.0630283	0.264396	ENSRNOG00000004364	Bre	362704
2627	ENSRNOT00000001174	0.0109359	0.0635425	-0.433284	ENSRNOG00000000878	Slc44a4	294255
2628	ENSRNOT00000066975	0.0109666	0.0636967	-0.380176	ENSRNOG00000004448	Acss3	314800
2636	ENSRNOT00000031548	0.0111029	0.0642558	0.534545	ENSRNOG00000000428	Cyp21a1	24298
2673	ENSRNOT00000065128	0.0118658	0.0677589	0.519707	ENSRNOG00000018145	Crat	311849
2688	ENSRNOT00000028334	0.0122127	0.0693419	-0.546335	ENSRNOG00000020883	Dhdh	691002
2692	ENSRNOT00000040879	0.0122588	0.0694574	-0.913175	ENSRNOG00000050885	Sult1c2	100910526
2696	ENSRNOT00000059169	0.0123114	0.0697037	0.184446	ENSRNOG00000022980	Sdhd	363061
2711	ENSRNOT00000055582	0.0125674	0.0707592	-0.182581	ENSRNOG00000003728	Xylt2	64134
2713	ENSRNOT00000045393	0.0126056	0.0709223	-1.99018	ENSRNOG00000033119	Plcb4	25031
2728	ENSRNOT00000036306	0.0129622	0.0725011	0.289413	ENSRNOG00000028703	Slc39a6	291733
2727	ENSRNOT00000016316	0.0129536	0.0725011	-0.851788	ENSRNOG00000012205	Lgsn	316304
2731	ENSRNOT00000028838	0.0129984	0.0726237	0.260074	ENSRNOG00000021233	Itpa	311422
2737	ENSRNOT00000024063	0.0131	0.0730574	0.18184	ENSRNOG00000017780	Akr7a2	171445
2739	ENSRNOT00000024697	0.0131168	0.0730979	-0.181038	ENSRNOG00000018125	Sephs1	291314
2752	ENSRNOT00000004653	0.0133293	0.073931	0.226624	ENSRNOG00000003269	Atp6v0e1	94170
2757	ENSRNOT00000048554	0.0134465	0.0744458	0.223221	ENSRNOG00000025274	Hexb	294673
2774	ENSRNOT00000047653	0.0135886	0.0747718	-0.17956	ENSRNOG00000029333	Echdc2	298381
2778	ENSRNOT00000024488	0.0136532	0.0749966	-0.409471	ENSRNOG00000018086	Slc22a8	83500
2781	ENSRNOT00000010827	0.0137108	0.0752	0.700301	ENSRNOG00000008169	SLC24A2	84550
2800	ENSRNOT00000009634	0.0139897	0.0762639	-0.179711	ENSRNOG00000007081	Xdh	497811
2804	ENSRNOT00000058234	0.0140502	0.0764844	0.251917	ENSRNOG00000001596	ATP5G3	114630
2815	ENSRNOT00000018734	0.0143254	0.0776227	0.178162	ENSRNOG00000013816	Cmas	312826
2820	ENSRNOT00000030491	0.0143843	0.0778591	0.195421	ENSRNOG00000022273	Rfk	499328
2821	ENSRNOT00000050511	0.0143995	0.0779133	-0.185177	ENSRNOG00000000186	Tst	25274
2825	ENSRNOT00000043433	0.0144619	0.0780932	-1.00689	ENSRNOG00000016722	Xpo6	293476
2826	ENSRNOT00000045016	0.0144608	0.0780932	-0.406674	ENSRNOG00000014613	Ddah1	64157
2835	ENSRNOT00000021407	0.0146174	0.078702	0.184897	ENSRNOG00000015859	Chdh	290551
2837	ENSRNOT00000029127	0.0147041	0.0791128	0.303783	ENSRNOG00000023856	Agxt	24792
2845	ENSRNOT00000021713	0.0150155	0.0805501	-0.327565	ENSRNOG00000033051	Slc22a15	310732
2846	ENSRNOT00000024054	0.0150119	0.0805501	0.358835	ENSRNOG00000017693	Slc2a5	65197
2847	ENSRNOT00000005127	0.0150245	0.0805528	0.176963	ENSRNOG00000003743	Dars	116483
2859	ENSRNOT00000017461	0.0151912	0.0811048	0.322561	ENSRNOG00000031420	Hyal2	64468
2872	ENSRNOT00000064557	0.0154948	0.082351	0.204074	ENSRNOG00000017663	Dolpp1	296624
2886	ENSRNOT00000036460	0.0158557	0.0838839	-0.179398	ENSRNOG00000009112	Pon2	296851
2885	ENSRNOT00000013605	0.0158601	0.0838839	2.48316	ENSRNOG00000010128	Slc27a2	65192
2890	ENSRNOT00000020647	0.0159711	0.0843539	0.237498	ENSRNOG00000015290	Tpi1	24849
2900	ENSRNOT00000019594	0.0162344	0.0854489	0.187344	ENSRNOG00000014462	Fnta	25318
2908	ENSRNOT00000014213	0.0163981	0.0860734	1.88504	ENSRNOG00000010580	Acot7	26759
2913	ENSRNOT00000012348	0.0164884	0.0863983	-0.175009	ENSRNOG00000030449	Gsta4	300850
2917	ENSRNOT00000031586	0.0165529	0.0866175	-0.215548	ENSRNOG00000028616	Pck1	362282
2938	ENSRNOT00000000193	0.0170738	0.0887045	0.219505	ENSRNOG00000000177	Ppap2c	246115
2939	ENSRNOT00000028801	0.0171132	0.0888791	0.238462	ENSRNOG00000021209	Polr3gl	690254
2947	ENSRNOT00000012819	0.0173065	0.0896089	-0.43755	ENSRNOG00000009488	Cyp7a1	25428
2952	ENSRNOT00000067000	0.0174076	0.0900392	-0.301042	ENSRNOG00000015226	Man1a2	295319
2966	ENSRNOT00000026039	0.0176511	0.0908382	0.184451	ENSRNOG00000019150	Polb	29240
2994	ENSRNOT00000011237	0.0184138	0.0938615	-0.221632	ENSRNOG00000008116	Ppap2b	192270
2995	ENSRNOT00000046110	0.0184169	0.0938615	-0.171997	ENSRNOG00000002991	Srr	303306
2999	ENSRNOT00000068134	0.0184531	0.0939204	-0.26817	ENSRNOG00000002045	Anxa3	25291
3007	ENSRNOT00000017090	0.0186091	0.0944627	-0.171862	ENSRNOG00000012269	Lpcat3	362434
3016	ENSRNOT00000004046	0.0187791	0.0950095	0.171955	ENSRNOG00000002989	Nmt1	259274
3030	ENSRNOT00000000306	0.0190248	0.0958186	-0.23239	ENSRNOG00000038001	Slc25a1	29743
3088	ENSRNOT00000004762	0.0204831	0.101248	0.427172	ENSRNOG00000003510	Fmo2	246245
3089	ENSRNOT00000010627	0.0205189	0.101392	0.61713	ENSRNOG00000007467	Ace3	24310
3089	ENSRNOT00000010627	0.0205189	0.101392	0.61713	ENSRNOG00000007467	Ace3	498012
3091	ENSRNOT00000020749	0.020573	0.101561	0.212588	ENSRNOG00000015455	Spr	29270
3108	ENSRNOT00000013225	0.020896	0.102619	-0.186654	ENSRNOG00000009948	Tmem55b	364298
3116	ENSRNOT00000074212	0.0210294	0.103014	-0.174972	ENSRNOG00000010588	Tenc1	315326
3133	ENSRNOT00000002983	0.0216747	0.105599	0.30475	ENSRNOG00000002188	Hpse	64537
3152	ENSRNOT00000068078	0.0220781	0.106916	0.264737	ENSRNOG00000003809	Sat1	302642
3162	ENSRNOT00000027785	0.0224715	0.108477	0.6439	ENSRNOG00000020444	Hcn3	114245
3163	ENSRNOT00000000134	0.0224985	0.108573	0.186305	ENSRNOG00000000122	RGD1562178	24184
3169	ENSRNOT00000004232	0.022632	0.109011	0.167477	ENSRNOG00000003084	Parp1	25591
3199	ENSRNOT00000003630	0.0232536	0.110954	-0.394795	ENSRNOG00000002657	Pla2g4a	24653
3205	ENSRNOT00000059639	0.0233794	0.111346	-0.293947	ENSRNOG00000008586	Aldh1l2	299699
3214	ENSRNOT00000025070	0.0235221	0.11171	-0.44323	ENSRNOG00000018507	Gfpt1	297417
3217	ENSRNOT00000010218	0.023545	0.111716	-0.214643	ENSRNOG00000007415	Ptgs1	24693
3227	ENSRNOT00000022430	0.0236627	0.111927	1.48313	ENSRNOG00000016475	Nt5c3b	360629
3252	ENSRNOT00000008525	0.0241348	0.113279	-0.256115	ENSRNOG00000006359	Galk1	287835
3257	ENSRNOT00000046754	0.024258	0.113688	0.179619	ENSRNOG00000008755	Acox1	50681
3276	ENSRNOT00000009815	0.0246793	0.114963	0.297473	ENSRNOG00000007235	Atp5g1	29754
3277	ENSRNOT00000020229	0.0246811	0.114963	0.535151	ENSRNOG00000015003	Pex11a	85249
3286	ENSRNOT00000071505	0.0248289	0.11556	0.190602	ENSRNOG00000049110	Dpm2	29640
3287	ENSRNOT00000075042	0.024885	0.11556	0.182141	ENSRNOG00000047023	Aldh1l1	64392
3296	ENSRNOT00000015667	0.0251635	0.116558	-0.499846	ENSRNOG00000045949	FAAH	100911581
3294	ENSRNOT00000003828	0.0251721	0.116558	-0.180695	ENSRNOG00000002813	Dars2	304919
3308	ENSRNOT00000024973	0.025347	0.116936	0.169364	ENSRNOG00000018114	Acadvl	25363
3321	ENSRNOT00000028271	0.0255586	0.117395	-0.309847	ENSRNOG00000020812	Gys1	690987
3328	ENSRNOT00000014127	0.0255974	0.117404	0.164072	ENSRNOG00000010390	Hmbs	25709
3333	ENSRNOT00000018367	0.025757	0.117958	0.268064	ENSRNOG00000013719	Dph5	295394
3337	ENSRNOT00000052003	0.0258327	0.118163	-0.369459	ENSRNOG00000007690	Cmpk2	314004
3345	ENSRNOT00000027165	0.0259039	0.118205	0.404082	ENSRNOG00000020038	Chpf	316533
3361	ENSRNOT00000021549	0.0262935	0.119412	0.161891	ENSRNOG00000015686	Col4a3bp	365652
3371	ENSRNOT00000028720	0.0267219	0.120998	-0.194487	ENSRNOG00000021150	Plcb3	29322
3390	ENSRNOT00000012201	0.0273738	0.123255	1.80717	ENSRNOG00000009148	Cyb5rl	689035
3398	ENSRNOT00000015320	0.0275297	0.123665	-0.168207	ENSRNOG00000025052	Stard5	502348
3406	ENSRNOT00000024035	0.0277437	0.124297	-0.176047	ENSRNOG00000017821	Agxt2	83784
3421	ENSRNOT00000028749	0.0279913	0.124893	-0.186882	ENSRNOG00000021174	Macrod1	246233
3425	ENSRNOT00000017282	0.0280958	0.125213	-0.221929	ENSRNOG00000012415	Mpc1	171087
3439	ENSRNOT00000005015	0.0286311	0.126959	0.271242	ENSRNOG00000003759	Galc	314360
3461	ENSRNOT00000058237	0.0291077	0.128373	-0.16786	ENSRNOG00000038258	Upb1	116593
3465	ENSRNOT00000024374	0.0291948	0.128609	-0.567501	ENSRNOG00000018082	Slc26a2	117267
3467	ENSRNOT00000074801	0.0293146	0.129077	-0.218838	ENSRNOG00000042318	Pglyrp2	299567
3469	ENSRNOT00000013116	0.0293755	0.129237	-0.600848	ENSRNOG00000009730	Cyp7b1	25429
3473	ENSRNOT00000048706	0.0295042	0.129672	0.225051	ENSRNOG00000029280	Gpaa1	300046
3478	ENSRNOT00000025644	0.0296497	0.130105	-0.190482	ENSRNOG00000018904	Dtymk	301622
3479	ENSRNOT00000041163	0.0296537	0.130105	0.42442	ENSRNOG00000033206	Entpd5	314312
3495	ENSRNOT00000006416	0.0300854	0.131395	-0.309714	ENSRNOG00000004843	POLE3	100362333
3524	ENSRNOT00000037369	0.0308721	0.133721	-0.72187	ENSRNOG00000022946	Slc22a3	29504
3530	ENSRNOT00000018343	0.0311147	0.134542	0.34853	ENSRNOG00000013409	Gclm	29739
3546	ENSRNOT00000013324	0.0315272	0.135699	-0.156934	ENSRNOG00000009512	Esd	290401
3550	ENSRNOT00000024096	0.0316249	0.135929	0.21535	ENSRNOG00000017843	Polr3k	366277
3561	ENSRNOT00000018325	0.0320083	0.137202	0.194799	ENSRNOG00000013484	Gsta1	24421
3564	ENSRNOT00000014860	0.0320637	0.137323	0.160729	ENSRNOG00000011150	Arsb	25227
3569	ENSRNOT00000051910	0.0321659	0.137594	0.168729	ENSRNOG00000019023	Tars	294810
3581	ENSRNOT00000041402	0.0324111	0.138131	-0.155522	ENSRNOG00000019932	Ip6k1	50560
3588	ENSRNOT00000029626	0.0325933	0.138658	-0.230952	ENSRNOG00000032745	Slc17a3	266730
3592	ENSRNOT00000000048	0.0328531	0.139607	-0.387641	ENSRNOG00000000043	Idua	360904
3594	ENSRNOT00000010551	0.0329001	0.139729	0.161741	ENSRNOG00000007735	Pigm	79112
3599	ENSRNOT00000011767	0.0330304	0.140083	-0.161216	ENSRNOG00000008907	Fggy	298250
3602	ENSRNOT00000020670	0.0332046	0.140709	0.236843	ENSRNOG00000014625	Atp5d	245965
3603	ENSRNOT00000051000	0.0332821	0.140999	0.276578	ENSRNOG00000024460	Tarsl2	308701
3606	ENSRNOT00000058367	0.0335307	0.141934	-0.505645	ENSRNOG00000038331	Akr1c1	307092
3612	ENSRNOT00000017468	0.0336601	0.142232	0.199848	ENSRNOG00000013009	Ldha	24533
3613	ENSRNOT00000022721	0.0336665	0.142232	0.240618	ENSRNOG00000016348	Tat	24813
3615	ENSRNOT00000045719	0.0336945	0.142308	-0.495439	ENSRNOG00000013624	Uevld	691172
3648	ENSRNOT00000012853	0.0346346	0.144879	0.154192	ENSRNOG00000009422	Hmgcl	79238
3662	ENSRNOT00000019652	0.0350254	0.145914	0.273562	ENSRNOG00000014254	Cpt1a	25757
3671	ENSRNOT00000019550	0.0352037	0.146429	-0.198568	ENSRNOG00000014362	Nudt14	299346
3676	ENSRNOT00000008526	0.0355183	0.147484	0.201001	ENSRNOG00000006432	Trnt1	312616
3702	ENSRNOT00000027925	0.0366732	0.15121	-0.153677	ENSRNOG00000020562	Slc22a18	309131
3704	ENSRNOT00000013321	0.0367984	0.151644	0.212647	ENSRNOG00000009741	Cyp4b1	24307
3706	ENSRNOT00000010573	0.0368746	0.151876	0.153801	ENSRNOG00000007862	Acat1	25014
3716	ENSRNOT00000041569	0.0371461	0.152583	-0.603465	ENSRNOG00000010262	Hdc	24443
3744	ENSRNOT00000047126	0.0380896	0.155288	-0.66623	ENSRNOG00000022719	Abcb1b	24891
3762	ENSRNOT00000065848	0.0385184	0.15627	0.176587	ENSRNOG00000004591	Alg12	315212
3766	ENSRNOT00000005144	0.0385781	0.156361	0.209363	ENSRNOG00000003815	Slc25a11	64201
3769	ENSRNOT00000067453	0.0387237	0.156826	-0.220705	ENSRNOG00000037449	Pole	304573
3770	ENSRNOT00000026121	0.0388102	0.157135	0.180626	ENSRNOG00000019120	Hmgcs2	24450
3771	ENSRNOT00000020015	0.0388664	0.157321	-0.337275	ENSRNOG00000014907	Aldh8a1	685750
3783	ENSRNOT00000076367	0.0390768	0.157789	-1.2609	NA	NA	114846
3793	ENSRNOT00000056109	0.0395916	0.159326	-0.594277	ENSRNOG00000011672	Tph1	24848
3798	ENSRNOT00000004140	0.0396955	0.159535	-0.424603	ENSRNOG00000003033	Plcd3	287745
3813	ENSRNOT00000015085	0.0401519	0.160734	0.156359	ENSRNOG00000039980	Slc25a5	25176
3831	ENSRNOT00000022892	0.0407035	0.162177	0.161656	ENSRNOG00000017032	Atp5a1	65262
3858	ENSRNOT00000025284	0.0412628	0.163323	0.173291	ENSRNOG00000018304	Lars	291624
3863	ENSRNOT00000004228	0.0414916	0.16372	0.14957	ENSRNOG00000003163	Sdhc	289217
3871	ENSRNOT00000024863	0.0415808	0.163843	0.148951	ENSRNOG00000018367	Taldo1	83688
3884	ENSRNOT00000022761	0.041704	0.163965	-0.363663	ENSRNOG00000016773	Sap130	307527
3893	ENSRNOT00000056998	0.0420193	0.164728	-0.275319	ENSRNOG00000019604	PLD2	25097
3903	ENSRNOT00000041915	0.0423022	0.165395	0.207048	ENSRNOG00000030232	Ptplad1	300783
3910	ENSRNOT00000011983	0.0425441	0.166085	0.260171	ENSRNOG00000008890	Slc18a2	25549
3916	ENSRNOT00000033554	0.0428265	0.166932	-0.183814	ENSRNOG00000025286	Pank2	296167
3919	ENSRNOT00000026996	0.0429118	0.167136	0.300067	ENSRNOG00000019859	Pla2g15	361401
3932	ENSRNOT00000017720	0.0437679	0.169884	0.169535	ENSRNOG00000013111	Mettl3	361035
3936	ENSRNOT00000040701	0.04392	0.170324	-0.469632	ENSRNOG00000018662	Amacr	25284
3941	ENSRNOT00000066303	0.0440419	0.170582	0.153194	ENSRNOG00000003239	Cant1	246272
3951	ENSRNOT00000054963	0.0445266	0.172021	-0.153742	ENSRNOG00000036693	Slc25a10	170943
3954	ENSRNOT00000023080	0.0447638	0.172718	0.206116	ENSRNOG00000016980	Qprt	293504
3962	ENSRNOT00000065313	0.0450748	0.173655	0.488588	ENSRNOG00000043094	Oxct1	690163
3968	ENSRNOT00000014775	0.0453244	0.174353	0.160327	ENSRNOG00000010914	Pigh	362756
3974	ENSRNOT00000049311	0.0454898	0.174749	0.583839	ENSRNOG00000019659	Aspa	79251
3976	ENSRNOT00000023712	0.045581	0.174951	0.166262	ENSRNOG00000017613	Papd7	306672
3986	ENSRNOT00000025843	0.0458264	0.175533	-0.348674	ENSRNOG00000019118	Slc13a3	64846
3995	ENSRNOT00000037608	0.0460267	0.175857	-0.147988	ENSRNOG00000021808	Tecr	191576
4005	ENSRNOT00000025525	0.0463401	0.176613	0.209843	ENSRNOG00000018816	Cox5a	252934
4009	ENSRNOT00000016242	0.046551	0.17724	0.176921	ENSRNOG00000012146	Pomt2	688673
4015	ENSRNOT00000039232	0.0468519	0.178119	0.155743	ENSRNOG00000024879	Polrmt	299604
4022	ENSRNOT00000004896	0.0471054	0.17869	-0.174034	ENSRNOG00000003567	Ppox	289219
4040	ENSRNOT00000048914	0.0477663	0.1805	-0.171793	ENSRNOG00000015962	Nmnat1	298653
4063	ENSRNOT00000074362	0.0486569	0.182796	-0.179646	ENSRNOG00000050315	Dcxr	171408
4064	ENSRNOT00000000715	0.0486903	0.182876	0.181174	ENSRNOG00000000585	Amd1	81640
4089	ENSRNOT00000039252	0.049663	0.18537	0.143528	ENSRNOG00000024779	Polr2b	289561
4100	ENSRNOT00000007247	0.0500993	0.186516	0.274017	ENSRNOG00000005284	Itpka	81677
4106	ENSRNOT00000048910	0.0503709	0.187253	0.279765	ENSRNOG00000015491	Rcl1	309301
4116	ENSRNOT00000050010	0.0507474	0.188194	-0.407518	ENSRNOG00000049826	Ust5r	171397
4121	ENSRNOT00000068077	0.0509776	0.188819	0.604156	ENSRNOG00000004165	Prkd1	85421
4137	ENSRNOT00000026458	0.051391	0.189614	-0.225282	ENSRNOG00000019508	Wars2	690654
4143	ENSRNOT00000018003	0.0516522	0.190301	-0.580679	ENSRNOG00000013419	Hykk	300723
4150	ENSRNOT00000028969	0.0518682	0.190775	-0.145539	ENSRNOG00000024577	Gamt	25257
4167	ENSRNOT00000024033	0.0524339	0.192023	0.165872	ENSRNOG00000017817	Cox4i1	29445
4169	ENSRNOT00000000689	0.0524608	0.192075	-0.232607	ENSRNOG00000000568	Slc29a3	353307
4184	ENSRNOT00000033975	0.0529823	0.193289	-0.182194	ENSRNOG00000024907	Tnrc6b	192178
4194	ENSRNOT00000042144	0.0533013	0.193989	0.146257	ENSRNOG00000033663	P4ha2	360526
4204	ENSRNOT00000076059	0.0539508	0.195886	0.263128	NA	NA	497840
4207	ENSRNOT00000011082	0.0540028	0.195935	-0.141727	ENSRNOG00000008106	Shmt2	299857
4216	ENSRNOT00000009737	0.0546531	0.197709	0.144343	ENSRNOG00000007392	Atp6v1f	116664
4227	ENSRNOT00000047139	0.0548712	0.198144	0.156592	ENSRNOG00000029726	Gstm1	24423
4229	ENSRNOT00000037160	0.054938	0.198291	-0.144503	ENSRNOG00000028448	Elovl1	679532
4233	ENSRNOT00000067314	0.0552337	0.19917	0.146335	ENSRNOG00000006102	Pole4	362385
4239	ENSRNOT00000016222	0.0554278	0.199587	-0.401785	ENSRNOG00000011820	Acpp	56780
4240	ENSRNOT00000019756	0.0554842	0.199743	-0.207679	ENSRNOG00000014702	Elovl2	498728
4251	ENSRNOT00000008913	0.0558108	0.200399	0.197377	ENSRNOG00000006369	Alg2	313231
4256	ENSRNOT00000056457	0.0562714	0.201864	0.234542	ENSRNOG00000033280	Pam	25508
4260	ENSRNOT00000000438	0.0564429	0.202159	-0.3519	ENSRNOG00000000389	Dna2	361836
4272	ENSRNOT00000065791	0.0569043	0.203321	-0.234053	ENSRNOG00000020420	Pklr	24651
4277	ENSRNOT00000005612	0.057136	0.20391	-0.300596	ENSRNOG00000004078	Eno3	25438
4284	ENSRNOT00000010637	0.0573341	0.204235	-0.164967	ENSRNOG00000007939	Naprt1	315085
4289	ENSRNOT00000021865	0.0575376	0.204702	0.194767	ENSRNOG00000016097	Ccbl1	311844
4288	ENSRNOT00000002918	0.0575198	0.204702	-0.24172	ENSRNOG00000002142	Cds1	81925
4293	ENSRNOT00000007144	0.0576355	0.204926	-0.256566	ENSRNOG00000005196	Slc12a6	691209
4299	ENSRNOT00000016135	0.0579343	0.205701	-0.142279	ENSRNOG00000012099	Papd4	361878
4304	ENSRNOT00000023060	0.0581423	0.2062	-0.613276	ENSRNOG00000017073	Car9	313495
4307	ENSRNOT00000009746	0.0582305	0.206369	0.181635	ENSRNOG00000007432	Polr3b	362858
4311	ENSRNOT00000011330	0.0584142	0.206828	0.159958	ENSRNOG00000008236	Decr1	117543
4317	ENSRNOT00000014704	0.0585843	0.207142	0.250398	ENSRNOG00000010830	Slc25a4	85333
4333	ENSRNOT00000003449	0.0593003	0.208899	-0.203487	ENSRNOG00000002536	C1galt1c1	302499
4336	ENSRNOT00000034342	0.0593566	0.209036	0.257979	ENSRNOG00000008931	Slc25a21	171151
4337	ENSRNOT00000035908	0.059367	0.209036	-0.354455	ENSRNOG00000026163	Cpt1c	308579
4343	ENSRNOT00000019158	0.0598778	0.210448	-0.145316	ENSRNOG00000027040	Ggact	290500
4348	ENSRNOT00000009086	0.0601796	0.211217	0.305505	ENSRNOG00000006744	Acyp1	299203
4363	ENSRNOT00000076752	0.0606105	0.212093	-0.584519	NA	NA	289175
4365	ENSRNOT00000054958	0.0607161	0.212318	-0.158109	ENSRNOG00000036689	P4hb	25506
4368	ENSRNOT00000027762	0.0609161	0.212823	-0.213929	ENSRNOG00000020450	Slc26a6	301010
4370	ENSRNOT00000010030	0.0610583	0.213271	0.272286	ENSRNOG00000007158	Qtrt1	64016
4395	ENSRNOT00000067169	0.061839	0.214769	0.154265	ENSRNOG00000042962	Pdss2	365592
4396	ENSRNOT00000017186	0.0618912	0.214902	-1.14276	ENSRNOG00000012801	Gsto2	309465
4403	ENSRNOT00000022900	0.0622652	0.215857	-0.137768	ENSRNOG00000016936	Nadk	100125370
4421	ENSRNOT00000054951	0.063025	0.217601	0.150568	ENSRNOG00000036683	Sirt7	303745
4424	ENSRNOT00000018854	0.0631106	0.217749	-0.168942	ENSRNOG00000014055	NAT2	116631
4425	ENSRNOT00000044103	0.0632255	0.218033	-0.341368	ENSRNOG00000003554	Piga	363464
4430	ENSRNOT00000001589	0.0635727	0.219019	0.24615	ENSRNOG00000049937	Pdxk	361819
4430	ENSRNOT00000001589	0.0635727	0.219019	0.24615	ENSRNOG00000049937	Pdxk	83578
4443	ENSRNOT00000020043	0.0639196	0.219581	0.443859	ENSRNOG00000014870	Slc13a5	266998
4481	ENSRNOT00000026878	0.0649937	0.221394	0.560231	ENSRNOG00000019830	Hsd17b1	25322
4490	ENSRNOT00000065327	0.065435	0.222521	0.421197	ENSRNOG00000011420	Mtmr7	306490
4493	ENSRNOT00000066109	0.0656258	0.22295	-0.145983	ENSRNOG00000002342	Aldh3a2	65183
4500	ENSRNOT00000051139	0.0657865	0.223003	-0.359332	ENSRNOG00000004089	Enpp2	84050
4504	ENSRNOT00000002732	0.0658522	0.223146	0.179346	ENSRNOG00000001991	Atp5o	192241
4544	ENSRNOT00000036551	0.0674828	0.226641	-0.133114	ENSRNOG00000017723	Cept1	310773
4549	ENSRNOT00000026914	0.0676148	0.226869	-0.170626	ENSRNOG00000019840	Mdp1	290230
4548	ENSRNOT00000019106	0.0676266	0.226869	-0.137232	ENSRNOG00000014168	Xylb	316067
4556	ENSRNOT00000009096	0.0679647	0.227666	-0.153143	ENSRNOG00000006681	Rdh10	353252
4567	ENSRNOT00000019993	0.0685367	0.228966	-0.158773	ENSRNOG00000014526	Cars2	361184
4581	ENSRNOT00000002973	0.0689575	0.229719	0.150791	ENSRNOG00000002186	Nudt9	305149
4599	ENSRNOT00000008736	0.0694728	0.230579	0.1804	ENSRNOG00000006542	Atp6v0c	170667
4638	ENSRNOT00000021925	0.0715961	0.235577	0.13915	ENSRNOG00000015912	Ptdss2	293620
4646	ENSRNOT00000067309	0.0721427	0.237018	0.14426	ENSRNOG00000009661	Tgds	306164
4664	ENSRNOT00000024279	0.0731056	0.239203	0.204358	ENSRNOG00000017810	Uros	309070
4677	ENSRNOT00000003102	0.0737898	0.240823	0.317853	ENSRNOG00000002273	Naaa	497009
4681	ENSRNOT00000065195	0.0740131	0.241345	0.130666	ENSRNOG00000017481	Sucla2	361071
4713	ENSRNOT00000060669	0.0754745	0.244439	0.229338	ENSRNOG00000003973	Cyb5r1	304805
4717	ENSRNOT00000073735	0.0755929	0.244615	1.65847	ENSRNOG00000049116	RGD1565904	498109
4718	ENSRNOT00000019761	0.0756157	0.244637	0.132215	ENSRNOG00000014690	Pigt	296360
4735	ENSRNOT00000010260	0.0764257	0.24637	-0.140336	ENSRNOG00000007378	Acox2	252898
4742	ENSRNOT00000057199	0.07662	0.246632	0.130027	ENSRNOG00000005130	Ogdh	360975
4745	ENSRNOT00000002819	0.0767325	0.246838	0.454262	ENSRNOG00000002057	Slc10a6	289459
4746	ENSRNOT00000028549	0.0767851	0.246955	0.206688	ENSRNOG00000021032	Sphk2	308589
4756	ENSRNOT00000017965	0.0774296	0.248504	0.413962	ENSRNOG00000013000	Ldhb	24534
4765	ENSRNOT00000066501	0.0779155	0.249539	0.1283	ENSRNOG00000018569	Ahcyl1	362013
4789	ENSRNOT00000030024	0.0791493	0.252273	-0.273562	ENSRNOG00000021916	Slc16a12	309525
4795	ENSRNOT00000016478	0.0795	0.253142	0.181534	ENSRNOG00000012292	Alg8	293129
4802	ENSRNOT00000003021	0.0800484	0.254395	0.37802	ENSRNOG00000002216	Srd5a3	305291
4813	ENSRNOT00000011312	0.0803873	0.25484	-0.128291	ENSRNOG00000008320	Lypla1	25514
4811	ENSRNOT00000001625	0.0803419	0.25484	0.14745	ENSRNOG00000001214	Pfkl	25741
4818	ENSRNOT00000043572	0.0804391	0.254841	-0.159182	ENSRNOG00000008047	Khk	25659
4850	ENSRNOT00000049180	0.0815405	0.256626	-0.220764	ENSRNOG00000002229	Adcy5	64532
4868	ENSRNOT00000024813	0.0823546	0.258214	0.141539	ENSRNOG00000018319	Pisd	681361
4871	ENSRNOT00000014926	0.0825922	0.258815	0.506012	ENSRNOG00000011193	Hmgcll1	367112
4885	ENSRNOT00000014658	0.0833153	0.260379	-0.132142	ENSRNOG00000010697	Hadh	113965
4889	ENSRNOT00000031607	0.0835928	0.260986	0.126141	ENSRNOG00000026775	Pmpca	296588
4890	ENSRNOT00000067668	0.0837915	0.261553	-0.284676	ENSRNOG00000008079	Ugp2	289827
4921	ENSRNOT00000008289	0.0851508	0.264071	0.126264	ENSRNOG00000006143	Ngly1	361014
4928	ENSRNOT00000026575	0.0855251	0.264852	-0.155727	ENSRNOG00000019626	Slc27a5	79111
4933	ENSRNOT00000009462	0.085725	0.265256	-0.127005	ENSRNOG00000007069	Adhfe1	362474
4942	ENSRNOT00000004836	0.0861918	0.266215	0.159897	ENSRNOG00000003626		641434
4957	ENSRNOT00000008566	0.0873368	0.268827	0.126094	ENSRNOG00000005923	Mtmr2	315422
4964	ENSRNOT00000067228	0.0874389	0.268869	-0.124237	ENSRNOG00000015079	Ddost	313648
4969	ENSRNOT00000024213	0.0875411	0.268913	0.334196	ENSRNOG00000017731	Agpat4	170919
4981	ENSRNOT00000020700	0.0880663	0.269874	-0.483604	ENSRNOG00000014776	Adcy7	84420
4983	ENSRNOT00000036634	0.0881902	0.270146	0.171865	ENSRNOG00000022303	Pdf	690214
4998	ENSRNOT00000022487	0.089188	0.272382	0.137086	ENSRNOG00000016660	Cox5b	94194
4999	ENSRNOT00000000550	0.0892165	0.272415	-0.298207	ENSRNOG00000000471	B3galt4	171079
5011	ENSRNOT00000026965	0.0899421	0.273914	-0.131486	ENSRNOG00000019922	Ntpcr	361443
5023	ENSRNOT00000018394	0.0904058	0.274695	0.274316	ENSRNOG00000013728	Polg2	303612
5039	ENSRNOT00000024234	0.0911061	0.27607	0.244736	ENSRNOG00000017964	Slc22a25	192273
5038	ENSRNOT00000013238	0.091119	0.27607	-0.132769	ENSRNOG00000009845	Acadm	24158
5037	ENSRNOT00000011369	0.091137	0.27607	-0.237098	ENSRNOG00000024563	Ganc	24382
5044	ENSRNOT00000017373	0.0912599	0.276189	-0.180277	ENSRNOG00000012960	Uap1l1	296560
5055	ENSRNOT00000040325	0.0917729	0.277257	-0.261983	ENSRNOG00000021405	Cyp2c7	29298
5071	ENSRNOT00000028375	0.0923913	0.278052	0.198701	ENSRNOG00000020902	G6pc3	303565
5073	ENSRNOT00000016880	0.0924491	0.278167	-0.709881	ENSRNOG00000012027	Bcmo1	114106
5074	ENSRNOT00000004113	0.0925166	0.27824	0.232708	ENSRNOG00000003070	PIGL	192263
5078	ENSRNOT00000068231	0.0926167	0.278397	-0.318773	ENSRNOG00000015397	Cpne7	361433
5099	ENSRNOT00000004546	0.0940643	0.281541	-0.44955	ENSRNOG00000003384	Hs3st3b1	303218
5123	ENSRNOT00000019500	0.0949233	0.282769	0.172811	ENSRNOG00000014369	Slc27a4	311839
5128	ENSRNOT00000004780	0.0951965	0.283196	0.20928	ENSRNOG00000003515	Ephx1	25315
5153	ENSRNOT00000075279	0.0959945	0.284351	-0.211351	ENSRNOG00000050843	Mut	688517
5161	ENSRNOT00000026875	0.0962754	0.28479	0.147203	ENSRNOG00000019804	B3gat3	293722
5177	ENSRNOT00000028485	0.096949	0.285878	-0.25545	ENSRNOG00000020989	Tm7sf2	293688
5190	ENSRNOT00000071270	0.0975296	0.286839	-0.375189	ENSRNOG00000048949	Elovl6	102549542
5207	ENSRNOT00000066179	0.0985877	0.289004	-0.261769	ENSRNOG00000016846	Pik3cd	366508
5235	ENSRNOT00000028888	0.0994477	0.289988	0.224243	ENSRNOG00000021265	Cds2	114101
5234	ENSRNOT00000012176	0.0994555	0.289988	-0.745067	ENSRNOG00000009157	Fut4	60670
5237	ENSRNOT00000074401	0.0995411	0.29013	0.147757	ENSRNOG00000046984	St6galnac6	407765
5270	ENSRNOT00000067609	0.101543	0.29411	-0.259431	ENSRNOG00000011367	Cyp2r1	361631
5272	ENSRNOT00000025419	0.101595	0.294148	-0.581857	ENSRNOG00000018725	Phkg2	140671
5286	ENSRNOT00000011069	0.102245	0.295246	-0.12357	ENSRNOG00000008063	Hibadh	63938
5289	ENSRNOT00000054952	0.102458	0.295694	-0.134018	ENSRNOG00000036684	Pcyt2	89841
5292	ENSRNOT00000038649	0.102681	0.296167	0.123127	ENSRNOG00000024629	Hadha	170670
5304	ENSRNOT00000025627	0.103195	0.296976	0.118916	ENSRNOG00000018697	Abcb6	140669
5305	ENSRNOT00000067150	0.103223	0.297003	-0.144108	ENSRNOG00000020216	Gmpr2	192357
5331	ENSRNOT00000010853	0.104602	0.299502	0.2181	ENSRNOG00000008218	Atp6v0e2	436582
5332	ENSRNOT00000004007	0.104802	0.300017	0.168493	ENSRNOG00000002949	Pgs1	303698
5334	ENSRNOT00000022603	0.104839	0.300035	0.150769	ENSRNOG00000016770	Calm3	24244
5342	ENSRNOT00000033719	0.105683	0.301918	0.171547	ENSRNOG00000022540	Trex1	100049583
5346	ENSRNOT00000044419	0.10579	0.302054	0.335229	ENSRNOG00000033824	GPD2	25062
5350	ENSRNOT00000016846	0.10607	0.302627	-0.117416	ENSRNOG00000012559	Man1b1	499751
5360	ENSRNOT00000011572	0.106861	0.304291	0.147148	ENSRNOG00000008713	Slc41a2	362861
5373	ENSRNOT00000056364	0.107361	0.304998	-0.268618	ENSRNOG00000020148	Il4i1	100360621
5377	ENSRNOT00000038222	0.107667	0.305641	0.339312	ENSRNOG00000025691	Pla2g7	301265
5380	ENSRNOT00000005031	0.107883	0.305997	-0.117496	ENSRNOG00000003773	Hmox2	79239
5388	ENSRNOT00000027353	0.108396	0.307082	0.147583	ENSRNOG00000020140	Pigq	287159
5391	ENSRNOT00000028900	0.108571	0.307349	0.14204	ENSRNOG00000021273	Crls1	366196
5393	ENSRNOT00000009998	0.108682	0.307546	-0.116842	ENSRNOG00000007570	Dera	690945
5395	ENSRNOT00000075504	0.108693	0.307546	-0.337971	ENSRNOG00000050841	Ache	83817
5400	ENSRNOT00000019507	0.109355	0.309111	0.199139	ENSRNOG00000014490	Bdh2	295458
5402	ENSRNOT00000019028	0.109592	0.309666	0.137921	ENSRNOG00000014044	Pank4	171053
5408	ENSRNOT00000011481	0.109798	0.309903	-0.142336	ENSRNOG00000008196	Parp12	362343
5414	ENSRNOT00000028249	0.110006	0.310211	-0.248362	ENSRNOG00000020817		24299
5414	ENSRNOT00000028249	0.110006	0.310211	-0.248362	ENSRNOG00000020817		24894
5421	ENSRNOT00000020447	0.110514	0.311232	-1.51448	ENSRNOG00000015158	Pikfyve	316457
5420	ENSRNOT00000003691	0.110575	0.311232	0.213237	ENSRNOG00000002643	Ugdh	83472
5429	ENSRNOT00000025794	0.110918	0.31181	0.116142	ENSRNOG00000019048	Sod2	24787
5433	ENSRNOT00000052360	0.111045	0.311932	0.116243	ENSRNOG00000031208	Mgat1	81519
5439	ENSRNOT00000071891	0.111218	0.312166	0.988917	ENSRNOG00000050201	Slc29a2	100911721
5439	ENSRNOT00000071891	0.111218	0.312166	0.988917	ENSRNOG00000050201	Slc29a2	65194
5464	ENSRNOT00000019778	0.11283	0.315241	0.165562	ENSRNOG00000014713	Csgalnact2	297554
5477	ENSRNOT00000038651	0.11353	0.316399	0.231242	ENSRNOG00000026132	Trdmt1	291324
5481	ENSRNOT00000003498	0.113786	0.316881	0.377566	ENSRNOG00000002597	Hsd17b6	286964
5487	ENSRNOT00000016521	0.114138	0.317458	0.256989	ENSRNOG00000012371	Car7	291819
5492	ENSRNOT00000018861	0.114285	0.317517	0.119855	ENSRNOG00000013828	Sirt3	293615
5491	ENSRNOT00000012161	0.114195	0.317517	0.117856	ENSRNOG00000008944	Ext2	311215
5502	ENSRNOT00000014725	0.114766	0.318392	0.138541	ENSRNOG00000042359	Pigk	295543
5510	ENSRNOT00000002712	0.115403	0.319692	-0.128191	ENSRNOG00000001980	Ugt2b35	83808
5543	ENSRNOT00000018677	0.117735	0.324198	-0.465738	ENSRNOG00000013906	Gpat2	296130
5545	ENSRNOT00000005961	0.117776	0.324207	-0.113663	ENSRNOG00000004481	Adss	289276
5565	ENSRNOT00000017174	0.11888	0.326149	0.565648	ENSRNOG00000012772	Nqo1	24314
5568	ENSRNOT00000020940	0.118952	0.326149	0.442249	ENSRNOG00000015267	Aldh18a1	361755
5569	ENSRNOT00000003965	0.119021	0.326222	0.132398	ENSRNOG00000002840	Atp5b	171374
5582	ENSRNOT00000064700	0.119897	0.327874	-1.91524	ENSRNOG00000009592	Cyb5r3	25035
5591	ENSRNOT00000022068	0.120318	0.328481	-0.218651	ENSRNOG00000016337	Slc22a1	24904
5604	ENSRNOT00000043825	0.121094	0.329833	0.113569	ENSRNOG00000033378	Rnf123	100190936
5606	ENSRNOT00000074939	0.121223	0.330067	-0.285801	ENSRNOG00000050534	Gcnt1	64043
5607	ENSRNOT00000028636	0.121334	0.330174	-0.570586	ENSRNOG00000021090	Pygm	24701
5615	ENSRNOT00000003295	0.12163	0.330519	-0.162058	ENSRNOG00000002425	Pctp	29510
5624	ENSRNOT00000051155	0.121939	0.330952	-0.120357	ENSRNOG00000031479	Hdlbp	64474
5664	ENSRNOT00000025193	0.124761	0.33622	0.115785	ENSRNOG00000018655	Adsl	315150
5683	ENSRNOT00000019532	0.126117	0.338678	-0.188789	ENSRNOG00000014365	Gne	114711
5689	ENSRNOT00000000120	0.126345	0.338928	0.114147	ENSRNOG00000000108	Aga	290923
5713	ENSRNOT00000041253	0.127956	0.341753	-0.404129	ENSRNOG00000033865		29726
5727	ENSRNOT00000074058	0.128505	0.342442	-0.126012	ENSRNOG00000045752	Rrm1	685579
5738	ENSRNOT00000019671	0.128982	0.343028	0.127401	ENSRNOG00000014602	Mtfmt	315763
5741	ENSRNOT00000018942	0.129061	0.343093	0.111186	ENSRNOG00000013293	Mccc1	294972
5750	ENSRNOT00000026038	0.12936	0.343369	0.362808	ENSRNOG00000019183	Alox15	81639
5755	ENSRNOT00000067018	0.129569	0.343664	0.233902	ENSRNOG00000013766	Acaa2	170465
5756	ENSRNOT00000004440	0.129802	0.343796	-0.163331	ENSRNOG00000003296	Dck	79127
5779	ENSRNOT00000025783	0.130921	0.3458	0.196332	ENSRNOG00000018898	Mpi	300741
5789	ENSRNOT00000001545	0.131247	0.346061	0.165211	ENSRNOG00000001170	Cox6a1	25282
5818	ENSRNOT00000013366	0.132944	0.348729	1.39292	ENSRNOG00000010064	ABCC4	170924
5843	ENSRNOT00000064180	0.134591	0.351607	0.117797	ENSRNOG00000014405	Aprt	292072
5850	ENSRNOT00000025446	0.13494	0.35219	0.291546	ENSRNOG00000018522	Echs1	140547
5856	ENSRNOT00000020900	0.13548	0.353138	-0.113637	ENSRNOG00000015568	Ppapdc1b	680466
5859	ENSRNOT00000049569	0.13566	0.353425	-0.51735	ENSRNOG00000031249	Slco1a2	80900
5878	ENSRNOT00000011880	0.137016	0.355742	-0.193475	ENSRNOG00000032261	Cyp2d4	171522
5880	ENSRNOT00000012806	0.13712	0.355953	0.109193	ENSRNOG00000009630	Hsd17b12	84013
5898	ENSRNOT00000005155	0.138124	0.357463	-0.230247	ENSRNOG00000003869	Sod3	25352
5922	ENSRNOT00000005661	0.13984	0.360378	0.137658	ENSRNOG00000004288	Ptrh2	287593
5948	ENSRNOT00000072791	0.141375	0.362801	-0.933234	ENSRNOG00000049479		501194
5949	ENSRNOT00000007352	0.141656	0.363279	0.175735	ENSRNOG00000005569	Phospho1	287644
5999	ENSRNOT00000018170	0.144306	0.367175	0.258057	ENSRNOG00000013520	Mat2a	171347
6001	ENSRNOT00000021862	0.144675	0.367992	0.107451	ENSRNOG00000016064	Tkt	64524
6006	ENSRNOT00000045710	0.144994	0.368067	-0.502505	ENSRNOG00000048573	Nudt10	367747
6006	ENSRNOT00000045710	0.144994	0.368067	-0.502505	ENSRNOG00000048573	Nudt10	680248
6014	ENSRNOT00000037624	0.14531	0.368809	-0.372181	ENSRNOG00000027264	Dagla	309207
6022	ENSRNOT00000013463	0.145733	0.369381	0.112862	ENSRNOG00000010034	Asah1	84431
6052	ENSRNOT00000021650	0.14731	0.371535	-0.118902	ENSRNOG00000015749	Nme3	85269
6062	ENSRNOT00000028815	0.148051	0.372789	0.112277	ENSRNOG00000033560	Polr3c	310685
6084	ENSRNOT00000027220	0.14927	0.3745	-0.105051	ENSRNOG00000020083	Scly	363285
6086	ENSRNOT00000015786	0.149397	0.374695	0.113238	ENSRNOG00000011684	AUH	361215
6112	ENSRNOT00000075796	0.150757	0.376542	0.126316	ENSRNOG00000047656	Gaa	367562
6142	ENSRNOT00000074595	0.153465	0.381414	-0.106214	ENSRNOG00000046307	Glyctk	684314
6144	ENSRNOT00000034057	0.153589	0.381572	0.164704	ENSRNOG00000028047	Mecr	29470
6165	ENSRNOT00000006190	0.154899	0.383516	0.104153	ENSRNOG00000004612	Ppp1cb	25594
6168	ENSRNOT00000001669	0.155097	0.383718	-0.120064	ENSRNOG00000049771	Gstt1	25260
6181	ENSRNOT00000067623	0.156042	0.385346	-0.147144	ENSRNOG00000012679	RGD1308299	367214
6211	ENSRNOT00000061896	0.158113	0.388513	-0.925472	ENSRNOG00000040215	Sult1c2	171072
6210	ENSRNOT00000024111	0.158063	0.388513	0.204923	ENSRNOG00000017930	Lpcat1	361467
6219	ENSRNOT00000054890	0.158596	0.389261	0.116815	ENSRNOG00000017635	Inpp5a	365382
6227	ENSRNOT00000023152	0.159267	0.390406	0.10798	ENSRNOG00000017188	Cyp27a1	301517
6232	ENSRNOT00000005630	0.159528	0.390669	-0.399655	ENSRNOG00000004258	Chst7	302302
6259	ENSRNOT00000066798	0.161009	0.392658	-1.05615	ENSRNOG00000017114	Synj2	84018
6260	ENSRNOT00000008785	0.161074	0.392733	-0.171717	ENSRNOG00000006700	Wdyhv1	362914
6263	ENSRNOT00000023974	0.161226	0.39281	-0.256625	ENSRNOG00000017593	Mtr	81522
6269	ENSRNOT00000066114	0.161456	0.393081	0.107501	ENSRNOG00000013479	Stard7	296128
6270	ENSRNOT00000066685	0.161512	0.393081	-0.269616	ENSRNOG00000007447	Pla2g4b	311341
6276	ENSRNOT00000024933	0.161727	0.39337	-0.371471	ENSRNOG00000018262	Ampd3	25095
6278	ENSRNOT00000058560	0.161791	0.39337	0.112966	ENSRNOG00000002926	Uap1	498272
6293	ENSRNOT00000038452	0.162805	0.394892	-0.222883	ENSRNOG00000022593	Pdpr	307852
6294	ENSRNOT00000050440	0.162864	0.394971	-0.210245	ENSRNOG00000031406	Hps3	310288
6314	ENSRNOT00000074479	0.163668	0.395729	-0.157291	ENSRNOG00000015438	Ces1e	24346
6314	ENSRNOT00000074479	0.163668	0.395729	-0.157291	ENSRNOG00000015438	Ces1e	29225
6308	ENSRNOT00000024083	0.163546	0.395729	0.139592	ENSRNOG00000017851	Etfb	292845
6307	ENSRNOT00000022275	0.163592	0.395729	0.109416	ENSRNOG00000016484	Gstk1	297029
6304	ENSRNOT00000015769	0.163607	0.395729	-0.156321	ENSRNOG00000011714	Sat2	360547
6326	ENSRNOT00000007092	0.164433	0.39676	-0.101833	ENSRNOG00000005275	Shmt1	287379
6333	ENSRNOT00000008813	0.165028	0.397715	-0.46351	ENSRNOG00000006116	Hk2	25059
6344	ENSRNOT00000005349	0.165896	0.399155	-0.110243	ENSRNOG00000003924	Pi4k2b	305419
6348	ENSRNOT00000012455	0.166356	0.399883	0.10306	ENSRNOG00000009325	Fuca1	24375
6367	ENSRNOT00000017675	0.167031	0.40037	-0.222382	ENSRNOG00000013004	Akr1d1	192242
6383	ENSRNOT00000016424	0.167652	0.400888	-0.114817	ENSRNOG00000011781	Oplah	116684
6381	ENSRNOT00000003696	0.167637	0.400888	0.100519	ENSRNOG00000002755	Pafah1b1	83572
6415	ENSRNOT00000073809	0.169915	0.404372	-0.148835	ENSRNOG00000050205	Afmid	688283
6420	ENSRNOT00000029017	0.170411	0.405164	-0.147886	ENSRNOG00000028566	Pld4	362792
6426	ENSRNOT00000024981	0.17093	0.406017	0.347812	ENSRNOG00000018382	Inpp4b	116699
6435	ENSRNOT00000021884	0.171554	0.406878	-0.101963	ENSRNOG00000016327	Mcee	293829
6436	ENSRNOT00000064190	0.171559	0.406878	-0.103892	ENSRNOG00000042044	Stard3	363675
6438	ENSRNOT00000015207	0.171622	0.406962	0.105423	ENSRNOG00000011366	Pigs	303277
6445	ENSRNOT00000077057	0.172069	0.407518	-0.573548	NA	NA	100911417
6444	ENSRNOT00000075932	0.172069	0.407518	-0.573548	NA	NA	171375
6443	ENSRNOT00000067462	0.172027	0.407518	0.233878	ENSRNOG00000006779	Crot	83842
6452	ENSRNOT00000024000	0.172838	0.408608	0.402395	ENSRNOG00000017619	Aldh1a1	24188
6471	ENSRNOT00000021400	0.174302	0.411148	-0.127571	ENSRNOG00000015591	Cndp2	291394
6473	ENSRNOT00000026531	0.174607	0.411565	0.103181	ENSRNOG00000019550	Slc11a2	25715
6495	ENSRNOT00000050878	0.17644	0.414654	0.155728	ENSRNOG00000028884	Atp5l	300677
6512	ENSRNOT00000015545	0.177594	0.416149	-0.10894	ENSRNOG00000011419	Aldh6a1	81708
6525	ENSRNOT00000003926	0.17839	0.41731	0.124372	ENSRNOG00000002928	Guk1	303179
6542	ENSRNOT00000063853	0.179794	0.419345	1.3114	ENSRNOG00000018740	Ugt1a2	24861
6545	ENSRNOT00000075948	0.179695	0.419345	0.990655	NA	NA	25650
6542	ENSRNOT00000063853	0.179794	0.419345	1.3114	ENSRNOG00000018740	Ugt1a2	301595
6553	ENSRNOT00000015813	0.180495	0.420431	-0.313089	ENSRNOG00000011625	Tnks	290794
6563	ENSRNOT00000070844	0.181037	0.421073	0.189074	ENSRNOG00000048668	Mars2	100911305
6563	ENSRNOT00000070844	0.181037	0.421073	0.189074	ENSRNOG00000048668	Mars2	316403
6562	ENSRNOT00000047540	0.181033	0.421073	-0.81249	ENSRNOG00000020775	Cyp2b2	361523
6568	ENSRNOT00000026457	0.181211	0.421134	-0.245109	ENSRNOG00000019518	Pde4c	290646
6575	ENSRNOT00000007287	0.181712	0.421848	-0.0971711	ENSRNOG00000005260	Acp1	24161
6597	ENSRNOT00000027351	0.18359	0.424787	-0.105559	ENSRNOG00000020179	Nt5c2	100363253
6600	ENSRNOT00000005292	0.183834	0.425158	0.159544	ENSRNOG00000003918	Slc25a19	303676
6602	ENSRNOT00000005641	0.18399	0.425263	-0.0968842	ENSRNOG00000004172	Pdk2	81530
6605	ENSRNOT00000010593	0.184051	0.425273	0.104094	ENSRNOG00000007967	Sdhb	298596
6613	ENSRNOT00000002257	0.184623	0.426068	-0.0964791	ENSRNOG00000001654	Cpox	304024
6620	ENSRNOT00000061123	0.185417	0.427524	0.171006	ENSRNOG00000039829	Rpp14	361020
6628	ENSRNOT00000005267	0.186	0.428225	0.11662	ENSRNOG00000003875	Ocrl	317576
6641	ENSRNOT00000074505	0.186888	0.429553	-0.124137	ENSRNOG00000045742	Cyb5d1	363629
6659	ENSRNOT00000054924	0.188151	0.431459	-0.232328	ENSRNOG00000036667	Hexdc	100216475
6668	ENSRNOT00000071141	0.188873	0.432356	0.72244	ENSRNOG00000049724	B3gntl1	367384
6671	ENSRNOT00000012233	0.189329	0.43288	-0.0954582	ENSRNOG00000009090	Dad1	192275
6679	ENSRNOT00000073559	0.189412	0.43288	-0.095669	ENSRNOG00000050214	Amt	306586
6681	ENSRNOT00000025847	0.189581	0.433135	0.101886	ENSRNOG00000018985	Adrbk1	25238
6690	ENSRNOT00000049624	0.190208	0.433981	-0.273717	ENSRNOG00000024101	Phkb	361377
6707	ENSRNOT00000025315	0.191415	0.435628	-0.435248	ENSRNOG00000018441	Ggt7	156275
6706	ENSRNOT00000022495	0.191408	0.435628	0.12407	ENSRNOG00000016723	Phpt1	296571
6713	ENSRNOT00000000180	0.191985	0.43621	0.272258	ENSRNOG00000000167	Alas2	25748
6728	ENSRNOT00000020695	0.192828	0.437355	-0.118414	ENSRNOG00000050277	Uckl1	499956
6754	ENSRNOT00000022403	0.194602	0.4398	0.138244	ENSRNOG00000016636	Lpin3	362261
6763	ENSRNOT00000003791	0.19539	0.440993	-0.115843	ENSRNOG00000037984	Sccpdh	305021
6765	ENSRNOT00000026418	0.19562	0.441382	0.094116	ENSRNOG00000019490	Slc20a2	29502
6770	ENSRNOT00000013073	0.195856	0.441588	-0.41386	ENSRNOG00000009734	Akr1b8	286921
6770	ENSRNOT00000013073	0.195856	0.441588	-0.41386	ENSRNOG00000009734	Akr1b8	296972
6813	ENSRNOT00000002727	0.198709	0.445192	0.0935279	ENSRNOG00000001992	Atp6v1a	685232
6821	ENSRNOT00000015205	0.199213	0.445798	0.179655	ENSRNOG00000010938	Slc7a10	114518
6823	ENSRNOT00000024074	0.199409	0.446107	-0.162435	ENSRNOG00000017850	Dctpp1	192252
6829	ENSRNOT00000008758	0.199759	0.446435	-0.153367	ENSRNOG00000006393	Sirt6	299638
6861	ENSRNOT00000000541	0.202106	0.449636	-0.0929842	ENSRNOG00000000465	Slc39a7	294281
6867	ENSRNOT00000074727	0.202455	0.450072	-0.0990238	ENSRNOG00000049281	Gba	684536
6869	ENSRNOT00000007919	0.202793	0.450638	0.141796	ENSRNOG00000005856	Slc30a6	298786
6872	ENSRNOT00000001093	0.203076	0.451004	-0.128493	ENSRNOG00000000824	Dse	365583
6881	ENSRNOT00000024701	0.203721	0.451911	0.17521	ENSRNOG00000018276	Mgat4a	367252
6917	ENSRNOT00000043559	0.205855	0.454263	-0.0943756	ENSRNOG00000003049	Hsd17b10	63864
6937	ENSRNOT00000021537	0.20698	0.455409	-0.110793	ENSRNOG00000016038	Mgmt	25332
6946	ENSRNOT00000022410	0.20767	0.45636	0.10529	ENSRNOG00000016698	RNMT	291534
6952	ENSRNOT00000033706	0.208005	0.456687	-0.0917803	ENSRNOG00000011014	Copg2	301742
[truncated: 779 more rows]

## Sheet: Mapped_DEGs_APAP5h
	Ensembl transcript ID	pval	FDR	Log fold change	Ensembl gene ID	External gene ID	Entrez gene ID
[truncated: 1,710 more rows]
