# Supplementary material for: Metabolic network-based predictions of toxicant-induced metabolite changes in the laboratory rat
Source: Sci Rep. 2018 Aug 3;8:11678. doi: 10.1038/s41598-018-30149-7 (PMC6076258; doi:10.1038/s41598-018-30149-7)
Supplement: Supplementary file 2 — Supplementary Table S2 [file 41598_2018_30149_MOESM2_ESM.xlsx]

## Sheet: APAP 5 h
Category	Term	Count	%	PValue	Genes	List Total	Pop Hits	Pop Total	Fold Enrichment	Bonferroni	Benjamini	FDR
KEGG_PATHWAY	rno01100:Metabolic pathways	97	51.5957	3.39367e-40	361102, 54410, 116719, 305177, 29611, 64191, 289950, 287379, 362029, 303100, 100361574, 29653, 140910, 25368, 304023, 81727, 302642, 295620, 81726, 140544, 366064, 64313, 29254, 116631, 171375, 100125370, 29580, 59113, 114711, 362015, 289827, 286954, 81519, 302915, 58813, 363285, 81718, 79251, 24401, 79250, 25331, 100911116, 252900, 353252, 313560, 245961, 288762, 362590, 64134, 29633, 299857, 10…	149	1293	7780	3.91712	5.05656e-38	5.05656e-38	4.04791e-37
KEGG_PATHWAY	rno00564:Glycerophospholipid metabolism	11	5.85106	1.16083e-05	687071, 305166, 310773, 366196, 81821, 84470, 362434, 140544, 363159, 29653, 313977	149	95	7780	6.04592	0.00172815	0.000864449	0.0138453
KEGG_PATHWAY	rno01130:Biosynthesis of antibiotics	14	7.44681	0.000259634	299857, 24401, 81727, 29580, 29611, 81726, 362015, 79250, 289827, 301265, 287379, 289950, 64313, 140910	149	219	7780	3.33793	0.0379516	0.012814	0.309248
KEGG_PATHWAY	rno00520:Amino sugar and nucleotide sugar metabolism	7	3.7234	0.000271902	501167, 83472, 114711, 289827, 363145, 302915, 498486	149	48	7780	7.61465	0.039709	0.0100786	0.323839
KEGG_PATHWAY	rno00561:Glycerolipid metabolism	7	3.7234	0.000840962	361676, 305166, 81821, 252900, 29653, 29254, 313977	149	59	7780	6.19497	0.117817	0.0247595	0.99849
KEGG_PATHWAY	rno00270:Cysteine and methionine metabolism	6	3.19149	0.000895769	81718, 24401, 100912604, 305177, 25331, 81508	149	40	7780	7.83221	0.124998	0.0220091	1.06325
KEGG_PATHWAY	rno04146:Peroxisome	7	3.7234	0.00545389	293589, 85249, 29725, 81727, 84470, 497811, 303272	149	85	7780	4.30004	0.557296	0.109888	6.31492
KEGG_PATHWAY	rno00100:Steroid biosynthesis	4	2.12766	0.0060648	29580, 64191, 25055, 140910	149	20	7780	10.443	0.596027	0.107118	6.99903
KEGG_PATHWAY	rno00260:Glycine, serine and threonine metabolism	5	2.65957	0.00616743	299857, 81508, 287379, 303272, 245961	149	39	7780	6.6942	0.602195	0.0973509	7.11351
KEGG_PATHWAY	rno00230:Purine metabolism	10	5.31915	0.00777261	361102, 54410, 25368, 362015, 364834, 25206, 497811, 58813, 100361574, 310664	149	182	7780	2.86894	0.687341	0.10976	8.88727
KEGG_PATHWAY	rno01230:Biosynthesis of amino acids	6	3.19149	0.0206391	299857, 24401, 79250, 25331, 24616, 287379	149	83	7780	3.77456	0.955283	0.246097	22.023
KEGG_PATHWAY	rno00040:Pentose and glucuronate interconversions	4	2.12766	0.0304715	290277, 83472, 289827, 286954	149	36	7780	5.80164	0.990057	0.319031	30.8652
KEGG_PATHWAY	rno00051:Fructose and mannose metabolism	4	2.12766	0.0327102	501167, 363145, 302915, 117276	149	37	7780	5.64484	0.992954	0.316943	32.7454
KEGG_PATHWAY	rno04070:Phosphatidylinositol signaling system	6	3.19149	0.0357929	308451, 171458, 81821, 29322, 288762, 362590	149	96	7780	3.26342	0.995621	0.321535	35.258
KEGG_PATHWAY	rno00670:One carbon pool by folate	3	1.59574	0.0450671	299857, 287379, 362657	149	18	7780	8.70246	0.998963	0.367495	42.3075
KEGG_PATHWAY	rno00240:Pyrimidine metabolism	6	3.19149	0.0511671	361102, 295620, 364834, 58813, 100361574, 313560	149	106	7780	2.95555	0.999601	0.386832	46.553
KEGG_PATHWAY	rno00562:Inositol phosphate metabolism	5	2.65957	0.0519953	308451, 171458, 29322, 288762, 362590	149	74	7780	3.52802	0.999649	0.373746	47.1069
KEGG_PATHWAY	rno00360:Phenylalanine metabolism	3	1.59574	0.0647876	24401, 24616, 293779	149	22	7780	7.1202	0.999954	0.425617	55.0197
KEGG_PATHWAY	rno00600:Sphingolipid metabolism	4	2.12766	0.065904	313339, 310849, 360833, 315222	149	49	7780	4.26243	0.999961	0.414122	55.656
KEGG_PATHWAY	rno00510:N-Glycan biosynthesis	4	2.12766	0.0691717	25596, 81519, 303100, 315212	149	50	7780	4.17718	0.999977	0.413756	57.4714
KEGG_PATHWAY	rno00330:Arginine and proline metabolism	4	2.12766	0.0725118	24401, 100912604, 302642, 64313	149	51	7780	4.09528	0.999987	0.413801	59.2564
KEGG_PATHWAY	rno01200:Carbon metabolism	6	3.19149	0.0804827	299857, 24401, 79250, 287379, 289950, 362657	149	121	7780	2.58916	0.999996	0.433498	63.2423
KEGG_PATHWAY	rno00983:Drug metabolism - other enzymes	4	2.12766	0.0902538	116631, 295620, 286954, 497811	149	56	7780	3.72963	0.999999	0.458156	67.6401
KEGG_PATHWAY	rno04966:Collecting duct acid secretion	3	1.59574	0.0926343	362802, 308069, 94170	149	27	7780	5.80164	0.999999	0.453111	68.6358
KEGG_PATHWAY	rno00630:Glyoxylate and dicarboxylate metabolism	3	1.59574	0.0926343	299857, 79250, 287379	149	27	7780	5.80164	0.999999	0.453111	68.6358
KEGG_PATHWAY	rno00480:Glutathione metabolism	4	2.12766	0.0978128	100912604, 29739, 25283, 116684	149	58	7780	3.60102	1	0.458538	70.7055

## Sheet: APAP 10 h
Category	Term	Count	%	PValue	Genes	List Total	Pop Hits	Pop Total	Fold Enrichment	Bonferroni	Benjamini	FDR
KEGG_PATHWAY	rno01100:Metabolic pathways	236	54.8837	1.18015e-103	116719, 493909, 113902, 64191, 681337, 295620, 444984, 25427, 362329, 310378, 291133, 24642, 59085, 25642, 362015, 64473, 500536, 25331, 290566, 100911116, 300089, 24296, 114096, 24297, 25675, 24294, 84497, 65135, 298607, 361676, 171142, 361365, 308100, 117596, 100169747, 309312, 295088, 312634, 25146, 25668, 498741, 298490, 171352, 171155, 310849, 310645, 293989, 85239, 361102, 289950, 295961, 3…	354	1293	7780	4.01134	2.17148e-101	2.17148e-101	1.45898e-100
KEGG_PATHWAY	rno01130:Biosynthesis of antibiotics	60	13.9535	1.22758e-30	294103, 289950, 25698, 25611, 140910, 313843, 81727, 81726, 29540, 25427, 114100, 304429, 24551, 24642, 59085, 24248, 29580, 24609, 362015, 64473, 311569, 293820, 24401, 25060, 79250, 290566, 89784, 298079, 114096, 100145871, 25675, 117544, 83791, 288259, 84029, 81654, 299201, 296973, 29230, 24962, 171142, 308100, 315722, 29637, 24383, 309312, 362383, 292804, 290651, 81643, 24333, 24479, 363109, …	354	219	7780	6.02121	2.25875e-28	1.12937e-28	1.51762e-27
KEGG_PATHWAY	rno01200:Carbon metabolism	33	7.67442	1.09953e-16	114096, 100145871, 84029, 361602, 289950, 81654, 299201, 171142, 315722, 308100, 304429, 24383, 309312, 361730, 24551, 24642, 292804, 362383, 24248, 24479, 311569, 24333, 293820, 24401, 298655, 25060, 58835, 79250, 311446, 290566, 25106, 24552, 25104	354	121	7780	5.99384	2.04281e-14	6.77236e-15	1.33227e-13
KEGG_PATHWAY	rno01230:Biosynthesis of amino acids	21	4.88372	4.77261e-10	683630, 114096, 24642, 59085, 362383, 24616, 24479, 24333, 25611, 25698, 29221, 24401, 24962, 293820, 64203, 58835, 79250, 25331, 304429, 25104, 24383	354	83	7780	5.56055	8.78161e-08	2.1954e-08	5.90023e-07
KEGG_PATHWAY	rno00240:Pyrimidine metabolism	23	5.34884	1.3746e-09	361102, 58819, 613267, 288051, 315219, 619580, 85242, 306012, 301246, 690966, 58813, 83581, 65135, 83582, 59294, 361063, 313245, 361365, 295620, 290029, 364834, 313560, 361640	354	106	7780	4.76868	2.52926e-07	5.05851e-08	1.69937e-06
KEGG_PATHWAY	rno00140:Steroid hormone biosynthesis	20	4.65116	2.14056e-09	24296, 24297, 24267, 25146, 25642, 24294, 286954, 171516, 286953, 25355, 171352, 79243, 252931, 353498, 29540, 293989, 171518, 360268, 25117, 100911116	354	81	7780	5.42652	3.93863e-07	6.56439e-08	2.64631e-06
KEGG_PATHWAY	rno00230:Purine metabolism	29	6.74419	1.00604e-08	361102, 54410, 85496, 117544, 294103, 288259, 25206, 306012, 361063, 25368, 361365, 290029, 364834, 362329, 613267, 295088, 362015, 85242, 301246, 81643, 58813, 690966, 83581, 83582, 59294, 313245, 29223, 301005, 361640	354	182	7780	3.50189	1.85111e-06	2.64445e-07	1.24374e-05
KEGG_PATHWAY	rno00071:Fatty acid degradation	15	3.48837	1.05932e-08	298079, 100145871, 113976, 29740, 50549, 25288, 29646, 291075, 83522, 171142, 171155, 308100, 25756, 25413, 114024	354	47	7780	7.01406	1.94915e-06	2.43644e-07	1.3096e-05
KEGG_PATHWAY	rno00620:Pyruvate metabolism	14	3.25581	1.09662e-08	298079, 24551, 116719, 307858, 364224, 361602, 680021, 311569, 289950, 81654, 24439, 308100, 24552, 25104	354	40	7780	7.69209	2.01779e-06	2.24199e-07	1.35572e-05
KEGG_PATHWAY	rno00830:Retinol metabolism	19	4.4186	2.16122e-08	24296, 316424, 100145871, 24297, 493909, 25642, 286954, 286953, 84497, 313689, 50549, 299511, 171352, 29646, 312495, 252931, 64047, 293989, 171518	354	83	7780	5.03097	3.97663e-06	3.97664e-07	2.67184e-05
KEGG_PATHWAY	rno04146:Peroxisome	19	4.4186	3.21036e-08	293589, 24248, 25270, 84029, 113976, 24479, 84470, 25288, 291075, 29725, 83522, 171142, 81727, 310645, 311446, 85239, 300083, 64526, 114024	354	85	7780	4.9126	5.90704e-06	5.37005e-07	3.96886e-05
KEGG_PATHWAY	rno00380:Tryptophan metabolism	14	3.25581	7.23641e-08	298079, 24296, 316424, 24297, 25750, 493909, 24248, 59113, 368066, 24311, 171142, 308100, 290566, 64206	354	46	7780	6.68877	1.33149e-05	1.10958e-06	8.94614e-05
KEGG_PATHWAY	rno00270:Cysteine and methionine metabolism	13	3.02326	1.11762e-07	683630, 24551, 29443, 81508, 295961, 312192, 84350, 24962, 100912604, 24401, 288912, 25331, 444984	354	40	7780	7.14266	2.05641e-05	1.58187e-06	0.000138168
KEGG_PATHWAY	rno00561:Glycerolipid metabolism	15	3.48837	2.50753e-07	298079, 311821, 361730, 316737, 368088, 305166, 306582, 498741, 84497, 81821, 140866, 79223, 361676, 290843, 362702	354	59	7780	5.58747	4.61375e-05	3.2956e-06	0.000309997
KEGG_PATHWAY	rno00760:Nicotinate and nicotinamide metabolism	11	2.55814	4.33963e-07	499330, 85496, 54410, 316424, 310378, 493909, 25668, 290029, 58813, 300691, 297508	354	30	7780	8.05838	7.9846e-05	5.32326e-06	0.000536493
KEGG_PATHWAY	rno00260:Glycine, serine and threonine metabolism	12	2.7907	7.65965e-07	296973, 24962, 114123, 293820, 25750, 24642, 58835, 81508, 680021, 25134, 304429, 309312	354	39	7780	6.76228	0.000140928	8.80856e-06	0.000946934
KEGG_PATHWAY	rno00100:Steroid biosynthesis	9	2.09302	1.29472e-06	29230, 29580, 29540, 64191, 25427, 117278, 298298, 114100, 140910	354	20	7780	9.88983	0.000238201	1.40134e-05	0.00160061
KEGG_PATHWAY	rno00630:Glyoxylate and dicarboxylate metabolism	10	2.32558	1.66899e-06	24551, 293949, 500536, 24248, 308100, 84029, 79250, 311446, 680021, 309312	354	27	7780	8.13978	0.000307047	1.70606e-05	0.0020633
KEGG_PATHWAY	rno00010:Glycolysis / Gluconeogenesis	15	3.48837	2.3112e-06	298079, 100145871, 24642, 292804, 24333, 311569, 289950, 81654, 296973, 29688, 29646, 313843, 25060, 315722, 24383	354	70	7780	4.70944	0.00042517	2.23819e-05	0.00285722
KEGG_PATHWAY	rno00900:Terpenoid backbone biosynthesis	9	2.09302	4.46916e-06	298541, 25675, 81727, 308100, 81726, 83791, 310645, 29637, 89784	354	23	7780	8.59985	0.00082199	4.11155e-05	0.00552494
KEGG_PATHWAY	rno03020:RNA polymerase	10	2.32558	8.16209e-06	361102, 313245, 361365, 364834, 306012, 301246, 83581, 690966, 83582, 361640	354	32	7780	6.86794	0.0015007	7.15132e-05	0.0100901
KEGG_PATHWAY	rno00480:Glutathione metabolism	13	3.02326	8.51069e-06	24609, 24479, 25283, 289668, 501110, 116686, 81641, 100912604, 24426, 25458, 499689, 24422, 362368	354	58	7780	4.92597	0.00156475	7.11781e-05	0.010521
KEGG_PATHWAY	rno05204:Chemical carcinogenesis	16	3.72093	1.24251e-05	24296, 100145871, 24297, 83783, 25642, 286954, 286953, 501110, 171352, 252931, 29646, 24426, 499689, 293989, 24422, 171518	354	91	7780	3.86416	0.00228362	9.93966e-05	0.0153597
KEGG_PATHWAY	rno00564:Glycerophospholipid metabolism	16	3.72093	2.11943e-05	311821, 316737, 368088, 305166, 306582, 498741, 81821, 140866, 84470, 312828, 246246, 687071, 290843, 140544, 362702, 363159	354	95	7780	3.70146	0.00389219	0.000162478	0.0261987
KEGG_PATHWAY	rno00020:Citrate cycle (TCA cycle)	9	2.09302	6.69371e-05	114096, 24551, 79250, 290566, 289950, 24479, 81654, 299201, 25104	354	32	7780	6.18114	0.0122413	0.000492552	0.0827207
KEGG_PATHWAY	rno00982:Drug metabolism - cytochrome P450	13	3.02326	7.17162e-05	316424, 100145871, 24297, 25750, 493909, 286954, 501110, 84493, 246247, 29646, 24426, 499689, 24422	354	71	7780	4.02403	0.0131096	0.000507419	0.0886243
KEGG_PATHWAY	rno00330:Arginine and proline metabolism	11	2.55814	7.8639e-05	298079, 298607, 29221, 24401, 100912604, 308652, 293949, 25750, 24609, 501620, 289668	354	51	7780	4.74022	0.014366	0.000535788	0.0971755
KEGG_PATHWAY	rno01212:Fatty acid metabolism	11	2.55814	0.000130443	83522, 171142, 171155, 308100, 171400, 113976, 84575, 25756, 25413, 114024, 25288	354	54	7780	4.47688	0.0237172	0.000856882	0.161143
KEGG_PATHWAY	rno03320:PPAR signaling pathway	13	3.02326	0.000161068	79451, 113976, 80841, 50549, 79223, 25288, 83522, 171142, 25756, 81924, 25413, 24360, 114024	354	77	7780	3.71047	0.029204	0.00102151	0.198941
KEGG_PATHWAY	rno00650:Butanoate metabolism	8	1.86047	0.000193134	361638, 117099, 291133, 171142, 308100, 65984, 246263, 29637	354	28	7780	6.27926	0.0349159	0.00118397	0.238503
KEGG_PATHWAY	rno00520:Amino sugar and nucleotide sugar metabolism	10	2.32558	0.000256452	501167, 25060, 298003, 292804, 363145, 302915, 498486, 298071, 363109, 300089	354	48	7780	4.57863	0.046097	0.00152121	0.316582
KEGG_PATHWAY	rno00910:Nitrogen metabolism	6	1.39535	0.000981295	54233, 54231, 363085, 310218, 297814, 791259	354	18	7780	7.3258	0.16527	0.00562931	1.2064
KEGG_PATHWAY	rno04966:Collecting duct acid secretion	7	1.62791	0.00109986	362802, 54231, 299159, 29757, 117596, 297566, 298103	354	27	7780	5.69784	0.183301	0.00611713	1.35125
KEGG_PATHWAY	rno00980:Metabolism of xenobiotics by cytochrome P450	11	2.55814	0.00113431	24296, 29646, 100145871, 24297, 24426, 54246, 499689, 24422, 286954, 26760, 501110	354	70	7780	3.45359	0.188468	0.00612329	1.39331
KEGG_PATHWAY	rno00350:Tyrosine metabolism	8	1.86047	0.00163184	29646, 24401, 100145871, 316424, 25750, 24267, 493909, 24311	354	39	7780	4.50818	0.259555	0.00854909	1.9988
KEGG_PATHWAY	rno00280:Valine, leucine and isoleucine degradation	9	2.09302	0.00311759	298079, 316424, 64203, 493909, 171142, 171155, 308100, 65984, 29637	354	55	7780	3.5963	0.437032	0.0158326	3.78664
KEGG_PATHWAY	rno00983:Drug metabolism - other enzymes	9	2.09302	0.00349699	288051, 295088, 315219, 113902, 295620, 286954, 301005, 65135, 362329	354	56	7780	3.53208	0.475114	0.0172701	4.23836
KEGG_PATHWAY	rno00410:beta-Alanine metabolism	7	1.62791	0.00382331	298079, 100912604, 308652, 171142, 501620, 85239, 65135	354	34	7780	4.52476	0.505811	0.0183774	4.62531
KEGG_PATHWAY	rno00250:Alanine, aspartate and glutamate metabolism	7	1.62791	0.0044418	24401, 291133, 59085, 117544, 25612, 288174, 25698	354	35	7780	4.39548	0.559177	0.0207839	5.35479
KEGG_PATHWAY	rno00051:Fructose and mannose metabolism	7	1.62791	0.00589561	501167, 25060, 54283, 363145, 24638, 302915, 300089	354	37	7780	4.15789	0.663111	0.0268335	7.04933
KEGG_PATHWAY	rno01040:Biosynthesis of unsaturated fatty acids	6	1.39535	0.00902769	29725, 681337, 83522, 171400, 84575, 192272	354	29	7780	4.54705	0.811496	0.0398814	10.6057
KEGG_PATHWAY	rno01210:2-Oxocarboxylic acid metabolism	5	1.16279	0.00939377	114096, 24401, 64203, 79250, 24479	354	19	7780	5.78353	0.823886	0.040505	11.0131
KEGG_PATHWAY	rno00450:Selenocompound metabolism	5	1.16279	0.00939377	58819, 24962, 368066, 294103, 299851	354	19	7780	5.78353	0.823886	0.040505	11.0131
KEGG_PATHWAY	rno00770:Pantothenate and CoA biosynthesis	5	1.16279	0.00939377	85496, 54410, 64203, 65135, 298490	354	19	7780	5.78353	0.823886	0.040505	11.0131
KEGG_PATHWAY	rno00220:Arginine biosynthesis	5	1.16279	0.0113303	29221, 24401, 59085, 25698, 25611	354	20	7780	5.49435	0.877137	0.0475904	13.14
KEGG_PATHWAY	rno04070:Phosphatidylinositol signaling system	11	2.55814	0.0114096	306808, 312952, 312634, 368088, 311355, 59268, 316376, 140866, 81821, 362490, 89812	354	96	7780	2.51824	0.878935	0.0468539	13.2261
KEGG_PATHWAY	rno00500:Starch and sucrose metabolism	6	1.39535	0.0119962	85496, 54410, 25060, 292804, 64035, 24203	354	31	7780	4.25369	0.891461	0.0481499	13.8605
KEGG_PATHWAY	rno00970:Aminoacyl-tRNA biosynthesis	9	2.09302	0.0123773	301544, 297113, 306804, 293638, 266975, 299851, 292023, 313047, 287191	354	69	7780	2.86662	0.898899	0.0485975	14.2703
KEGG_PATHWAY	rno00360:Phenylalanine metabolism	5	1.16279	0.0159305	24401, 25750, 24616, 293779, 24311	354	22	7780	4.99486	0.947911	0.0609328	18.0064
KEGG_PATHWAY	rno00920:Sulfur metabolism	4	0.930233	0.0188649	312952, 294103, 81805, 64473	354	13	7780	6.76228	0.969932	0.0704049	20.9783
KEGG_PATHWAY	rno00600:Sphingolipid metabolism	7	1.62791	0.0225348	58970, 313339, 361213, 310849, 360833, 315222, 83626	354	49	7780	3.13963	0.984912	0.082028	24.5558
KEGG_PATHWAY	rno00061:Fatty acid biosynthesis	4	0.930233	0.0232182	116719, 113976, 114024, 25288	354	14	7780	6.27926	0.986734	0.0828189	25.2053
KEGG_PATHWAY	rno00640:Propanoate metabolism	5	1.16279	0.0360656	116719, 171142, 308100, 311569, 85239	354	28	7780	3.92454	0.998839	0.124118	36.4985
KEGG_PATHWAY	rno00591:Linoleic acid metabolism	6	1.39535	0.0366695	252931, 24297, 25642, 293989, 171518, 171352	354	41	7780	3.21621	0.998966	0.123828	36.9886
KEGG_PATHWAY	rno00860:Porphyrin and chlorophyll metabolism	6	1.39535	0.0366695	687861, 24268, 286954, 691853, 317444, 24451	354	41	7780	3.21621	0.998966	0.123828	36.9886
KEGG_PATHWAY	rno04976:Bile secretion	8	1.86047	0.0412173	155192, 300438, 29725, 54231, 25675, 25303, 24777, 89776	354	71	7780	2.47633	0.999567	0.135952	40.5691
KEGG_PATHWAY	rno00670:One carbon pool by folate	4	0.930233	0.0455554	89833, 288259, 81643, 680308	354	18	7780	4.88387	0.999812	0.146895	43.8093
KEGG_PATHWAY	rno04721:Synaptic vesicle cycle	7	1.62791	0.0610243	362802, 299159, 29757, 117596, 297566, 297797, 298103	354	62	7780	2.48132	0.999991	0.189942	54.0871
KEGG_PATHWAY	rno00750:Vitamin B6 metabolism	3	0.697674	0.0726008	316424, 293820, 493909	354	10	7780	6.59322	0.999999	0.219365	60.6152
KEGG_PATHWAY	rno00590:Arachidonic acid metabolism	8	1.86047	0.0739022	293989, 311865, 286953, 171518, 362809, 58962, 50549, 56266	354	81	7780	2.17061	0.999999	0.219512	61.293
KEGG_PATHWAY	rno00310:Lysine degradation	6	1.39535	0.085481	298079, 171142, 308100, 290566, 299201, 100169747	354	52	7780	2.53585	1	0.24684	66.8687
KEGG_PATHWAY	rno00072:Synthesis and degradation of ketone bodies	3	0.697674	0.0861473	117099, 308100, 29637	354	11	7780	5.99384	1	0.244931	67.1659
KEGG_PATHWAY	rno04975:Fat digestion and absorption	5	1.16279	0.0917777	313210, 155192, 311821, 84497, 24360	354	38	7780	2.89176	1	0.255629	69.5811
KEGG_PATHWAY	rno00340:Histidine metabolism	4	0.930233	0.092765	298079, 25750, 89833, 24311	354	24	7780	3.6629	1	0.254468	69.9874
