# Supplementary material for: Metabolic network-based predictions of toxicant-induced metabolite changes in the laboratory rat
Source: Sci Rep. 2018 Aug 3;8:11678. doi: 10.1038/s41598-018-30149-7 (PMC6076258; doi:10.1038/s41598-018-30149-7)
Supplement: Supplementary file 3 — Supplementary Table S3 [file 41598_2018_30149_MOESM3_ESM.xlsx]

## Sheet: Explanation
	OrigScale		Values are normalized in terms of raw area counts.
			For a single day run, this is equivalent to the raw data.
	Pathway Heat Map		This is the heat map associated with the statistical analysis of the data.
			Indicates ratios, p- and q-values for each comparison.
			0.55	Green: indicates significant difference (p≤0.05) between the groups shown, metabolite ratio of < 1.00
			0.76	Light Green: narrowly missed statistical cutoff for significance 0.05<p<0.10, metabolite ratio of < 1.00
			1.71	Red: indicates significant difference (p≤0.05) between the groups shown; metabolite ratio of ≥ 1.00
			1.32	Light Red: narrowly missed statistical cutoff for significance 0.05<p<0.10, metabolite ratio of ≥ 1.00
			1.2	Non-colored text and cell: mean values are not significantly different for that comparison
				Blue: indicates significant (p≤0.05) ANOVA effect.
				Light Blue: indicates 0.05<p<0.10 ANOVA effect
		* indicates compounds that have not been officially confirmed based on a standard, but we are confident in its identity

## Sheet: Pathway Heat Map
	Plasma global metabolic profiling Rat acetaminophen treatment
	Heat map of statistically significant biochemicals profiled in this study. Red and green shaded cells indicate p≤0.05 (red indicates that the mean values are significantly higher for that comparison; green values significantly lower). Light red and light green shaded cells indicate 0.05<p<0.10 (light red indicates that the mean values trend higher for that comparison; light green values trend low…										Fold of Change								Statistical Values
										X	Two-Way ANOVA			ANOVA Contrasts				X	Two-Way ANOVA						ANOVA Contrasts								X	Mean Values					% Filled Values
											Treatment Main Effect	Time Point Main Effect	Treatment : Time Point Interaction	Drug 10h	Vehicle10h	Drug 5h	Drug 10h		Treatment Main Effect		Time Point Main Effect		Treatment : Time Point Interaction		Drug 10h		Vehicle10h		Drug 5h		Drug 10h			Drug 10h	Drug 5h	Vehicle 10h	Vehicle 5h		Drug 10h	Drug 5h	Vehicle 10h	Vehicle 5h		Super Pathway	Sub Pathway	Chemical ID	CAS	RI	Mass
																									Drug 5h		Vehicle 5h		Vehicle 5h		Vehicle10h
	Pathway Sort Order	Super Pathway	Sub Pathway	Biochemical Name	Platform	Comp ID	KEGG	HMDB	PUBCHEM	X				Drug 5h	Vehicle 5h	Vehicle 5h	Vehicle10h	X	p-value	q-value	p-value	q-value	p-value	q-value	p-value	q-value	p-value	q-value	p-value	q-value	p-value	q-value	X					X					X
	1	Amino Acid	Glycine, Serine and Threonine Metabolism	glycine	LC/MS pos early	58	C00037	HMDB00123	750					1.06	1.15	0.84	0.78		0.001	0.002	0.0734	0.1124	0.5076	0.6636	0.4075	0.5099	0.0843	0.3204	0.0423	0.0635	0.0046	0.0179		0.9366	0.8802	1.1996	1.0445		100	100	100	100		Amino Acid	Glycine, Serine and Threonine Metabolism	340	56-40-6	1375	76.0393
	2			N-acetylglycine	LC/MS polar	27710		HMDB00532	10972					1.12	1.04	1.23	1.33		0.0267	0.0267	0.2267	0.2004	0.9947	0.7766	0.3921	0.4967	0.387	0.6206	0.1084	0.1199	0.1103	0.1645		1.2732	1.1326	0.9609	0.9201		100	100	100	100		Amino Acid	Glycine, Serine and Threonine Metabolism	100001006	543-24-8	1780	116.035
	4			sarcosine (N-Methylglycine)	LC/MS pos early	1516	C00213	HMDB00271	1088					1.27	1.06	0.82	0.99		0.168	0.1059	0.0809	0.1183	0.2318	0.5001	0.0408	0.149	0.6805	0.7763	0.0727	0.0927	0.8925	0.5438		1.0683	0.8434	1.082	1.0239		100	100	100	100		Amino Acid	Glycine, Serine and Threonine Metabolism	1023	107-97-1	1280	90.055
	5			dimethylglycine	LC/MS pos early	5086	C01026	HMDB00092	673					1.64	1.19	0.93	1.28		0.3468	0.1678	0.0001	0.0018	0.0407	0.2899	6.8912e-05	0.0018	0.1139	0.3629	0.4075	0.2818	0.0367	0.08		1.3038	0.7935	1.0171	0.8565		100	100	100	100		Amino Acid	Glycine, Serine and Threonine Metabolism	806	1118-68-9	1104	104.071
	6			betaine	LC/MS pos early	3141	C00719	HMDB00043	247					1.14	1.33	0.98	0.85		0.0662	0.0521	0.0003	0.0029	0.2292	0.5001	0.0517	0.1678	0.0008	0.0423	0.6329	0.3698	0.0346	0.0761		1.0341	0.9043	1.2217	0.9188		100	100	100	100		Amino Acid	Glycine, Serine and Threonine Metabolism	799	107-43-7	1064	118.086
	9			serine	LC/MS pos early	1648	C00065	HMDB00187	5951					0.91	1.03	0.86	0.75		1.2506e-05	6.0214e-05	0.4918	0.2826	0.1358	0.4374	0.1257	0.262	0.5577	0.7181	0.0129	0.03	4.4434e-05	0.0005		0.8497	0.9346	1.1287	1.0926		100	100	100	100		Amino Acid	Glycine, Serine and Threonine Metabolism	503	56-45-1	1239	106.05
	10			N-acetylserine	LC/MS polar	37076		HMDB02931	65249					1.28	1.16	0.95	1.05		0.8988	0.3323	0.0645	0.1043	0.5339	0.6683	0.0817	0.215	0.3678	0.6138	0.5961	0.3556	0.7255	0.4851		1.2254	0.954	1.1667	1.0081		100	100	100	100		Amino Acid	Glycine, Serine and Threonine Metabolism	100001851	97-14-3	2000	146.046
	14			threonine	LC/MS pos early	1284	C00188	HMDB00167	6288					0.85	0.96	0.95	0.84		0.0129	0.015	0.0269	0.0592	0.2169	0.5001	0.0167	0.0874	0.4548	0.6602	0.3327	0.2439	0.0098	0.03		0.8703	1.022	1.0318	1.0755		100	100	100	100		Amino Acid	Glycine, Serine and Threonine Metabolism	564	72-19-5	1514	120.066
	15			N-acetylthreonine	LC/MS neg	33939			152204					0.91	1.03	1.11	0.98		0.5026	0.2159	0.6501	0.3428	0.3638	0.566	0.3369	0.4523	0.7449	0.7916	0.2668	0.2161	0.8642	0.5407		1.0039	1.1057	1.0209	0.9948		100	100	100	100		Amino Acid	Glycine, Serine and Threonine Metabolism	100001274	17093-74-2	821.6	160.062
	18			homoserine	LC/MS polar	18351	C00263	HMDB00719	12647					1.57	1.39	0.77	0.87		0.3075	0.1562	0.1177	0.1453	0.6624	0.7046	0.1573	0.2984	0.414	0.6357	0.304	0.2328	0.6755	0.4711		1.4909	0.9521	1.719	1.2373		88	88	100	100		Amino Acid	Glycine, Serine and Threonine Metabolism	100000458	672-15-1	2875.8	118.051
	25		Alanine and Aspartate Metabolism	alanine	LC/MS pos early	1126	C00041	HMDB00161	5950					0.99	0.99	0.91	0.91		0.0122	0.0144	0.7248	0.3649	0.9353	0.7653	0.848	0.6794	0.7593	0.7977	0.0609	0.0807	0.0769	0.1336		0.9456	0.9554	1.0387	1.0538		100	100	100	100		Amino Acid	Alanine and Aspartate Metabolism	811	56-41-7	1700	90.055
	26			N-acetylalanine	LC/MS polar	1585	C02847	HMDB00766	88064					1.07	0.91	0.96	1.13		0.6926	0.2779	0.8541	0.3952	0.331	0.5547	0.5744	0.5866	0.4131	0.6357	0.6798	0.3872	0.3345	0.3349		1.0166	0.951	0.8989	0.988		100	100	100	100		Amino Acid	Alanine and Aspartate Metabolism	1110	97-69-8	1564.8	130.051
	28			aspartate	LC/MS pos early	443	C00049	HMDB00191	5960					0.95	1.11	0.9	0.77		0.0125	0.0147	0.6176	0.3308	0.212	0.4985	0.5892	0.5879	0.218	0.4997	0.3337	0.2439	0.0094	0.0299		0.9077	0.9547	1.1738	1.0601		100	100	100	100		Amino Acid	Alanine and Aspartate Metabolism	234	56-84-8	1165	134.045
	30			asparagine	LC/MS pos early	512	C00152	HMDB00168	6267					0.93	0.96	0.78	0.76		8.2805e-07	6.4403e-06	0.227	0.2004	0.7584	0.7293	0.2837	0.4127	0.5186	0.6895	0.0002	0.0016	6.8037e-05	0.0007		0.8461	0.911	1.1174	1.1658		100	100	100	100		Amino Acid	Alanine and Aspartate Metabolism	917	70-47-3	1225	133.061
	31			N-acetylasparagine	LC/MS polar	33942		HMDB06028	99715					0.94	1.18	2.35	1.88		0.0009	0.0018	0.5686	0.3139	0.1846	0.4827	0.1816	0.3244	0.5841	0.731	0.0013	0.0056	0.1071	0.1618		1.848	1.9661	0.9855	0.8364		100	100	100	100		Amino Acid	Alanine and Aspartate Metabolism	100001257	4033-40-3	2250	173.057
	32			N-acetylaspartate (NAA)	LC/MS polar	22185	C01042	HMDB00812	65065					1.39	0.91	0.74	1.13		0.1853	0.1115	0.1169	0.1453	0.0094	0.1434	0.0042	0.0401	0.4149	0.6357	0.0066	0.0186	0.3204	0.3274		1.1595	0.8312	1.028	1.124		100	100	100	100		Amino Acid	Alanine and Aspartate Metabolism	100000787	997-55-7;997-55-7	3143	174.041
	34			N-methylalanine	LC/MS pos early	37069	C02721	HMDB01906	5288725;6971259					1.05	1.03	0.87	0.89		0.3386	0.1646	0.5387	0.3006	0.8868	0.7507	0.7375	0.6339	0.5924	0.7335	0.5619	0.3446	0.4361	0.38		1.04	0.9947	1.1728	1.1375		100	100	100	100		Amino Acid	Alanine and Aspartate Metabolism	100001823	600-21-5	1536	104.071
	39		Glutamate Metabolism	glutamate	LC/MS pos early	57	C00025	HMDB00148	611					0.92	1.07	0.85	0.74		0.003	0.0048	0.8531	0.3952	0.3282	0.5547	0.4103	0.5118	0.5722	0.7245	0.1229	0.1294	0.0056	0.0211		0.825	0.8935	1.12	1.0502		100	100	100	100		Amino Acid	Glutamate Metabolism	561	56-86-0	1500	148.06
	40			glutamine	LC/MS pos early	53	C00064	HMDB00641	5961					0.92	1.08	1.07	0.92		0.8841	0.328	0.9907	0.4316	0.0373	0.2795	0.1314	0.2663	0.1354	0.3861	0.1604	0.1554	0.1101	0.1645		0.9583	1.0397	1.0444	0.9682		100	100	100	100		Amino Acid	Glutamate Metabolism	563	56-85-9	1291	147.076
	41			N-acetylglutamate	LC/MS pos early	15720	C00624	HMDB01138	70914					0.84	1.04	1.3	1.05		0.0588	0.0487	0.4	0.2553	0.1656	0.4531	0.1184	0.2566	0.6904	0.7823	0.0233	0.044	0.7022	0.4777		0.9626	1.1406	0.9126	0.8768		100	100	100	100		Amino Acid	Glutamate Metabolism	100000282	5817-08-03	1050	190.071
	42			N-acetylglutamine	LC/MS polar	33943	C02716	HMDB06029	182230					0.89	1.02	1.59	1.38		8.0174e-05	0.0003	0.4722	0.2772	0.2107	0.4985	0.1663	0.3079	0.6991	0.7859	0.0003	0.0019	0.0258	0.0654		1.2229	1.3727	0.8841	0.8627		100	100	100	100		Amino Acid	Glutamate Metabolism	100001253	2490-97-3	2140	187.072
	43			N-acetyl-aspartyl-glutamate (NAAG)	LC/MS pos early	35665	C12270	HMDB01067	5255					1.66	0.68	0.44	1.08		0.0325	0.031	0.2062	0.1941	0.0116	0.1551	0.0086	0.0612	0.3281	0.5896	0.0016	0.0068	0.7514	0.4953		1.1234	0.6765	1.0433	1.5328		100	100	100	100		Amino Acid	Glutamate Metabolism	100001612	3106-85-2	1035	305.098
	44			gamma-aminobutyrate (GABA)	LC/MS pos early	1416	C00334	HMDB00112	119					1.06	1.42	1.38	1.03		0.1858	0.1115	0.1105	0.1421	0.3413	0.5547	0.6343	0.605	0.0749	0.306	0.1114	0.1219	0.7857	0.5091		1.0388	0.9766	1.0068	0.7083		100	88	100	63		Amino Acid	Glutamate Metabolism	141	56-12-2	2048	104.071
	50			pyroglutamine*	LC/MS pos early	46225			134508					1.54	2.34	0.96	0.63		0.1238	0.0835	0.0261	0.0588	0.2408	0.502	0.4225	0.5145	0.0182	0.1501	0.7857	0.4292	0.0589	0.1094		1.4269	0.9263	2.2646	0.9691		100	100	100	100		Amino Acid	Glutamate Metabolism	100001540	2353-44-8	1900	129.066
	53			gamma-carboxyglutamate	LC/MS pos early	38754		HMDB41900	40772					1.12	1.19	0.97	0.92		0.4049	0.187	0.188	0.1847	0.6506	0.7046	0.5334	0.5737	0.2117	0.49	0.7859	0.4292	0.3646	0.3459		1.0534	0.9367	1.1457	0.9651		100	100	100	100		Amino Acid	Glutamate Metabolism	100002679	56271-99-9	903	192.05
	54			S-1-pyrroline-5-carboxylate	LC/MS pos early	42370	C04322	HMDB01301	1196					0.89	0.87	0.63	0.64		0.0002	0.0006	0.1545	0.1681	0.8178	0.7353	0.3915	0.4967	0.2405	0.5224	0.0038	0.0128	0.0085	0.0286		0.7567	0.8545	1.1849	1.3617		88	88	100	100		Amino Acid	Glutamate Metabolism	35	2906-39-0	1528	114.055
	55		Histidine Metabolism	histidine	LC/MS neg	59	C00135	HMDB00177	6274					0.85	1.02	1.13	0.95		0.5436	0.229	0.1631	0.1727	0.0905	0.381	0.0323	0.1272	0.8222	0.8317	0.1052	0.1197	0.4277	0.3777		0.9452	1.1081	0.9996	0.9829		100	100	100	100		Amino Acid	Histidine Metabolism	355	5934-29-2	755.9	154.062
	56			N-acetylhistidine	LC/MS pos early	33946	C02997	HMDB32055	75619					0.64	1.12	2.4	1.36		3.1244e-06	2.0381e-05	0.0517	0.0914	0.003	0.0909	0.0009	0.0111	0.3966	0.6255	6.2735e-07	1.2456e-05	0.0819	0.138		1.227	1.928	0.9042	0.8045		100	100	100	100		Amino Acid	Histidine Metabolism	100001293	39145-52-3	2065	198.087
	57			1-methylhistidine	LC/MS pos early	30460	C01152	HMDB00001	92105					1.21	1.1	0.74	0.81		0.0057	0.0082	0.0428	0.0794	0.6811	0.7046	0.0836	0.2154	0.2375	0.5224	0.0228	0.044	0.0793	0.1355		0.9663	0.8	1.194	1.0874		100	100	100	100		Amino Acid	Histidine Metabolism	100001051	332-80-9	2755	170.092
	58			3-methylhistidine	LC/MS neg	15677	C01152	HMDB00479	64969					0.97	0.98	0.76	0.75		0.0107	0.013	0.9868	0.4314	0.7519	0.7286	0.8322	0.6721	0.8139	0.8317	0.0989	0.1155	0.0396	0.0852		0.8613	0.8921	1.1529	1.1777		100	100	100	100		Amino Acid	Histidine Metabolism	100000042	368-16-1	906.3	168.078
	59			N-acetyl-3-methylhistidine*	LC/MS pos early	43256			193270					0.95	1.09	1.6	1.38		0.0378	0.0344	0.9497	0.4192	0.862	0.7413	0.9376	0.7026	0.8669	0.8425	0.1069	0.1197	0.1672	0.2086		1.1556	1.2199	0.8346	0.7639		100	88	88	88		Amino Acid	Histidine Metabolism	100002204	37841-04-6	2056	212.103
	60			N-acetyl-1-methylhistidine*	LC/MS pos early	43255								1.28	0.91	0.69	0.96		0.3822	0.1798	0.4157	0.2592	0.5301	0.6683	0.3101	0.4364	0.8939	0.8519	0.2905	0.2273	0.8599	0.5407		1.1974	0.9352	1.2409	1.357		100	88	100	100		Amino Acid	Histidine Metabolism	100004299		2100	212.103
	63			trans-urocanate	LC/MS pos early	607	C00785	HMDB00301	736715					0.9	0.86	1.11	1.16		0.1792	0.1105	0.2329	0.2029	0.623	0.7022	0.6136	0.5951	0.235	0.5193	0.5385	0.3356	0.1956	0.2295		0.9653	1.0785	0.834	0.9739		100	100	100	100		Amino Acid	Histidine Metabolism	537	104-98-3	2285	139.05
	66			imidazole propionate	LC/MS pos early	40730		HMDB02271	70630					0.82	1.82	0.94	0.42		0.0672	0.0527	0.2622	0.2099	0.0977	0.389	0.6905	0.6252	0.053	0.2485	0.8936	0.4626	0.0162	0.0455		0.923	1.132	2.1932	1.2068		100	100	100	100		Amino Acid	Histidine Metabolism	100003434	1074-59-5	2263	141.066
	67			imidazole lactate	LC/MS pos early	15716	C05568	HMDB02320	440129					1.49	1.2	0.94	1.17		0.7242	0.2877	0.0175	0.0446	0.3635	0.566	0.0213	0.0994	0.267	0.5466	0.6914	0.3922	0.3731	0.3476		1.1999	0.8028	1.029	0.8546		100	100	100	100		Amino Acid	Histidine Metabolism	100000263	14403-45-3	2040	157.061
	73			1-methylimidazoleacetate	LC/MS pos early	32350	C05828	HMDB02820	75810					0.92	0.89	0.47	0.49		0.0021	0.0037	0.6289	0.3351	0.9844	0.7766	0.7219	0.6339	0.7427	0.7916	0.0241	0.0447	0.0227	0.0589		0.8316	0.9063	1.7071	1.9152		100	100	100	100		Amino Acid	Histidine Metabolism	100001208	2625-49-2	2064	141.066
	74			4-imidazoleacetate	LC/MS pos early	32349	C02835	HMDB02024	96215					1.09	1.24	0.83	0.73		0.18	0.1106	0.391	0.2528	0.6148	0.6959	0.7997	0.6609	0.3375	0.5955	0.5452	0.3375	0.1935	0.2289		1.0342	0.9515	1.4205	1.1456		100	100	100	100		Amino Acid	Histidine Metabolism	100001207	645-65-8	2055	127.05
	77		Lysine Metabolism	lysine	LC/MS pos early	1301	C00047	HMDB00182	5962					0.94	1.11	1	0.85		0.0092	0.0117	0.4863	0.2825	0.0111	0.1528	0.1652	0.3079	0.0221	0.1568	0.9567	0.4816	0.0005	0.0033		0.925	0.9795	1.0921	0.9831		100	100	100	100		Amino Acid	Lysine Metabolism	407	56-87-1	2850	147.113
	80			N2-acetyllysine/N6-acetyllysine	LC/MS pos early	52256								0.95	1.12	0.9	0.76		0.0004	0.001	0.4932	0.2826	0.0669	0.3454	0.3988	0.5036	0.0766	0.3079	0.1499	0.1473	0.0003	0.002		0.8938	0.9395	1.178	1.0483		100	100	100	100		Amino Acid	Lysine Metabolism	100008925		2129	189.123
	81			N6,N6,N6-trimethyllysine	LC/MS pos early	1498	C03793	HMDB01325	440120					1.27	1.04	0.86	1.05		0.2922	0.1524	0.011	0.0342	0.1046	0.3951	0.0043	0.0401	0.4657	0.6655	0.0619	0.0807	0.6727	0.4701		1.0769	0.8448	1.0302	0.9866		100	100	100	100		Amino Acid	Lysine Metabolism	189	23284-33-5	2825	189.16
	82			5-hydroxylysine	LC/MS pos early	15685	C16741	HMDB00450	1029					1.25	1.22	0.69	0.7		3.6471e-05	0.0001	0.0097	0.031	0.985	0.7766	0.0581	0.182	0.0613	0.2812	0.0017	0.0071	0.0018	0.0084		0.9215	0.7386	1.3102	1.0719		100	100	100	100		Amino Acid	Lysine Metabolism	100000054	13204-98-3	2790	163.108
	84			2-aminoadipate	LC/MS pos early	6146	C00956	HMDB00510	469					1.21	0.77	0.93	1.45		0.2308	0.13	0.8639	0.3958	0.2165	0.5001	0.4467	0.5249	0.3182	0.5843	0.9779	0.488	0.0893	0.1473		1.2288	1.0175	0.8462	1.0926		100	100	100	100		Amino Acid	Lysine Metabolism	381	542-32-5;1118-90-7	1912	162.076
	86			2-oxoadipate	LC/MS polar	38347	C00322	HMDB00225	71					1.77	0.98	1.2	2.16		0.0836	0.062	0.9955	0.4318	0.4733	0.648	0.6085	0.5916	0.614	0.742	0.4569	0.2998	0.0855	0.1418		2.1257	1.2006	0.9839	1.0015		100	100	100	100		Amino Acid	Lysine Metabolism	92	3184-35-8	2633.1	159.03
	87			glutarate (pentanedioate)	LC/MS polar	396	C00489	HMDB00661	743					1.55	0.93	0.8	1.33		0.8014	0.3069	0.9148	0.408	0.3385	0.5547	0.4508	0.5249	0.5454	0.7051	0.3927	0.275	0.6148	0.4506		1.6571	1.0694	1.2426	1.3379		100	100	100	100		Amino Acid	Lysine Metabolism	339	110-94-1	2900	131.035
	95			pipecolate	LC/MS pos early	1444	C00408	HMDB00070	849					1.07	1.13	0.82	0.77		0.0013	0.0024	0.2115	0.1972	0.6801	0.7046	0.547	0.5753	0.2406	0.5224	0.0341	0.0561	0.0088	0.0291		0.9272	0.8667	1.2003	1.0603		100	100	100	100		Amino Acid	Lysine Metabolism	1025	4043-87-2	2200	130.086
	104			6-oxopiperidine-2-carboxylic acid	LC/MS neg	43231			3014237					1.21	0.89	0.64	0.86		0.0142	0.0161	0.9814	0.4306	0.1511	0.4374	0.2981	0.426	0.3132	0.5843	0.0073	0.0198	0.4278	0.3777		0.9518	0.7895	1.1044	1.2375		88	100	100	100		Amino Acid	Lysine Metabolism	100004499	34622-39-4	964.5	142.051
	105		Phenylalanine and Tyrosine Metabolism	phenylalanine	LC/MS pos early	64	C00079	HMDB00159	6140					0.94	1.06	1.22	1.09		6.3142e-06	3.5468e-05	0.8708	0.3958	0.0289	0.2513	0.092	0.2219	0.1415	0.3967	6.2182e-06	8.6424e-05	0.0298	0.07		1.048	1.116	0.9648	0.9135		100	100	100	100		Amino Acid	Phenylalanine and Tyrosine Metabolism	460	63-91-2	2878	166.086
	106			N-acetylphenylalanine	LC/MS neg	33950	C03519	HMDB00512	74839					0.54	1.1	4.07	1.98		2.0082e-07	2.0305e-06	0.0548	0.0936	0.0132	0.1625	0.0027	0.0291	0.6538	0.7655	2.83e-07	6.0512e-06	0.0062	0.0228		1.6606	3.0969	0.8379	0.7606		100	100	100	100		Amino Acid	Phenylalanine and Tyrosine Metabolism	100001256	2018-61-3	2597	206.082
	109			phenylpyruvate	LC/MS neg	566	C00166	HMDB00205	997					1.28	0.78	0.87	1.42		0.5622	0.2349	0.8622	0.3958	0.1524	0.4374	0.2542	0.3889	0.3673	0.6138	0.5367	0.3356	0.1568	0.1993		1.2167	0.9473	0.8545	1.0932		100	75	100	75		Amino Acid	Phenylalanine and Tyrosine Metabolism	241	156-06-9	2517.6	163.04
	110			phenyllactate (PLA)	LC/MS neg	22130	C05607	HMDB00779	3848					0.92	0.56	0.38	0.62		0.0258	0.0263	0.0909	0.126	0.2199	0.5001	0.7283	0.6339	0.0425	0.2128	0.0165	0.0354	0.4437	0.3816		0.8493	0.9208	1.3767	2.4383		100	100	100	100		Amino Acid	Phenylalanine and Tyrosine Metabolism	100000774	828-01-3	2208	165.056
	116			phenylacetylglycine	LC/MS pos early	33945	C05598	HMDB00821	68144					3.54	1.76	0.53	1.06		0.138	0.0898	0.0002	0.0021	0.0338	0.2708	7.5525e-05	0.0018	0.1509	0.4136	0.0128	0.03	0.622	0.451		1.6401	0.4634	1.5466	0.879		100	100	100	100		Amino Acid	Phenylalanine and Tyrosine Metabolism	100001275	500-98-1	2317	194.081
	118			tyrosine	LC/MS pos early	1299	C00082	HMDB00158	6057					0.93	0.88	0.86	0.92		0.226	0.1284	0.2248	0.2004	0.6589	0.7046	0.5784	0.5879	0.2428	0.5247	0.2437	0.211	0.58	0.4352		0.9637	1.031	1.0521	1.1949		100	100	100	100		Amino Acid	Phenylalanine and Tyrosine Metabolism	815	60-18-4	2430	182.081
	119			N-acetyltyrosine	LC/MS neg	32390		HMDB00866	68310					0.45	0.77	1.75	1.02		0.2371	0.1328	0.0118	0.0362	0.2595	0.5106	0.0111	0.074	0.2848	0.5657	0.1064	0.1197	0.9681	0.5618		0.9249	2.0561	0.9036	1.1743		100	100	100	100		Amino Acid	Phenylalanine and Tyrosine Metabolism	100001104	537-55-3	1680	222.077
	127			4-hydroxyphenylpyruvate	LC/MS neg	1669	C01179	HMDB00707	979					1.15	0.81	0.66	0.94		0.0702	0.0548	0.87	0.3958	0.3519	0.5618	0.5849	0.5879	0.4384	0.6537	0.0552	0.0763	0.5135	0.4111		0.9827	0.8566	1.0498	1.3021		100	100	100	100		Amino Acid	Phenylalanine and Tyrosine Metabolism	1141	156-39-8	1690.1	179.035
	129			3-(4-hydroxyphenyl)lactate	LC/MS neg	32197	C03672	HMDB00755	9378					1.13	0.83	0.55	0.75		3.0517e-09	4.747e-08	0.572	0.3151	0.0043	0.0909	0.084	0.2154	0.0147	0.1362	6.2206e-09	2.8819e-07	0.0007	0.0038		0.8807	0.7774	1.1716	1.413		100	100	100	100		Amino Acid	Phenylalanine and Tyrosine Metabolism	240	6482-98-0	1379	181.051
	134			phenol sulfate	LC/MS neg	32553	C02180	HMDB60015	74426					0.88	1.04	1.12	0.95		0.283	0.1498	0.2506	0.2068	0.2647	0.5175	0.9805	0.7122	0.1134	0.3629	0.1256	0.1317	0.9757	0.5618		1.08	1.2212	1.1391	1.0907		100	100	100	100		Amino Acid	Phenylalanine and Tyrosine Metabolism	100001510	937-34-8	2156	172.991
	137			p-cresol sulfate	LC/MS neg	36103	C01468	HMDB11635	4615423					4.37	0.56	0.08	0.61		0.0023	0.004	0.3358	0.2325	0.245	0.5059	0.1367	0.2717	0.8841	0.8505	0.0034	0.0118	0.1382	0.1879		1.872	0.428	3.0656	5.4956		100	100	100	100		Amino Acid	Phenylalanine and Tyrosine Metabolism	100001315	3233-57-7	2890	187.007
	150			3-methoxytyrosine	LC/MS pos early	12017		HMDB01434	1670					1	1.2	1.16	0.97		0.366	0.1742	0.0825	0.1199	0.155	0.442	0.812	0.6609	0.0287	0.1748	0.1035	0.1197	0.7041	0.4777		1.0093	1.0096	1.0428	0.8715		100	100	100	100		Amino Acid	Phenylalanine and Tyrosine Metabolism	1342	300-48-1	2555	212.092
	172			gentisate	LC/MS neg	18280	C00628	HMDB00152	3469					1.86	1.55	0.52	0.63		0.2796	0.1488	0.027	0.0592	0.7328	0.7195	0.0686	0.1957	0.1706	0.4404	0.3148	0.2372	0.5964	0.4425		1.0604	0.5705	1.6821	1.0874		100	100	100	88		Amino Acid	Phenylalanine and Tyrosine Metabolism	100000447	490-79-9	1459.8	153.019
	176			3-(3-hydroxyphenyl)propionate sulfate	LC/MS neg	45415			187488					1.04	0.09	0.04	0.45		0.0013	0.0024	0.1026	0.135	0.1466	0.4374	0.8915	0.6908	0.0326	0.1836	0.0012	0.0056	0.1498	0.1947		0.33	0.316	0.7253	7.8456		13	25	88	88		Amino Acid	Phenylalanine and Tyrosine Metabolism	100005391	86321-32-6	1294	245.013
	180			3-(3-hydroxyphenyl)propionate	LC/MS neg	35635	C11457	HMDB00375	91					0.89	0.12	0.51	3.91		0.5012	0.2159	0.1756	0.1783	0.3902	0.5885	0.7176	0.6339	0.1209	0.3661	0.2812	0.2232	0.8933	0.5438		3.4248	3.8364	0.8754	7.465		100	88	88	88		Amino Acid	Phenylalanine and Tyrosine Metabolism	100001624	621-54-5	1980	165.056
	181			3-(4-hydroxyphenyl)propionate	LC/MS neg	39587	C01744	HMDB02199	10394					0.91	0.22	0.41	1.71		0.2138	0.1249	0.3333	0.2325	0.2889	0.5294	0.9461	0.705	0.1552	0.4208	0.1073	0.1197	0.8935	0.5438		1.0482	1.1474	0.6143	2.7932		25	38	63	75		Amino Acid	Phenylalanine and Tyrosine Metabolism	100002914	501-97-3	1670	165.056
	182			4-hydroxyphenylacetyl glycine	LC/MS neg	43525	C05596		440732					1.28	0.95	0.57	0.76		0.0806	0.0613	0.7052	0.3609	0.4826	0.6521	0.4458	0.5249	0.8175	0.8317	0.0851	0.1046	0.4428	0.3816		1.0056	0.7882	1.3168	1.3873		88	88	100	100		Amino Acid	Phenylalanine and Tyrosine Metabolism	100004418	28116-23-6	1622	208.062
	183			3-phenylpropionate (hydrocinnamate)	LC/MS neg	15749	C05629	HMDB00764	107					0.59	1.7	1.1	0.38		0.4414	0.1983	0.3401	0.2329	0.0499	0.3065	0.4519	0.5249	0.0416	0.2104	0.3774	0.2662	0.0551	0.1047		0.5995	1.022	1.5786	0.9301		100	100	100	100		Amino Acid	Phenylalanine and Tyrosine Metabolism	100000010	501-52-0	2860	149.061
	188			thyroxine	LC/MS neg	2761	C01829	HMDB01918	5819					0.89	1.11	1.1	0.88		0.8473	0.3181	0.9399	0.4168	0.0989	0.3901	0.2585	0.3913	0.2177	0.4997	0.2939	0.2273	0.1896	0.2264		0.9252	1.0387	1.0502	0.9452		100	100	100	100		Amino Acid	Phenylalanine and Tyrosine Metabolism	1094	51-48-9	4808	775.679
	195			p-cresol-glucuronide*	LC/MS neg	48841		HMDB11686	154035					5.37	1.47	0.18	0.66		0.1367	0.0896	0.0806	0.1183	0.7	0.7074	0.1307	0.2662	0.3228	0.5843	0.185	0.1738	0.4258	0.3777		3.8921	0.7247	5.9033	4.0157		100	100	100	100		Amino Acid	Phenylalanine and Tyrosine Metabolism	100006191	17680-99-8	2420	283.082
	197			N-formylphenylalanine	LC/MS neg	48433			759256					0.46	0.82	1.73	0.96		0.1695	0.1061	0.0753	0.1128	0.0924	0.3852	0.017	0.0874	0.9415	0.8622	0.034	0.0561	0.816	0.5199		0.6596	1.4392	0.6859	0.8318		50	88	50	25		Amino Acid	Phenylalanine and Tyrosine Metabolism	100006056	13200-85-6	2336	192.067
	200			4-hydroxycinnamate sulfate	LC/MS neg	48410			6070438					1.16	0.29	0.09	0.37		0.0002	0.0006	0.0332	0.0685	0.0241	0.2364	0.9191	0.6979	0.0028	0.0582	6.2324e-05	0.0006	0.194	0.2289		0.1508	0.1297	0.4118	1.4149		13	25	38	88		Amino Acid	Phenylalanine and Tyrosine Metabolism	100006095	376374-66-2	1000	242.997
	208		Tryptophan Metabolism	tryptophan	LC/MS neg	54	C00078	HMDB00929	6305					0.91	0.82	0.82	0.9		0.0092	0.0117	0.0059	0.0215	0.3307	0.5547	0.1698	0.309	0.009	0.1071	0.0123	0.0294	0.2121	0.2461		0.8936	0.9805	0.9877	1.1998		100	100	100	100		Amino Acid	Tryptophan Metabolism	565	73-22-3	2291	203.083
	209			N-acetyltryptophan	LC/MS neg	33959	C03137	HMDB13713	700653					0.83	0.88	1.12	1.06		0.9157	0.3376	0.1851	0.1827	0.85	0.7396	0.2826	0.4127	0.4159	0.6357	0.8348	0.4412	0.953	0.556		1.0054	1.213	0.9516	1.0788		100	100	100	100		Amino Acid	Tryptophan Metabolism	100001254	1218-34-4	2630	245.093
	212			indolelactate	LC/MS pos early	18349	C02043	HMDB00671	92904					0.82	0.92	0.75	0.67		0.0359	0.0335	0.3662	0.2438	0.6017	0.6951	0.3151	0.4375	0.7844	0.8102	0.2459	0.2116	0.0636	0.1167		0.8172	0.9943	1.2255	1.3337		100	100	100	100		Amino Acid	Tryptophan Metabolism	100000463	832-97-3	2600	206.081
	213			indoleacetate	LC/MS neg	27513	C00954	HMDB00197	802					1.34	0.9	0.49	0.73		0.0028	0.0045	0.4893	0.2826	0.1863	0.4842	0.1572	0.2984	0.6472	0.7633	0.0028	0.0105	0.1839	0.2222		0.966	0.7212	1.3257	1.4673		100	100	100	100		Amino Acid	Tryptophan Metabolism	100001034	6505-45-9	2200	174.056
	215			indolepropionate	LC/MS pos early	32405		HMDB02302	3744					0.83	1.32	1.42	0.89		0.2171	0.1253	0.3364	0.2325	0.0954	0.389	0.6012	0.5891	0.0662	0.2846	0.0436	0.0647	0.7458	0.4926		0.9598	1.1515	1.0744	0.8112		100	100	100	100		Amino Acid	Tryptophan Metabolism	100001083	830-96-6	3205	190.086
	217			3-indoxyl sulfate	LC/MS neg	27672		HMDB00682	10258					2.93	1.48	0.37	0.74		0.0138	0.0158	0.0003	0.0029	0.1906	0.4869	0.0007	0.0091	0.0626	0.2817	0.009	0.0229	0.3711	0.3476		1.3353	0.4551	1.8028	1.2162		100	100	100	100		Amino Acid	Tryptophan Metabolism	100000467	2642-37-7	2222.2	212.002
	218			kynurenine	LC/MS pos early	15140	C00328	HMDB00684	161166					0.9	1.45	1.79	1.12		0.0026	0.0043	0.1117	0.1429	0.0269	0.2476	0.6277	0.6031	0.0089	0.1071	0.0004	0.0027	0.4983	0.4015		1.2172	1.3482	1.0889	0.7527		100	100	100	100		Amino Acid	Tryptophan Metabolism	100000265	2922-83-0	2739	209.092
	219			kynurenate	LC/MS neg	1417	C01717	HMDB00715	3845					0.43	0.97	2.47	1.1		0.0007	0.0016	0.0013	0.0068	0.0037	0.0909	5.2313e-05	0.0016	0.7707	0.8045	3.4713e-05	0.0004	0.6602	0.4664		0.9667	2.2236	0.8768	0.8993		100	100	100	100		Amino Acid	Tryptophan Metabolism	98	492-27-3	2224	188.035
	221			anthranilate	LC/MS pos early	4970	C00108	HMDB01123	227					0.58	1.07	2.22	1.21		5.8567e-06	3.4362e-05	0.0174	0.0446	0.0028	0.0909	0.0003	0.0051	0.5974	0.7346	9.1267e-07	1.5856e-05	0.117	0.1701		1.0255	1.7557	0.8473	0.7903		100	100	100	100		Amino Acid	Tryptophan Metabolism	1258	118-92-3	2606	138.055
	225			xanthurenate	LC/MS pos early	15679	C02470	HMDB00881	5699					0.77	2.4	9.57	3.06		6.6254e-06	3.621e-05	0.8349	0.3892	0.3389	0.5547	0.594	0.5879	0.4099	0.6343	8.4001e-05	0.0008	0.0032	0.0132		0.9323	1.2168	0.3051	0.1271		88	88	38	13		Amino Acid	Tryptophan Metabolism	100000015	59-007	2236	206.045
	226			picolinate	LC/MS pos early	1512	C10164	HMDB02243	1018					0.51	0.76	1.76	1.18		0.0005	0.0011	1.0315e-05	0.0008	0.0481	0.3065	1.3883e-05	0.0007	0.0272	0.1748	0.0002	0.0016	0.1944	0.2289		0.9561	1.8821	0.8104	1.0719		100	100	100	100		Amino Acid	Tryptophan Metabolism	1022	98-98-6	910	124.039
	234			serotonin	LC/MS pos early	2342	C00780	HMDB00259	5202					1.65	1.27	0.42	0.54		0.027	0.0268	0.0394	0.0767	0.7891	0.7332	0.1918	0.3323	0.0966	0.3409	0.1556	0.1512	0.0762	0.1336		0.8845	0.5354	1.6357	1.2852		88	50	100	63		Amino Acid	Tryptophan Metabolism	504	153-98-0	2550	177.102
	248			indole-3-carboxylic acid	LC/MS neg	38116	C19837	HMDB03320	69867					1.02	1.18	1.41	1.22		0.0003	0.0007	0.1916	0.1853	0.3336	0.5547	0.8041	0.6609	0.1118	0.3629	0.0012	0.0054	0.0344	0.0761		1.154	1.1282	0.9484	0.8012		100	100	100	100		Amino Acid	Tryptophan Metabolism	100002185	771-50-6	1708.8	160.04
	249			C-glycosyltryptophan	LC/MS pos early	48782			10981970					1.22	1.23	0.92	0.91		0.1694	0.1061	0.0009	0.0055	0.9856	0.7766	0.0136	0.0829	0.0144	0.1362	0.321	0.238	0.3332	0.3349		1.0905	0.895	1.1923	0.9707		100	100	100	100		Amino Acid	Tryptophan Metabolism	100006379	180509-18-6	2685	367.15
	250			N-acetylkynurenine (2)	LC/MS neg	48757								1.26	1.53	1.37	1.13		0.1835	0.1113	0.0093	0.0302	0.5216	0.6677	0.1409	0.2787	0.0216	0.1568	0.1657	0.1588	0.6172	0.4506		1.243	0.9865	1.1011	0.7181		100	100	100	100		Amino Acid	Tryptophan Metabolism	100006378		2378	249.088
	254		Leucine, Isoleucine and Valine Metabolism	leucine	LC/MS pos early	60	C00123	HMDB00687	6106					0.74	0.94	1.19	0.94		0.2269	0.1285	0.0006	0.004	0.0161	0.1811	9.1972e-05	0.002	0.3558	0.609	0.0121	0.0294	0.3566	0.3448		0.8827	1.1908	0.9399	0.9982		100	100	100	100		Amino Acid	Leucine, Isoleucine and Valine Metabolism	397	61-90-5	2864	132.102
	255			N-acetylleucine	LC/MS neg	1587	C02710	HMDB11756	70912					0.18	0.99	9.7	1.76		1.0935e-07	1.1639e-06	5.3916e-05	0.0013	7.0454e-05	0.0064	3.1769e-07	4.2931e-05	0.9453	0.8622	5.0611e-09	2.8137e-07	0.0997	0.1573		1.5123	8.3768	0.8588	0.8635		100	100	100	100		Amino Acid	Leucine, Isoleucine and Valine Metabolism	1082	1188-21-2	2400	172.098
	257			4-methyl-2-oxopentanoate	LC/MS neg	22116	C00233	HMDB00695	70					0.79	0.87	1.23	1.12		0.0471	0.0416	0.0288	0.0611	0.6601	0.7046	0.0621	0.1877	0.1992	0.4791	0.0855	0.1046	0.2582	0.2873		0.9621	1.2117	0.8569	0.9876		100	100	100	100		Amino Acid	Leucine, Isoleucine and Valine Metabolism	100000551	816-66-0	2170	129.056
	260			isovalerate	LC/MS neg	44656	C08262	HMDB00718	10430					0.69	1.15	1.43	0.86		0.4233	0.192	0.4281	0.2636	0.0176	0.1811	0.0259	0.1072	0.2345	0.5193	0.0256	0.0459	0.2368	0.2662		0.8496	1.2332	0.9874	0.8617		75	88	100	63		Amino Acid	Leucine, Isoleucine and Valine Metabolism	100000708	503-74-2	1564	101.061
	261			isovalerylglycine	LC/MS neg	35107		HMDB00678	546304					0.89	0.98	1.22	1.12		0.1915	0.1142	0.6408	0.3393	0.714	0.7114	0.5564	0.5785	0.9433	0.8622	0.2371	0.2086	0.4992	0.4015		1.1011	1.2322	0.9869	1.0093		100	100	100	100		Amino Acid	Leucine, Isoleucine and Valine Metabolism	100001452	16284-60-9	1950	158.082
	262			isovalerylcarnitine	LC/MS pos early	34407		HMDB00688	6426851					0.63	0.87	0.96	0.69		0.2257	0.1284	0.0148	0.0405	0.2892	0.5294	0.0147	0.0846	0.2927	0.5676	0.9116	0.4692	0.1122	0.1665		0.7362	1.1674	1.0605	1.2126		100	100	100	100		Amino Acid	Leucine, Isoleucine and Valine Metabolism	100001393	31023-24-2	3085	246.17
	265			beta-hydroxyisovalerate	LC/MS neg	12129		HMDB00754	69362					0.73	0.74	0.88	0.86		0.6906	0.2779	0.1183	0.1453	0.9851	0.7766	0.2587	0.3913	0.2696	0.5466	0.7883	0.4297	0.7681	0.5012		0.8406	1.1538	0.9726	1.3134		100	100	100	100		Amino Acid	Leucine, Isoleucine and Valine Metabolism	1442	625-08-1	1027	117.056
	266			beta-hydroxyisovaleroylcarnitine	LC/MS pos early	35433								1.08	1.21	0.9	0.8		0.0071	0.0096	0.0187	0.0459	0.306	0.5333	0.3126	0.4364	0.0184	0.1501	0.1993	0.1816	0.0094	0.0299		0.9838	0.9115	1.226	1.0095		100	100	100	100		Amino Acid	Leucine, Isoleucine and Valine Metabolism	100001594	99159-87-2	2584	262.165
	273			alpha-hydroxyisovalerate	LC/MS neg	33937		HMDB00407	99823					0.93	0.63	0.63	0.93		0.0617	0.0497	0.0329	0.0685	0.158	0.4446	0.5794	0.5879	0.0143	0.1362	0.0232	0.044	0.7288	0.4853		0.8594	0.9239	0.926	1.4668		100	100	100	100		Amino Acid	Leucine, Isoleucine and Valine Metabolism	100001300	600-37-3	1126	117.056
	275			methylsuccinate	LC/MS polar	15745		HMDB01844	10349					1.92	1.19	0.7	1.13		0.2447	0.1348	0.1496	0.1655	0.6679	0.7046	0.1864	0.3267	0.4647	0.6655	0.2611	0.2152	0.5977	0.4425		1.5146	0.7897	1.3368	1.1216		100	100	100	100		Amino Acid	Leucine, Isoleucine and Valine Metabolism	2051	498-21-5	2800	131.035
	283			isoleucine	LC/MS pos early	1125	C00407	HMDB00172	6306					0.81	0.91	1.1	0.97		0.3761	0.1776	0.0006	0.004	0.1292	0.4293	0.0006	0.0091	0.1118	0.3629	0.0926	0.1105	0.6424	0.4608		0.9372	1.1576	0.9621	1.0538		100	100	100	100		Amino Acid	Leucine, Isoleucine and Valine Metabolism	376	73-32-5	2800	132.102
	285			N-acetylisoleucine	LC/MS neg	33967			2802421					0.18	1.11	13.57	2.15		2.3929e-08	3.0243e-07	0.0003	0.0028	7.2766e-05	0.0064	1.0121e-06	0.0001	0.7282	0.7916	1.8744e-09	1.3026e-07	0.0419	0.0872		1.9022	10.7986	0.8828	0.7955		100	100	100	100		Amino Acid	Leucine, Isoleucine and Valine Metabolism	100001276	3077-46-1	2325	172.098
	286			3-methyl-2-oxovalerate	LC/MS neg	15676	C00671	HMDB03736	47					0.7	0.87	1.25	1.01		0.161	0.1024	0.0276	0.06	0.3886	0.5881	0.0316	0.1256	0.3144	0.5843	0.1127	0.1219	0.6929	0.4777		0.9007	1.2833	0.894	1.0273		100	100	100	100		Amino Acid	Leucine, Isoleucine and Valine Metabolism	100000036	1460-34-0;51829-07-3	2064.2	129.056
	287			2-methylbutyrylcarnitine (C5)	LC/MS pos early	45095		HMDB00378	6426901					1.07	1.25	0.78	0.67		0.3058	0.1562	0.2414	0.206	0.3196	0.5496	0.8977	0.6919	0.1294	0.3778	0.9833	0.4885	0.157	0.1993		1.0682	0.9944	1.6042	1.2796		100	100	100	100		Amino Acid	Leucine, Isoleucine and Valine Metabolism	100001509	31023-25-3	3035	246.17
	288			2-methylbutyrylglycine	LC/MS pos early	31928		HMDB00339	193872					0.91	1.22	0.98	0.73		0.5009	0.2159	0.7091	0.3615	0.183	0.4813	0.4903	0.5491	0.2282	0.5112	0.6326	0.3698	0.1588	0.2008		0.9548	1.0523	1.3115	1.0729		75	100	100	100		Amino Acid	Leucine, Isoleucine and Valine Metabolism	100001155	52320-67-9	2000	160.097
	289			tiglylcarnitine	LC/MS pos early	35428		HMDB02366	22833596					0.98	0.94	0.98	1.03		0.9344	0.3393	0.3484	0.2371	0.6656	0.7046	0.7175	0.6339	0.3339	0.5944	0.8043	0.4324	0.716	0.4837		1.0322	1.0553	1.0059	1.0735		100	100	100	100		Amino Acid	Leucine, Isoleucine and Valine Metabolism	100001597	64191-86-2	2962	244.154
	290			tigloylglycine	LC/MS pos early	1598		HMDB00959	6441567					1.05	1.76	1.8	1.07		0.2412	0.1336	0.1403	0.1603	0.3303	0.5547	0.7122	0.6332	0.087	0.3271	0.133	0.1349	0.8848	0.5438		1.0631	1.0117	0.991	0.562		75	88	88	63		Amino Acid	Leucine, Isoleucine and Valine Metabolism	1161	35842-45-6	1926	158.081
	292			2-hydroxy-3-methylvalerate	LC/MS neg	36746		HMDB00317	164623					0.69	0.6	0.74	0.85		0.2865	0.1509	0.008	0.0268	0.7148	0.7114	0.0894	0.2183	0.0303	0.1786	0.3121	0.2364	0.616	0.4506		0.7503	1.091	0.8865	1.4769		100	100	100	100		Amino Acid	Leucine, Isoleucine and Valine Metabolism	100001541	488-15-3	1800	131.071
	293			3-hydroxy-2-ethylpropionate	LC/MS neg	32397		HMDB00396	188979					1.18	1.06	0.93	1.03		0.9762	0.3492	0.3652	0.2438	0.8782	0.7462	0.5925	0.5879	0.4534	0.6602	0.897	0.4634	0.9304	0.5501		1.1169	0.9443	1.0841	1.0208		100	100	100	100		Amino Acid	Leucine, Isoleucine and Valine Metabolism	100001170	4374-62-3	975	117.056
	294			ethylmalonate	LC/MS polar	15765		HMDB00622	11756					1.28	1.02	0.74	0.92		0.1203	0.0825	0.2797	0.2155	0.5605	0.6823	0.2417	0.3816	0.7195	0.7916	0.1324	0.1348	0.4796	0.3975		1.028	0.8053	1.1223	1.0954		100	100	100	100		Amino Acid	Leucine, Isoleucine and Valine Metabolism	2054	601-75-2	2785	131.035
	295			valine	LC/MS pos early	1649	C00183	HMDB00883	6287					0.68	0.9	1.25	0.94		0.1153	0.0804	3.7827e-05	0.0013	0.008	0.1255	7.5576e-06	0.0005	0.1626	0.4284	0.0037	0.0126	0.3908	0.3557		0.9188	1.3512	0.9802	1.0833		100	100	100	100		Amino Acid	Leucine, Isoleucine and Valine Metabolism	566	72-18-4	2479	118.086
	296			N-acetylvaline	LC/MS neg	1591		HMDB11757	66789					0.25	1.06	6.68	1.58		3.8102e-10	8.561e-09	1.435e-05	0.0009	4.9988e-06	0.0012	2.2597e-08	9.1609e-06	0.7863	0.8104	2.5206e-11	2.3355e-09	0.0128	0.0366		1.2756	5.083	0.8078	0.7604		100	100	100	100		Amino Acid	Leucine, Isoleucine and Valine Metabolism	1084	96-81-1	1704	158.082
	298			3-methyl-2-oxobutyrate	LC/MS neg	44526	C00141	HMDB00019	49					0.87	0.89	1.08	1.05		0.2111	0.1237	0.0295	0.0619	0.9453	0.7681	0.1058	0.2423	0.1268	0.3769	0.3483	0.2515	0.3992	0.3614		0.957	1.1063	0.909	1.0264		100	100	100	100		Amino Acid	Leucine, Isoleucine and Valine Metabolism	100000936	3715-29-5	1465	115.04
	299			isobutyrylcarnitine	LC/MS pos early	33441		HMDB00736	168379					0.61	1.08	0.76	0.43		0.0019	0.0033	0.1776	0.1794	0.1288	0.4293	0.0463	0.1592	0.8984	0.8519	0.1969	0.181	0.0014	0.0071		0.7184	1.1758	1.6747	1.5519		100	100	100	100		Amino Acid	Leucine, Isoleucine and Valine Metabolism	100001055	25518-49-4	2810	232.154
	300			isobutyrylglycine	LC/MS neg	35437		HMDB00730	10855600					0.68	0.87	1.26	0.99		0.723	0.2877	0.1896	0.1849	0.5951	0.6951	0.194	0.3347	0.5729	0.7245	0.5317	0.3336	0.8998	0.5438		0.9562	1.4076	0.9675	1.1157		88	100	88	88		Amino Acid	Leucine, Isoleucine and Valine Metabolism	100001590	15926-18-8	1420	144.067
	301			3-hydroxyisobutyrate	LC/MS polar	1549	C06001	HMDB00336	87					0.74	0.98	1.56	1.19		0.0006	0.0013	0.1041	0.1361	0.0643	0.3454	0.0165	0.0874	0.8631	0.8425	0.0003	0.002	0.1753	0.2134		1.0195	1.3698	0.8593	0.8764		100	100	100	100		Amino Acid	Leucine, Isoleucine and Valine Metabolism	111	2068-83-9	1619.1	103.04
	302			alpha-hydroxyisocaproate	LC/MS neg	22132	C03264	HMDB00746	83697					0.85	0.65	0.79	1.02		0.7202	0.2873	0.0349	0.0712	0.2963	0.5322	0.4216	0.5145	0.0278	0.1748	0.3219	0.238	0.6233	0.451		0.9527	1.1254	0.9379	1.4329		100	100	100	100		Amino Acid	Leucine, Isoleucine and Valine Metabolism	100000706	10303-64-7	1840	131.071
	311		Methionine, Cysteine, SAM and Taurine Metabolism	methionine	LC/MS pos early	1302	C00073	HMDB00696	6137					0.89	0.97	0.98	0.89		0.1625	0.1028	0.2511	0.2068	0.5046	0.6617	0.202	0.3433	0.7283	0.7916	0.5959	0.3556	0.1468	0.1947		0.9128	1.0309	1.0199	1.0495		100	100	100	100		Amino Acid	Methionine, Cysteine, SAM and Taurine Metabolism	415	63-68-3	2526	150.058
	312			N-acetylmethionine	LC/MS neg	1589	C02712	HMDB11745	448580					0.61	0.94	1.29	0.83		0.9201	0.3377	0.0018	0.0092	0.0059	0.105	9.8001e-05	0.002	0.746	0.7916	0.0381	0.0595	0.0515	0.1003		0.7806	1.2902	0.9428	1.002		100	100	100	100		Amino Acid	Methionine, Cysteine, SAM and Taurine Metabolism	1083	65-82-7	1787	190.054
	313			N-formylmethionine	LC/MS neg	2829	C03145	HMDB01015	439750					0.97	0.97	1	1		0.8497	0.3182	0.6479	0.3423	0.9935	0.7766	0.7422	0.6339	0.7509	0.7922	0.8888	0.4626	0.8979	0.5438		1.0327	1.0656	1.0316	1.0676		100	100	100	100		Amino Acid	Methionine, Cysteine, SAM and Taurine Metabolism	194	4289-98-9	1543.8	176.039
	314			S-methylmethionine	LC/MS pos early	38127	C05319		458					2.19	1.26	0.6	1.04		0.1359	0.0895	0.302	0.2228	0.9703	0.7744	0.4477	0.5249	0.4793	0.6777	0.2755	0.2202	0.2986	0.3096		0.9293	0.4238	0.8918	0.7083		13	25	75	38		Amino Acid	Methionine, Cysteine, SAM and Taurine Metabolism	100002183	3493-12-07	2584	164.074
	315			methionine sulfone	LC/MS pos early	44878			69961					0.86	1.07	0.99	0.8		0.3899	0.1821	0.9808	0.4306	0.3838	0.5868	0.5478	0.5753	0.5255	0.695	0.9936	0.4885	0.2241	0.2564		0.8752	1.0144	1.0906	1.0218		100	100	100	88		Amino Acid	Methionine, Cysteine, SAM and Taurine Metabolism	100004635	820-10-0	1250	182.048
	316			methionine sulfoxide	LC/MS pos early	18374	C02989	HMDB02005	158980					0.76	0.89	0.42	0.35		2.8325e-09	4.747e-08	0.1385	0.1598	0.6158	0.6959	0.1618	0.305	0.4779	0.6776	4.4163e-06	6.8201e-05	6.422e-07	1.8972e-05		0.4768	0.6302	1.3436	1.5038		100	100	100	100		Amino Acid	Methionine, Cysteine, SAM and Taurine Metabolism	100000039	3226-65-1	1272	166.053
	323			cystathionine	LC/MS pos early	15705	C02291	HMDB00099	439258					1.11	1.65	0.94	0.63		0.0276	0.027	0.005	0.0191	0.1175	0.4119	0.3213	0.438	0.0027	0.0576	0.6202	0.366	0.0095	0.0299		0.8908	0.8028	1.4089	0.8531		100	100	100	100		Amino Acid	Methionine, Cysteine, SAM and Taurine Metabolism	310	535-34-2	2270	223.075
	326			2-aminobutyrate	LC/MS pos early	42374	C02261	HMDB00650	439691					1	0.88	1.24	1.4		0.0035	0.0055	0.7732	0.3735	0.9272	0.7644	0.8892	0.6908	0.7884	0.8109	0.0368	0.0581	0.0276	0.0674		1.1636	1.1668	0.8302	0.9439		100	100	100	100		Amino Acid	Methionine, Cysteine, SAM and Taurine Metabolism	1128	1492-24-6	2059	104.071
	328			cysteine	LC/MS pos early	1868	C00097	HMDB00574	5862					0.6	1.01	1.16	0.68		0.2092	0.123	0.0083	0.0274	0.0125	0.1621	0.0006	0.0087	0.9064	0.8519	0.3358	0.2439	0.0092	0.0299		0.7594	1.2754	1.1141	1.1005		100	100	100	100		Amino Acid	Methionine, Cysteine, SAM and Taurine Metabolism	800	52-90-4;56-89-3	1488	122.027
	330			cystine	LC/MS pos early	56	C00491	HMDB00192	67678					0.81	0.8	1.07	1.08		0.2924	0.1524	0.1941	0.187	0.7256	0.7157	0.2434	0.3816	0.4958	0.6795	0.3214	0.238	0.6154	0.4506		0.9783	1.2104	0.9081	1.13		100	100	100	100		Amino Acid	Methionine, Cysteine, SAM and Taurine Metabolism	279	56-89-3	2000	241.031
	331			S-methylcysteine	LC/MS pos early	39592		HMDB02108	24417					0.62	1.46	1.68	0.71		0.146	0.094	0.3625	0.2434	5.5776e-06	0.0012	8.1431e-05	0.0018	0.0027	0.0576	2.709e-05	0.0003	0.0073	0.0252		0.8612	1.3925	1.2078	0.8275		100	100	100	100		Amino Acid	Methionine, Cysteine, SAM and Taurine Metabolism	100002749	1187-84-4	1955	119.016
	333			cysteine s-sulfate	LC/MS pos early	22176	C05824	HMDB00731	115015					1.34	1.37	0.39	0.38		1.7898e-08	2.4129e-07	0.0427	0.0794	0.8666	0.7413	0.1162	0.2546	0.1781	0.4527	5.1062e-06	7.4704e-05	9.8069e-06	0.0002		0.7499	0.5595	1.9612	1.4335		100	100	100	100		Amino Acid	Methionine, Cysteine, SAM and Taurine Metabolism	100000808	1637-71-4	565	201.984
	336			cysteine sulfinic acid	LC/MS pos early	37443	C00606	HMDB00996	109					1.18	0.95	0.9	1.13		0.8614	0.3214	0.7935	0.3793	0.3884	0.5881	0.4268	0.516	0.6686	0.7723	0.463	0.301	0.6245	0.451		1.1273	0.9529	1.0004	1.0561		100	100	100	100		Amino Acid	Methionine, Cysteine, SAM and Taurine Metabolism	100002113	207121-48-0	597	154.017
	337			hypotaurine	LC/MS pos early	590	C00519	HMDB00965	107812					0.62	0.99	1.08	0.68		0.5701	0.2372	0.154	0.1681	0.1007	0.3905	0.0335	0.1304	0.8707	0.8425	0.4338	0.2913	0.1193	0.1716		0.7891	1.2626	1.1578	1.1673		100	100	100	100		Amino Acid	Methionine, Cysteine, SAM and Taurine Metabolism	358	300-84-5	724	110.027
	338			taurine	LC/MS neg	2125	C00245	HMDB00251	1123					0.94	0.81	1	1.16		0.4674	0.2059	0.1395	0.1601	0.3873	0.5881	0.653	0.6105	0.1009	0.3486	0.921	0.472	0.2632	0.2916		1.0045	1.0742	0.8646	1.0697		100	100	100	100		Amino Acid	Methionine, Cysteine, SAM and Taurine Metabolism	512	107-35-7	690	124.007
	339			N-acetyltaurine	LC/MS neg	48187			159864					1.07	1.15	1.1	1.02		0.4644	0.2059	0.3084	0.2248	0.8208	0.7353	0.5719	0.5855	0.3783	0.617	0.4983	0.3174	0.7195	0.4839		1.0228	0.9603	0.9979	0.8691		100	100	100	100		Amino Acid	Methionine, Cysteine, SAM and Taurine Metabolism	100005466		800	166.018
	345			2-hydroxybutyrate/2-hydroxyisobutyrate	LC/MS polar	52281								1.27	0.67	0.76	1.44		0.3131	0.1579	0.9328	0.4144	0.1876	0.4848	0.3187	0.438	0.3785	0.617	0.8208	0.4362	0.1038	0.158		1.4017	1.1048	0.9702	1.4571		100	100	100	100		Amino Acid	Methionine, Cysteine, SAM and Taurine Metabolism	100008928		1258	103.04
	346		Urea cycle; Arginine and Proline Metabolism	arginine	LC/MS pos early	1638	C00062	HMDB00517	232					0.96	0.93	0.81	0.83		3.1165e-05	0.0001	0.1433	0.1622	0.7216	0.7144	0.4245	0.5153	0.1977	0.4779	0.0008	0.0042	0.003	0.0126		0.8916	0.9334	1.0766	1.155		100	100	100	100		Amino Acid	Urea cycle; Arginine and Proline Metabolism	231	1119-34-2	2825	175.119
	347			urea	LC/MS pos early	1670	C00086	HMDB00294	1176					1.04	0.94	0.88	0.97		0.1114	0.0782	0.7705	0.3735	0.4051	0.5959	0.6999	0.6252	0.427	0.6506	0.0893	0.1079	0.5767	0.4341		0.9845	0.9444	1.013	1.0786		100	100	100	100		Amino Acid	Urea cycle; Arginine and Proline Metabolism	533	57-13-6	700	121.072
	349			ornithine	LC/MS pos early	1493	C00077	HMDB03374	6262					0.7	0.99	0.9	0.64		4.9972e-05	0.0002	0.0029	0.0137	0.0049	0.0931	0.0001	0.0022	0.888	0.8519	0.2318	0.2045	6.2822e-06	0.0001		0.7105	1.0125	1.1162	1.1252		100	100	100	100		Amino Acid	Urea cycle; Arginine and Proline Metabolism	444	3184-13-2	2800	133.097
	350			proline	LC/MS pos early	1898	C00148	HMDB00162	145742					0.92	1.02	0.87	0.79		0.0001	0.0004	0.5433	0.3006	0.2345	0.5001	0.2062	0.3439	0.6748	0.7743	0.0289	0.0509	0.0004	0.0026		0.8562	0.9274	1.0901	1.0646		100	100	100	100		Amino Acid	Urea cycle; Arginine and Proline Metabolism	480	147-85-3	1603	116.071
	351			citrulline	LC/MS pos early	2132	C00327	HMDB00904	9750					1.05	1.07	0.89	0.87		0.0231	0.0244	0.232	0.2029	0.8208	0.7353	0.4883	0.5485	0.3138	0.5843	0.1353	0.1352	0.0732	0.1315		0.9647	0.9212	1.1085	1.0332		100	100	100	100		Amino Acid	Urea cycle; Arginine and Proline Metabolism	391	372-75-8	1520	176.103
	352			argininosuccinate	LC/MS pos early	15497	C03406	HMDB00052	16950;828					1.4	1.47	0.82	0.78		0.0051	0.0075	7.425e-05	0.0014	0.9508	0.7681	0.0025	0.0272	0.0031	0.0585	0.0367	0.0581	0.0443	0.0912		1.0241	0.729	1.3064	0.8899		100	100	100	100		Amino Acid	Urea cycle; Arginine and Proline Metabolism	232	156637-58-0	2745	291.13
	353			homoarginine	LC/MS pos early	22137	C01924	HMDB00670	9085					1.03	1.44	1.11	0.8		0.3222	0.1604	0.0155	0.0414	0.0165	0.1811	0.9855	0.7122	0.0011	0.0454	0.2844	0.2233	0.0179	0.048		0.9913	0.9621	1.2462	0.8649		100	100	100	100		Amino Acid	Urea cycle; Arginine and Proline Metabolism	100000961	156-86-5	2882	189.135
	354			homocitrulline	LC/MS pos early	22138	C02427	HMDB00679	65072					0.96	1.2	0.71	0.57		0.0013	0.0024	0.4087	0.2575	0.461	0.6453	0.949	0.7059	0.2716	0.5483	0.0552	0.0763	0.0049	0.0186		0.7455	0.7752	1.3009	1.0847		100	100	100	100		Amino Acid	Urea cycle; Arginine and Proline Metabolism	100000963	1190-49-4	1908	190.119
	358			dimethylarginine (SDMA + ADMA)	LC/MS pos early	36808	C03626	HMDB01539	123831					1	1.23	1.08	0.88		0.4996	0.2159	0.0279	0.0602	0.0261	0.2456	0.9833	0.7122	0.0026	0.0576	0.249	0.2116	0.0408	0.0867		1.0023	0.9997	1.1372	0.924		100	100	100	100		Amino Acid	Urea cycle; Arginine and Proline Metabolism	100001810	102783-24-4	2850	203.15
	359			N-acetylarginine	LC/MS pos early	33953	C02562	HMDB04620	67427					0.79	1.14	1	0.69		0.0819	0.0618	0.8154	0.3831	0.2543	0.5087	0.3309	0.4456	0.517	0.6895	0.6538	0.3788	0.0449	0.0918		0.7644	0.9685	1.103	0.9688		100	100	100	100		Amino Acid	Urea cycle; Arginine and Proline Metabolism	100001266	155-84-0	2245	217.13
	360			N-acetylproline	LC/MS pos early	34387			322640					1.03	0.95	0.78	0.85		0.0485	0.0418	0.8839	0.3977	0.9055	0.7584	0.9846	0.7122	0.8515	0.8425	0.1339	0.1349	0.1803	0.2186		0.9552	0.9258	1.1265	1.1898		100	100	100	100		Amino Acid	Urea cycle; Arginine and Proline Metabolism	100001334	1074-79-9	1695	158.081
	362			N-delta-acetylornithine	LC/MS neg	43249			9920500					0.99	1.05	0.93	0.87		0.3027	0.1554	0.7178	0.3636	0.4875	0.6548	0.8126	0.6609	0.4562	0.6602	0.8082	0.4337	0.2253	0.2569		0.9193	0.9315	1.0527	1.0048		100	100	100	100		Amino Acid	Urea cycle; Arginine and Proline Metabolism	100004523		858	173.093
	363			N2,N5-diacetylornithine	LC/MS neg	43591			10398396					0.97	1.15	1.09	0.92		0.9246	0.3377	0.412	0.2589	0.1509	0.4374	0.6524	0.6105	0.1136	0.3629	0.2757	0.2202	0.3371	0.3349		1.0053	1.037	1.0935	0.9498		100	100	100	100		Amino Acid	Urea cycle; Arginine and Proline Metabolism	100004575	39825-23-5	1367	215.104
	366			N-methylproline	LC/MS pos early	37431			557					1.13	0.84	0.49	0.66		0.0169	0.0185	0.604	0.3263	0.7077	0.7091	0.5282	0.5725	0.9186	0.8568	0.0484	0.0697	0.1377	0.1879		0.8816	0.781	1.3397	1.5935		100	100	100	100		Amino Acid	Urea cycle; Arginine and Proline Metabolism	100001956	475-11-6	1335	130.086
	368			trans-4-hydroxyproline	LC/MS pos early	32306	C01157	HMDB00725	5810					1	1.29	0.78	0.61		1.2879e-05	6.0566e-05	0.0922	0.1266	0.083	0.3796	0.9695	0.7108	0.0184	0.1501	0.0202	0.0398	2.7324e-05	0.0004		0.8201	0.8226	1.3551	1.0505		100	100	100	100		Amino Acid	Urea cycle; Arginine and Proline Metabolism	1001	51-35-4	1064	132.066
	370			pro-hydroxy-pro	LC/MS pos early	35127		HMDB06695	11673055					1.26	1.39	0.87	0.79		0.0372	0.0341	0.0036	0.0153	0.7962	0.7353	0.0482	0.1615	0.0215	0.1568	0.1839	0.1733	0.0944	0.1528		1.0706	0.8521	1.3623	0.9788		100	100	100	100		Amino Acid	Urea cycle; Arginine and Proline Metabolism	100001167	18684-24-7	2128	229.118
	374			N-acetylcitrulline	LC/MS neg	48434	C15532	HMDB00856	656979					1.15	1.04	1.12	1.24		0.0652	0.0517	0.3431	0.2341	0.6504	0.7046	0.3231	0.438	0.723	0.7916	0.3103	0.2357	0.1038	0.158		1.182	1.0245	0.9532	0.9176		100	100	100	100		Amino Acid	Urea cycle; Arginine and Proline Metabolism	100001577	33965-42-3	940	216.099
	375		Creatine Metabolism	creatine	LC/MS pos early	27718	C00300	HMDB00064	586					1.14	0.74	0.88	1.35		0.1403	0.0906	0.1962	0.1883	0.0036	0.0909	0.2012	0.3433	0.0036	0.0604	0.2512	0.2116	0.0025	0.0109		1.0823	0.9481	0.8002	1.0803		100	100	100	100		Amino Acid	Creatine Metabolism	1221	57-00-1	1947	132.077
	376			creatinine	LC/MS pos early	513	C00791	HMDB00562	588					1.19	1.13	0.94	0.98		0.3653	0.1742	0.0031	0.014	0.5593	0.6823	0.0114	0.0745	0.0716	0.295	0.2944	0.2273	0.8176	0.5199		1.097	0.9256	1.1154	0.9848		100	100	100	100		Amino Acid	Creatine Metabolism	275	60-27-5	2055	114.066
	378			creatine phosphate	LC/MS neg	33951	C02305	HMDB01511	587					0.93	1.07	1.5	1.3		0.092	0.0674	0.8344	0.3892	0.6571	0.7046	0.6444	0.6076	0.8677	0.8425	0.1321	0.1348	0.3672	0.3459		1.1971	1.2866	0.9192	0.8575		100	100	100	75		Amino Acid	Creatine Metabolism	100000112	922-32-7	603	210.029
	381			guanidinoacetate	LC/MS pos early	43802	C00581	HMDB00128	763					0.94	1.59	0.98	0.58		0.0118	0.014	0.0694	0.11	0.0343	0.2708	0.8135	0.6609	0.007	0.0933	0.7423	0.4104	0.0017	0.008		0.8892	0.9501	1.5441	0.972		100	100	100	100		Amino Acid	Creatine Metabolism	344	352-97-6	1937	118.061
	386		Polyamine Metabolism	spermine	LC/MS pos late	603	C00750	HMDB01256	1103					2.18	0.67	0.67	2.18		0.3347	0.1633	0.6962	0.3578	0.0299	0.2513	0.0682	0.1957	0.1913	0.4668	0.3633	0.258	0.0283	0.0674		1.9959	0.917	0.9175	1.3746		88	100	100	88		Amino Acid	Polyamine Metabolism	507	71-44-3	758	203.223
	388			spermidine	LC/MS pos early	485	C00315	HMDB01257	1102					2.77	0.73	0.57	2.15		0.1877	0.1123	0.024	0.0556	0.0002	0.0156	6.3721e-05	0.0018	0.1974	0.4779	0.0495	0.0702	0.0005	0.003		2.1568	0.7776	1.0029	1.3722		100	100	100	100		Amino Acid	Polyamine Metabolism	50	124-20-9	3355	146.165
	389			5-methylthioadenosine (MTA)	LC/MS pos early	1419	C00170	HMDB01173	439176					1.05	1.46	1.14	0.82		0.7339	0.2899	0.0142	0.0396	0.0499	0.3065	0.6915	0.6252	0.0026	0.0576	0.2378	0.2086	0.1018	0.158		1.0428	0.99	1.2666	0.8685		100	100	100	100		Amino Acid	Polyamine Metabolism	212	2457-80-9	2752	298.097
	392			N-acetylputrescine	LC/MS pos early	37496	C02714	HMDB02064	122356					1.17	1.21	1.02	0.99		0.9469	0.3419	0.0436	0.0794	0.7729	0.7298	0.2082	0.3459	0.1002	0.3485	0.8017	0.4319	0.8752	0.543		1.1661	0.9963	1.1782	0.9765		100	100	100	100		Amino Acid	Polyamine Metabolism	192	18233-70-0	2230	131.118
	396		Guanidino and Acetamido Metabolism	1-methylguanidine	LC/MS pos early	48114	C02294	HMDB01522	10111					0.79	1.46	0.69	0.38		0.0244	0.0253	0.2679	0.2116	0.1316	0.4307	0.767	0.6452	0.0681	0.2846	0.5641	0.3446	0.0096	0.03		0.621	0.7812	1.6418	1.1258		88	63	100	63		Amino Acid	Guanidino and Acetamido Metabolism	100000715	22661-87-6	2149	74.0713
	398			4-guanidinobutanoate	LC/MS pos early	15681	C01035	HMDB03464	500					0.68	0.76	0.54	0.49		4.3093e-05	0.0002	0.0211	0.0504	0.5404	0.669	0.039	0.1465	0.2079	0.49	0.0059	0.0171	0.0006	0.0035		0.6786	1.0009	1.3915	1.8375		100	100	100	100		Amino Acid	Guanidino and Acetamido Metabolism	100000096	463-003;463-00-3	2320	146.092
	401		Glutathione Metabolism	glutathione, oxidized (GSSG)	LC/MS pos early	38783	C00127	HMDB03337	65359					0.64	1.1	0.76	0.45		0.0007	0.0015	0.212	0.1972	0.0318	0.26	0.0185	0.0914	0.4927	0.6787	0.2833	0.2233	0.0002	0.0016		0.6202	0.9675	1.3899	1.2664		100	100	100	100		Amino Acid	Glutathione Metabolism	448	103239-24-3	2667	307.083
	403			cysteine-glutathione disulfide	LC/MS pos early	35159		HMDB00656	4247235					0.73	1.15	0.92	0.58		0.0009	0.0018	0.3375	0.2325	0.0051	0.0931	0.0083	0.06	0.1551	0.4208	0.6332	0.3698	4.9898e-05	0.0005		0.7177	0.9803	1.2324	1.0675		100	100	100	100		Amino Acid	Glutathione Metabolism	100001437	13081-14-6	2465	427.095
	408			5-oxoproline	LC/MS neg	1494	C01879	HMDB00267	7405					0.92	1	0.99	0.91		0.3769	0.1776	0.3794	0.2499	0.5005	0.6617	0.2747	0.4079	0.8827	0.8505	0.8801	0.4598	0.2732	0.2965		0.9707	1.0518	1.0635	1.062		100	100	100	100		Amino Acid	Glutathione Metabolism	1021	98-79-3	738.5	128.035
	409			ophthalmate	LC/MS pos early	34592		HMDB05765	7018721					4.45	0.95	1.71	7.98		7.0803e-07	5.7271e-06	0.0008	0.0053	0.0004	0.0203	7.5385e-06	0.0005	0.8516	0.8425	0.108	0.1199	5.6105e-08	2.487e-06		5.5445	1.2455	0.6952	0.7298		100	88	100	100		Amino Acid	Glutathione Metabolism	100001311	495-27-2	2085	290.135
	416	Peptide	Gamma-glutamyl Amino Acid	gamma-glutamylalanine	LC/MS pos early	37063		HMDB29142	440103					0.83	1.02	0.65	0.54		1.0627e-05	5.2416e-05	0.6676	0.3482	0.5776	0.6832	0.4864	0.5485	0.9277	0.862	0.0021	0.0082	0.0003	0.002		0.7081	0.8522	1.3229	1.3026		100	100	100	100		Peptide	Gamma-glutamyl Amino Acid	100001843	5875-41-2	1986	219.098
	418			gamma-glutamylglutamate	LC/MS pos early	36738	C05282	HMDB11737	92865					0.79	1.12	0.72	0.51		3.1649e-07	2.9091e-06	0.4409	0.2688	0.0446	0.3043	0.0509	0.1671	0.3581	0.61	0.0032	0.0115	1.0816e-06	2.7096e-05		0.6935	0.8735	1.3542	1.2133		100	100	100	100		Peptide	Gamma-glutamyl Amino Acid	331	1116-22-9	1775	277.103
	419			gamma-glutamylglutamine	LC/MS pos early	2730	C05283	HMDB11738	150914					0.83	1.12	0.95	0.71		0.0025	0.0042	0.7066	0.3609	0.0415	0.2908	0.0859	0.2165	0.2245	0.5063	0.4114	0.2837	0.0006	0.0035		0.8228	0.9911	1.16	1.0403		100	100	100	100		Peptide	Gamma-glutamyl Amino Acid	1140	10148-81-9	1430	276.119
	420			gamma-glutamylglycine	LC/MS pos early	33949		HMDB11667	165527					0.99	1.17	0.65	0.55		9.0984e-06	4.7176e-05	0.2492	0.2068	0.5793	0.6832	0.6666	0.6156	0.2294	0.5116	0.0019	0.0079	0.0002	0.0019		0.7924	0.8019	1.4385	1.2289		100	100	100	100		Peptide	Gamma-glutamyl Amino Acid	100001294	1948-29-4	1535	205.082
	421			gamma-glutamylhistidine	LC/MS pos early	18245			7017195					0.76	1.13	0.95	0.64		0.0002	0.0005	0.3285	0.2321	0.0034	0.0909	0.0061	0.0506	0.1292	0.3778	0.4465	0.2969	1.2037e-05	0.0002		0.7638	1.0086	1.1978	1.0614		100	100	100	100		Peptide	Gamma-glutamyl Amino Acid	1235	37460-15-4	2740	285.119
	422			gamma-glutamylisoleucine*	LC/MS pos early	34456		HMDB11170	14253342					0.69	0.98	0.95	0.67		0.0004	0.001	0.0022	0.011	0.0036	0.0909	7.6595e-05	0.0018	0.8962	0.8519	0.5632	0.3446	2.2185e-05	0.0003		0.7342	1.0655	1.0973	1.1193		100	100	100	100		Peptide	Gamma-glutamyl Amino Acid	100001485		2940	261.144
	423			gamma-glutamylleucine	LC/MS neg	18369		HMDB11171	151023					0.69	0.87	0.94	0.74		0.0016	0.0029	4.2162e-05	0.0013	0.0292	0.2513	2.3994e-05	0.001	0.0824	0.3159	0.4039	0.28	0.0003	0.0024		0.7449	1.0768	1.0023	1.1513		100	100	100	100		Peptide	Gamma-glutamyl Amino Acid	1268	2566-39-4	1685	259.13
	424			gamma-glutamyl-epsilon-lysine	LC/MS pos early	33934		HMDB03869	65254;14284565					1.48	1.47	0.79	0.8		0.0134	0.0154	7.7977e-05	0.0014	0.9119	0.7589	0.0023	0.0271	0.0035	0.0604	0.0617	0.0807	0.0845	0.1408		1.1321	0.7654	1.4222	0.9661		100	100	100	100		Peptide	Gamma-glutamyl Amino Acid	100001262	17105-15-6	2717	276.155
	425			gamma-glutamylmethionine	LC/MS pos early	44872		HMDB29155	7009567					0.75	0.97	0.78	0.6		7.0745e-05	0.0002	0.2078	0.1948	0.3023	0.5322	0.1091	0.2458	0.8672	0.8425	0.0165	0.0354	0.0004	0.0026		0.671	0.8902	1.1118	1.1472		100	100	100	100		Peptide	Gamma-glutamyl Amino Acid	100001313	17663-87-5	2640	279.101
	426			gamma-glutamylphenylalanine	LC/MS neg	33422		HMDB00594	111299					0.87	1	1.1	0.96		0.8077	0.3082	0.3178	0.2263	0.3056	0.5333	0.1562	0.2984	0.9852	0.8622	0.3697	0.2615	0.5771	0.4341		0.9321	1.0707	0.9726	0.9694		100	100	100	100		Peptide	Gamma-glutamyl Amino Acid	100000491	7432-24-8	1825	293.114
	427			gamma-glutamylthreonine*	LC/MS pos early	33364		HMDB29159						0.83	1	0.76	0.63		0.0004	0.001	0.5119	0.2898	0.5405	0.669	0.3717	0.4814	0.975	0.8622	0.0246	0.0452	0.003	0.0126		0.7046	0.8511	1.1147	1.1141		100	75	100	100		Peptide	Gamma-glutamyl Amino Acid	100001314	5652-48-2	1750	249.108
	428			gamma-glutamyltryptophan	LC/MS pos early	33947		HMDB29160	3989307					0.74	1.19	0.7	0.43		0.0002	0.0006	0.7612	0.3726	0.0647	0.3454	0.126	0.262	0.2627	0.5466	0.1168	0.1249	0.0002	0.0015		0.5384	0.7297	1.2465	1.0497		63	88	100	88		Peptide	Gamma-glutamyl Amino Acid	100001295	66471-20-3	2975	334.14
	429			gamma-glutamyltyrosine	LC/MS neg	2734		HMDB11741	94340					0.76	0.81	0.57	0.53		3.9721e-07	3.4923e-06	0.0351	0.0712	0.9597	0.7711	0.1203	0.2583	0.1372	0.3891	8.0098e-05	0.0008	6.5799e-05	0.0007		0.61	0.8019	1.1494	1.418		100	100	100	100		Peptide	Gamma-glutamyl Amino Acid	1102	7432-23-7	1240	309.109
	430			gamma-glutamylvaline	LC/MS pos early	43829		HMDB11172	7015683					0.71	0.98	1.03	0.74		0.0159	0.0176	0.0036	0.0153	0.007	0.1193	0.0002	0.0032	0.8479	0.8425	0.8101	0.4339	0.0006	0.0034		0.7857	1.1105	1.0588	1.0831		100	100	100	100		Peptide	Gamma-glutamyl Amino Acid	100001126	2746-34-1	2700	247.129
	432		Dipeptide Derivative	carnosine	LC/MS pos early	1768	C00386	HMDB00033	439224					1.05	1.94	0.89	0.49		0.1812	0.111	0.3374	0.2325	0.5869	0.6879	0.7653	0.645	0.2899	0.5666	0.5659	0.345	0.1852	0.2229		1.047	0.9947	2.1561	1.1114		100	100	100	100		Peptide	Dipeptide Derivative	249	305-84-0	2942	227.114
	433			N-acetylcarnosine	LC/MS pos early	43488		HMDB12881	9903482					1.65	1.19	0.7	0.97		0.0634	0.0509	0.0011	0.0063	0.0802	0.3796	0.0006	0.0091	0.2111	0.49	0.0131	0.03	0.9344	0.5501		1.1817	0.7173	1.2231	1.0273		100	100	100	100		Peptide	Dipeptide Derivative	100004046	56353-15-2	2141	269.124
	435			anserine	LC/MS neg	15747	C01262	HMDB00194	112072					1.17	1.41	0.8	0.66		0.1193	0.0825	0.4137	0.2592	0.9335	0.7653	0.5234	0.5715	0.6022	0.7387	0.2418	0.2101	0.2908	0.3053		1.1109	0.95	1.6753	1.1897		100	100	100	100		Peptide	Dipeptide Derivative	100000044	10030-52-1	1124.8	239.115
	592		Dipeptide	isoleucylglycine	LC/MS pos early	40008			342532					1.24	1.46	0.88	0.74		0.0076	0.0101	0.0004	0.0031	0.2366	0.5001	0.0539	0.1708	0.0009	0.0431	0.2485	0.2116	0.0074	0.0252		1.0691	0.8595	1.4355	0.9809		100	100	100	88		Peptide	Dipeptide	100003169	868-28-0	2719	189.123
	610			leucylglycine	LC/MS pos early	40045			79070					1.06	1.1	0.94	0.91		0.7849	0.3039	0.7546	0.372	0.5296	0.6683	0.5063	0.5593	0.8222	0.8317	0.8004	0.4319	0.5242	0.4111		0.8298	0.78	0.9078	0.8276		63	88	63	63		Peptide	Dipeptide	100003185	686-50-0	2778	189.123
	679			prolylglycine	LC/MS pos early	40703			7408076;6426709					0.98	1.01	0.9	0.88		0.1838	0.1113	0.9238	0.4112	0.8715	0.7434	0.9627	0.7108	0.8555	0.8425	0.4035	0.28	0.2897	0.3053		0.9341	0.9577	1.067	1.0614		100	100	100	100		Peptide	Dipeptide	100003674	2578-57-6	2136	173.092
	758			valylglycine	LC/MS pos early	40475			136487					1.35	1.18	0.94	1.07		0.9345	0.3393	0.1353	0.1583	0.6744	0.7046	0.1762	0.3161	0.4378	0.6537	0.7224	0.4032	0.8109	0.5197		1.276	0.9477	1.1938	1.0084		100	88	100	100		Peptide	Dipeptide	100003641	686-43-1	2444	175.108
	818	Carbohydrate	Glycolysis, Gluconeogenesis, and Pyruvate Metabolism	1,5-anhydroglucitol (1,5-AG)	LC/MS neg	20675	C07326	HMDB02712	64960					1.28	0.89	0.62	0.88		0.0937	0.0682	0.4928	0.2826	0.3376	0.5547	0.2474	0.3838	0.8441	0.8425	0.0655	0.0847	0.5955	0.4425		1.03	0.8058	1.164	1.3029		100	100	100	100		Carbohydrate	Glycolysis, Gluconeogenesis, and Pyruvate Metabolism	100000580	154-58-5	802	163.061
	821			glucose	LC/MS polar	20488	C00031	HMDB00122	79025					1	1.02	1.17	1.14		5.4017e-06	3.4135e-05	0.7312	0.3666	0.6391	0.7046	0.9291	0.7001	0.5662	0.7245	0.0002	0.0015	0.0011	0.0058		1.1071	1.1057	0.9693	0.9481		100	100	100	100		Carbohydrate	Glycolysis, Gluconeogenesis, and Pyruvate Metabolism	572	50-99-7	2342	179.056
	835			3-phosphoglycerate	LC/MS pos early	1414	C00597	HMDB00807	724					0.64	0.87	1.05	0.78		0.6035	0.2481	0.1162	0.1453	0.9832	0.7766	0.2553	0.389	0.2675	0.5466	0.7242	0.4034	0.702	0.4777		1.0561	1.6469	1.3529	1.5612		88	100	100	100		Carbohydrate	Glycolysis, Gluconeogenesis, and Pyruvate Metabolism	132	80731-10-8	590	187
	837			pyruvate	LC/MS neg	22250	C00022	HMDB00243	1060					1.08	0.82	1.03	1.36		0.0129	0.015	0.2934	0.2206	0.0355	0.2753	0.4276	0.516	0.0279	0.1748	0.7536	0.4156	0.0018	0.0085		1.1084	1.0267	0.816	0.9999		100	100	100	100		Carbohydrate	Glycolysis, Gluconeogenesis, and Pyruvate Metabolism	823	127-17-3	732.4	87.0088
	838			lactate	LC/MS polar	527	C00186	HMDB00190	612					0.91	0.76	0.92	1.1		0.8343	0.3159	0.0391	0.0767	0.2836	0.5294	0.4548	0.5257	0.0289	0.1748	0.5379	0.3356	0.3642	0.3459		1.0023	1.1048	0.913	1.1944		100	100	100	100		Carbohydrate	Glycolysis, Gluconeogenesis, and Pyruvate Metabolism	482	79-33-4	1468.8	89.0244
	841			glycerate	LC/MS polar	1572	C00258	HMDB00139	752					0.96	1.01	0.86	0.82		0.0012	0.0024	0.7589	0.3722	0.58	0.6832	0.5435	0.5753	0.861	0.8425	0.0406	0.062	0.0065	0.0236		0.873	0.9083	1.0679	1.0572		100	100	100	100		Carbohydrate	Glycolysis, Gluconeogenesis, and Pyruvate Metabolism	1052	600-19-1	2070.4	105.019
	855		Pentose Metabolism	ribose	LC/MS polar	1471	C00121	HMDB00283	5779					1.83	1.24	0.57	0.84		0.0551	0.0466	0.156	0.1681	0.5095	0.6642	0.144	0.2829	0.581	0.729	0.0695	0.089	0.3539	0.3432		1	0.5455	1.1911	0.961		75	50	100	88		Carbohydrate	Pentose Metabolism	914	50-69-1	1508.2	195.051
	856			ribitol	LC/MS polar	15772	C00474	HMDB00508	6912					1.42	1	0.79	1.12		0.3019	0.1554	0.0868	0.124	0.0704	0.3496	0.0152	0.0846	0.9407	0.8622	0.0474	0.0689	0.5623	0.4279		1.2202	0.8575	1.0847	1.082		100	100	100	100		Carbohydrate	Pentose Metabolism	100000406	488-81-3	1789.6	151.061
	857			ribonate	LC/MS polar	27731	C01685	HMDB00867	5460677					1.26	1.26	0.89	0.89		0.2484	0.1363	0.0964	0.1308	0.852	0.7396	0.2879	0.4156	0.1879	0.4668	0.4895	0.3128	0.342	0.3368		1.1146	0.8878	1.2499	0.9922		100	100	100	100		Carbohydrate	Pentose Metabolism	100001007	5336-08-03	2425	165.04
	878			arabitol/xylitol	LC/MS polar	48885								1.44	1.1	0.74	0.96		0.0737	0.0569	0.1705	0.1749	0.3522	0.5618	0.1073	0.2444	0.7471	0.7916	0.0573	0.078	0.5243	0.4111		1.1695	0.8135	1.2176	1.1066		100	100	100	100		Carbohydrate	Pentose Metabolism	100006430		1932.4	151.061
	880			arabonate/xylonate	LC/MS polar	48255								1.61	0.93	0.7	1.21		0.2739	0.1466	0.2057	0.1941	0.0517	0.3131	0.0259	0.1072	0.6066	0.7393	0.0342	0.0561	0.5223	0.4111		1.2636	0.7865	1.0454	1.1185		100	100	100	100		Carbohydrate	Pentose Metabolism	100006115		2664.6	165.04
	925		Fructose, Mannose and Galactose Metabolism	fructose	LC/MS polar	48195	C00095	HMDB00660	5984					1.16	0.84	1.05	1.44		0.024	0.0251	0.8589	0.3958	0.0892	0.381	0.273	0.4079	0.181	0.4553	0.662	0.3802	0.0066	0.0237		1.2447	1.0767	0.8641	1.0244		100	100	100	100		Carbohydrate	Fructose, Mannose and Galactose Metabolism	878	57-48-7	2022.2	225.062
	930			mannitol/sorbitol	LC/MS polar	46142	C01507	HMDB00247	5780					1.21	0.88	0.31	0.43		7.0651e-05	0.0002	0.8068	0.3822	0.4685	0.6478	0.4933	0.5499	0.7326	0.7916	0.0007	0.0038	0.0097	0.03		0.8602	0.7129	2.0106	2.2805		100	100	100	100		Carbohydrate	Fructose, Mannose and Galactose Metabolism	100001740		2260	181.072
	931			mannose	LC/MS polar	48153	C00159	HMDB00169	18950					1.07	1.19	1.29	1.16		0.0002	0.0005	0.0168	0.0445	0.2062	0.4985	0.3851	0.491	0.0113	0.1204	0.0004	0.0027	0.0389	0.0844		1.1495	1.0741	0.988	0.8327		100	100	100	100		Carbohydrate	Fructose, Mannose and Galactose Metabolism	803	3458-28-4	2200	225.062
	949			galactonate	LC/MS polar	27719	C00880	HMDB00565	128869					1.1	0.97	0.93	1.06		0.5491	0.2299	0.7331	0.3668	0.3995	0.5959	0.4034	0.5079	0.7205	0.7916	0.8615	0.4527	0.3101	0.3179		1.1092	1.0093	1.0487	1.0861		100	100	100	100		Carbohydrate	Fructose, Mannose and Galactose Metabolism	100001026	299-28-5	3085	195.051
	975		Aminosugar Metabolism	glucuronate	LC/MS polar	15443	C00191	HMDB00127	444791					1.3	1.1	0.89	1.05		0.6486	0.2639	0.0171	0.0446	0.2252	0.5001	0.0125	0.078	0.3677	0.6138	0.2392	0.2091	0.5859	0.4387		1.1843	0.9141	1.1292	1.023		100	100	100	100		Carbohydrate	Aminosugar Metabolism	100000257	207300-70-7	3233.3	193.035
	986			N-acetylneuraminate	LC/MS pos early	32377	C00270	HMDB00230	439197					1.28	1.21	0.98	1.03		0.9252	0.3377	0.0006	0.004	0.5243	0.6677	0.0034	0.0347	0.03	0.1786	0.7003	0.3956	0.6051	0.4459		1.1496	0.9008	1.1146	0.9211		100	100	100	100		Carbohydrate	Aminosugar Metabolism	1162	131-48-6	660	310.113
	998			erythronate*	LC/MS polar	42420		HMDB00613	2781043					1.43	1.08	0.73	0.96		0.0189	0.0204	0.0139	0.0393	0.1162	0.4108	0.0056	0.0493	0.4841	0.6787	0.0071	0.0194	0.5436	0.4207		1.1286	0.7901	1.1745	1.0896		100	100	100	100		Carbohydrate	Aminosugar Metabolism	100001320	88759-55-1	2186	135.03
	1001		Advanced Glycation End-product	N6-carboxymethyllysine	LC/MS pos early	36713								0.68	1.02	0.55	0.36		5.213e-05	0.0002	0.3828	0.2507	0.1279	0.4293	0.0935	0.2229	0.6332	0.753	0.0316	0.054	0.0001	0.0011		0.4299	0.6368	1.1905	1.1664		63	100	100	88		Carbohydrate	Advanced Glycation End-product	100001768	5746-04-03	2592	205.118
	1005	Energy	TCA Cycle	citrate	LC/MS neg	1564	C00158	HMDB00094	311					1.01	1.01	1.01	1.01		0.7432	0.2925	0.7777	0.3746	0.6376	0.7046	0.5946	0.5879	0.8934	0.8519	0.9189	0.472	0.5727	0.4338		0.9818	0.9746	0.9738	0.963		100	100	100	100		Energy	TCA Cycle	1124	77-92-9	582	191.02
	1007			aconitate [cis or trans]	LC/MS neg	46173	C00417	HMDB00072						0.97	0.92	0.83	0.87		0.0047	0.0069	0.2468	0.2068	0.7911	0.7332	0.5227	0.5715	0.3139	0.5843	0.0254	0.0459	0.0573	0.1082		0.8995	0.9283	1.0297	1.1187		100	100	100	100		Energy	TCA Cycle	100001359		580	173.009
	1009			isocitrate	LC/MS polar	12110	C00311	HMDB00193	1198					1.61	2.38	4.49	3.04		0.0063	0.0086	0.0864	0.124	0.4395	0.6281	0.4885	0.5485	0.0809	0.3149	0.0132	0.0302	0.1358	0.1877		3.5678	2.2133	1.1719	0.4932		88	100	100	100		Energy	TCA Cycle	1206	20226-99-7	4156.8	191.02
	1013			succinate	LC/MS neg	1437	C00042	HMDB00254	1110					1.12	0.82	0.72	0.99		0.0269	0.0268	0.5755	0.3163	0.0299	0.2513	0.2336	0.3759	0.0532	0.2485	0.0029	0.0106	0.9738	0.5618		1.0195	0.9126	1.0289	1.2588		100	100	100	100		Energy	TCA Cycle	252	110-15-6	603	117.019
	1014			fumarate	LC/MS polar	1643	C00122	HMDB00134	444972					1.17	0.77	0.7	1.05		0.1215	0.083	0.4622	0.2738	0.0174	0.1811	0.2181	0.3568	0.0282	0.1748	0.0069	0.0192	0.5161	0.4111		1.0767	0.9224	1.0219	1.3252		100	100	100	100		Energy	TCA Cycle	330	100-17-8	3084	115.004
	1015			malate	LC/MS neg	1303	C00149	HMDB00156	525					0.99	0.75	0.73	0.96		0.0599	0.049	0.0628	0.103	0.084	0.3796	0.9184	0.6979	0.0135	0.1346	0.013	0.03	0.9055	0.5459		0.9772	0.9919	1.0178	1.3579		100	100	100	100		Energy	TCA Cycle	409	6915-15-7	615.6	133.014
	1020			tricarballylate	LC/MS polar	15729	C19806	HMDB31193	14925					1.31	0.38	0.37	1.27		0.9746	0.3492	0.6559	0.3443	0.2731	0.5224	0.6406	0.6063	0.2769	0.5567	0.4491	0.2972	0.423	0.3775		1.4047	1.0688	1.1042	2.9136		100	100	100	100		Energy	TCA Cycle	2053	99-14-9	4200	175.025
	1028		Oxidative Phosphorylation	phosphate	LC/MS neg	42109	C00009	HMDB01429	1061					0.84	1.08	1.11	0.86		0.4871	0.2137	0.4021	0.256	0.1721	0.4637	0.1225	0.2609	0.7	0.7859	0.626	0.3686	0.1477	0.1947		0.8634	1.0257	0.9983	0.9243		100	100	100	100		Energy	Oxidative Phosphorylation	461	7664-38-2	608	96.9696
	1030	Lipid	Medium Chain Fatty Acid	caproate (6:0)	LC/MS neg	32489	C01585	HMDB00535	8892					0.74	0.83	0.96	0.85		0.2953	0.1531	0.2926	0.2206	0.9988	0.7766	0.4551	0.5257	0.4539	0.6602	0.4565	0.2998	0.4577	0.3841		0.9836	1.3332	1.1549	1.3933		88	100	100	100		Lipid	Medium Chain Fatty Acid	926	142-62-1	2713.7	115.076
	1031			heptanoate (7:0)	LC/MS neg	1644	C17714	HMDB00666	8094					0.91	1.15	1.32	1.04		0.0598	0.049	0.7482	0.3709	0.2377	0.5001	0.5377	0.5752	0.2883	0.5666	0.0332	0.0559	0.5977	0.4425		1.0145	1.1117	0.9727	0.8435		100	100	100	75		Lipid	Medium Chain Fatty Acid	925	111-14-8	3670	129.092
	1032			caprylate (8:0)	LC/MS neg	32492	C06423	HMDB00482	379					0.89	0.64	0.69	0.96		0.2694	0.1453	0.1893	0.1849	0.4592	0.6453	0.6773	0.6233	0.1495	0.4136	0.1951	0.1802	0.7921	0.5114		0.9323	1.0474	0.9704	1.5117		100	100	100	100		Lipid	Medium Chain Fatty Acid	932	124-07-2	4362	143.108
	1033			pelargonate (9:0)	LC/MS neg	12035	C01601	HMDB00847	8158					1.17	1.3	1.01	0.91		0.8874	0.3287	0.2642	0.2108	0.8552	0.7396	0.3573	0.4719	0.505	0.6883	0.8188	0.4362	0.9769	0.5618		1.1032	0.9433	1.2175	0.9366		100	63	100	88		Lipid	Medium Chain Fatty Acid	437	112-05-0	4798	157.123
	1034			caprate (10:0)	LC/MS neg	1642	C01571	HMDB00511	2969					1.08	0.78	0.93	1.28		0.5028	0.2159	0.4705	0.2772	0.2025	0.4985	0.6881	0.6252	0.1609	0.4284	0.6612	0.3802	0.1716	0.2124		1.2249	1.1349	0.9551	1.2263		100	100	100	100		Lipid	Medium Chain Fatty Acid	888	112-37-8	5090.7	171.139
	1037			laurate (12:0)	LC/MS neg	1645	C02679	HMDB00638	3893					1.06	0.75	0.94	1.32		0.3142	0.158	0.5378	0.3006	0.1717	0.4637	0.5863	0.5879	0.163	0.4284	0.7913	0.4297	0.0971	0.1547		1.2388	1.1688	0.9359	1.2433		100	100	100	100		Lipid	Medium Chain Fatty Acid	181	143-07-7	5300	199.17
	1040		Long Chain Fatty Acid	myristate (14:0)	LC/MS neg	1365	C06424	HMDB00806	11005					0.79	0.83	1.29	1.22		0.1369	0.0896	0.399	0.2553	0.8499	0.7396	0.6416	0.6063	0.4651	0.6655	0.3514	0.253	0.2335	0.2638		1.0308	1.3084	0.8458	1.0131		100	100	100	100		Lipid	Long Chain Fatty Acid	519	544-63-8	5440	227.202
	1041			myristoleate (14:1n5)	LC/MS neg	32418	C08322	HMDB02000	5281119					0.99	0.74	0.91	1.22		0.3512	0.1691	0.7736	0.3735	0.6662	0.7046	0.9188	0.6979	0.6116	0.742	0.7199	0.4027	0.3361	0.3349		1.1155	1.1274	0.9178	1.2361		100	100	100	100		Lipid	Long Chain Fatty Acid	100001198	544-64-9	5346.9	225.186
	1042			pentadecanoate (15:0)	LC/MS neg	1361	C16537	HMDB00826	13849					0.72	0.95	1.46	1.1		0.0519	0.0441	0.1798	0.1803	0.3591	0.566	0.1138	0.2546	0.7562	0.7962	0.0453	0.0666	0.4438	0.3816		1.0577	1.4774	0.963	1.0097		100	100	100	100		Lipid	Long Chain Fatty Acid	980	1002-84-2;10002-84-2	5521	241.217
	1043			palmitate (16:0)	LC/MS neg	1336	C00249	HMDB00220	985					1.07	1.06	1.17	1.19		0.1852	0.1115	0.3956	0.2538	0.8114	0.7353	0.4417	0.5249	0.6635	0.7715	0.436	0.2914	0.2677	0.2939		1.133	1.0591	0.954	0.9034		100	75	100	100		Lipid	Long Chain Fatty Acid	424	57-10-3	5618	255.233
	1044			palmitoleate (16:1n7)	LC/MS neg	33447	C08362	HMDB03229	445638					0.68	0.8	1.65	1.39		0.0265	0.0267	0.2953	0.2206	0.9481	0.7681	0.4301	0.5174	0.485	0.6787	0.0997	0.116	0.1187	0.1714		1.142	1.6856	0.8194	1.0211		100	100	100	100		Lipid	Long Chain Fatty Acid	452	373-49-9	5475	253.217
	1046			margarate (17:0)	LC/MS neg	1121		HMDB02259	10465					0.47	1.1	2.78	1.19		0.0145	0.0163	0.4552	0.2732	0.1661	0.4531	0.1346	0.2714	0.642	0.7608	0.0081	0.0212	0.4095	0.3686		1.1785	2.4993	0.9886	0.8989		100	100	100	100		Lipid	Long Chain Fatty Acid	891	506-12-7	5731	269.249
	1047			10-heptadecenoate (17:1n7)	LC/MS neg	33971		HMDB60038	5312435					0.62	0.9	1.78	1.23		0.0396	0.0356	0.284	0.2167	0.5705	0.6832	0.2486	0.3838	0.7168	0.7916	0.0635	0.0825	0.272	0.2965		1.1424	1.8339	0.9305	1.0311		100	100	100	100		Lipid	Long Chain Fatty Acid	100001278	29743-97-3	5555	267.233
	1048			stearate (18:0)	LC/MS neg	1358	C01530	HMDB00827	5281					0.72	1.13	1.64	1.04		0.0828	0.0618	0.8692	0.3958	0.2086	0.4985	0.3129	0.4364	0.4347	0.6537	0.0376	0.0591	0.7201	0.4839		1.04	1.4502	0.9998	0.8845		100	100	100	100		Lipid	Long Chain Fatty Acid	439	57-11-4	5872	283.264
	1056			nonadecanoate (19:0)	LC/MS neg	1356	C16535	HMDB00772	12591					0.5	1.02	1.88	0.91		0.313	0.1579	0.3751	0.2477	0.2437	0.5055	0.1502	0.2913	0.8392	0.842	0.128	0.1327	0.9088	0.5459		0.9687	1.9566	1.0613	1.042		100	100	100	100		Lipid	Long Chain Fatty Acid	892	646-30-0	6068	297.28
	1057			10-nonadecenoate (19:1n9)	LC/MS neg	33972		HMDB13622	5312513					0.39	0.99	2.6	1.04		0.1016	0.0729	0.2427	0.2064	0.258	0.5106	0.108	0.2447	0.9783	0.8622	0.0538	0.0751	0.7064	0.4782		1.0831	2.747	1.0429	1.0548		100	100	100	100		Lipid	Long Chain Fatty Acid	100001277	73033-09-7	5780	295.264
	1059			arachidate (20:0)	LC/MS neg	1118	C06425	HMDB02212	10467					0.53	1	1.4	0.73		0.9364	0.3393	0.1536	0.1681	0.2284	0.5001	0.0667	0.1957	0.8691	0.8425	0.4226	0.2886	0.3615	0.3459		0.8659	1.6404	1.1788	1.1745		100	100	100	100		Lipid	Long Chain Fatty Acid	893	506-30-9	6295	311.296
	1062			eicosenoate (20:1)	LC/MS neg	33587		HMDB02231	5282768					0.6	0.83	1.58	1.13		0.3168	0.1586	0.2953	0.2206	0.8541	0.7396	0.3835	0.4905	0.5384	0.7012	0.4015	0.2797	0.5603	0.4279		1.0718	1.7967	0.951	1.1403		100	100	100	100		Lipid	Long Chain Fatty Acid	100001335		5950	309.28
	1066			erucate (22:1n9)	LC/MS neg	1552	C08316	HMDB02068	5281116					0.95	0.67	0.76	1.08		0.7894	0.3046	0.4748	0.2777	0.6084	0.6951	0.8851	0.6908	0.387	0.6206	0.5819	0.3511	0.8618	0.5407		1.2348	1.3015	1.1453	1.7142		100	100	100	100		Lipid	Long Chain Fatty Acid	1087	112-86-7	6355.6	337.311
	1073			oleate/vaccenate (18:1)	LC/MS neg	52285								0.64	0.99	1.81	1.17		0.0337	0.0318	0.3846	0.2507	0.3492	0.5611	0.2049	0.3433	0.9615	0.8622	0.0323	0.0548	0.3727	0.3476		1.1232	1.7567	0.9569	0.9682		100	100	100	100		Lipid	Long Chain Fatty Acid	100008930		5655	281.249
	1076		Polyunsaturated Fatty Acid (n3 and n6)	stearidonate (18:4n3)	LC/MS neg	33969	C16300	HMDB06547	5312508					0.47	0.83	1.9	1.08		0.1384	0.0898	0.1255	0.1504	0.5309	0.6683	0.1287	0.2649	0.5095	0.6895	0.1379	0.1374	0.5338	0.417		1.1036	2.3364	1.0224	1.2271		100	100	100	100		Lipid	Polyunsaturated Fatty Acid (n3 and n6)	100001229	111174-40-4	5395	275.202
	1077			eicosapentaenoate (EPA; 20:5n3)	LC/MS neg	18467	C06428	HMDB01999	446284					0.33	1.05	4.5	1.42		0.0021	0.0037	0.2665	0.2112	0.1133	0.4108	0.0603	0.1853	0.7259	0.7916	0.0014	0.0062	0.2271	0.2581		1.3116	3.9584	0.9227	0.8787		100	100	100	100		Lipid	Polyunsaturated Fatty Acid (n3 and n6)	2050	10-2005-9;10417-94-4	5450	301.217
	1078			docosapentaenoate (n3 DPA; 22:5n3)	LC/MS neg	32504	C16513	HMDB01976	6441454					0.31	1.4	4.84	1.08		0.008	0.0105	0.16	0.1702	0.0581	0.3334	0.0224	0.1019	0.7093	0.7905	0.002	0.008	0.54	0.4198		1.1505	3.6903	1.0656	0.7628		100	100	100	100		Lipid	Polyunsaturated Fatty Acid (n3 and n6)	100001181	2234-74-4	5571	329.249
	1079			docosahexaenoate (DHA; 22:6n3)	LC/MS neg	44675	C06429	HMDB02183	445580					0.4	1.06	2.9	1.09		0.0305	0.0295	0.1459	0.1637	0.1424	0.4374	0.0426	0.1519	0.9924	0.8622	0.0122	0.0294	0.5903	0.441		1.0683	2.7006	0.9835	0.9316		100	100	100	100		Lipid	Polyunsaturated Fatty Acid (n3 and n6)	100000665	6217-54-5	5525	327.233
	1080			docosatrienoate (22:3n3)	LC/MS neg	32417	C16534	HMDB02823	5312556					0.37	1.28	3.22	0.93		0.1204	0.0825	0.4397	0.2688	0.1771	0.4697	0.1364	0.2717	0.6742	0.7743	0.0437	0.0647	0.879	0.543		1.122	3.0315	1.208	0.9404		100	100	100	100		Lipid	Polyunsaturated Fatty Acid (n3 and n6)	100001195	59708-86-0	5823	333.28
	1083			linoleate (18:2n6)	LC/MS neg	1105	C01595	HMDB00673	5280450					0.63	0.97	1.8	1.17		0.0172	0.0187	0.2594	0.2097	0.26	0.5106	0.115	0.2546	0.9992	0.8622	0.0146	0.0321	0.3366	0.3349		1.1081	1.7454	0.9441	0.9699		100	100	100	100		Lipid	Polyunsaturated Fatty Acid (n3 and n6)	180	60-33-3	5535	279.233
	1085			linolenate [alpha or gamma; (18:3n3 or 6)]	LC/MS neg	34035	C06426	HMDB03073	5280934					0.55	0.89	1.99	1.23		0.0363	0.0335	0.2143	0.1979	0.5196	0.6677	0.1848	0.3267	0.6652	0.7715	0.0534	0.075	0.2832	0.3047		1.1205	2.0526	0.9143	1.0325		100	100	100	100		Lipid	Polyunsaturated Fatty Acid (n3 and n6)	100001337		5450	277.217
	1087			dihomo-linolenate (20:3n3 or n6)	LC/MS neg	35718	C03242	HMDB02925	5280581					0.49	1.16	2.82	1.2		0.0104	0.0128	0.3292	0.2321	0.1416	0.4374	0.0873	0.2172	0.7161	0.7916	0.0055	0.0163	0.3904	0.3557		1.1689	2.3663	0.9738	0.8403		100	100	100	100		Lipid	Polyunsaturated Fatty Acid (n3 and n6)	100001739	17046-59-2	5596	305.249
	1088			arachidonate (20:4n6)	LC/MS neg	1110	C00219	HMDB01043	444899					0.93	1.03	1.56	1.42		0.0038	0.0058	0.8715	0.3958	0.8399	0.7393	0.9772	0.7122	0.7971	0.8181	0.0247	0.0452	0.0463	0.0934		1.2624	1.354	0.8882	0.8659		100	100	100	100		Lipid	Polyunsaturated Fatty Acid (n3 and n6)	229	506-32-1	5535	303.233
	1089			adrenate (22:4n6)	LC/MS neg	32980	C16527	HMDB02226	5497181					0.54	1.18	3.4	1.55		0.0085	0.0109	0.408	0.2575	0.2546	0.5087	0.1677	0.309	0.821	0.8317	0.0087	0.0223	0.2487	0.2778		1.6237	3.0081	1.0444	0.886		100	100	100	100		Lipid	Polyunsaturated Fatty Acid (n3 and n6)	100001193	2091-25-0	5678	331.264
	1090			docosapentaenoate (n6 DPA; 22:5n6)	LC/MS neg	37478	C16513	HMDB01976	6441454					0.4	1.12	3.01	1.07		0.048	0.0418	0.1716	0.1749	0.1386	0.4374	0.0478	0.1615	0.9321	0.8622	0.0169	0.0355	0.7039	0.4777		1.1117	2.7817	1.0342	0.9247		100	100	100	100		Lipid	Polyunsaturated Fatty Acid (n3 and n6)	100001580	25182-74-5	5624.5	329.249
	1091			docosadienoate (22:2n6)	LC/MS neg	32415	C16533	HMDB61714	5282807					0.44	1.04	1.96	0.83		0.4944	0.2159	0.3037	0.2232	0.2952	0.5322	0.146	0.2846	0.9894	0.8622	0.2238	0.1988	0.7931	0.5114		0.9781	2.2159	1.176	1.1326		100	100	100	100		Lipid	Polyunsaturated Fatty Acid (n3 and n6)	100001182	7370-49-2	6034	335.296
	1092			dihomo-linoleate (20:2n6)	LC/MS neg	17805	C16525	HMDB05060	6439848					0.37	1.11	3.18	1.06		0.0655	0.0518	0.2373	0.2044	0.2101	0.4985	0.0892	0.2183	0.958	0.8622	0.0316	0.054	0.6574	0.4654		1.145	3.1028	1.0781	0.9753		100	100	100	100		Lipid	Polyunsaturated Fatty Acid (n3 and n6)	1231	2091-39-6	5730	307.264
	1094			mead acid (20:3n9)	LC/MS neg	35174		HMDB10378	5312531					0.56	0.96	2.29	1.33		0.0156	0.0173	0.4214	0.2608	0.3383	0.5547	0.216	0.3559	0.9117	0.854	0.0181	0.0374	0.2674	0.2939		1.1977	2.1432	0.8986	0.9364		100	100	100	100		Lipid	Polyunsaturated Fatty Acid (n3 and n6)	100001472	20590-32-3	5650	305.249
	1142		Fatty Acid, Branched	13-methylmyristate	LC/MS neg	38293			151014					1.13	0.77	0.7	1.03		0.4005	0.1858	0.7405	0.369	0.1415	0.4374	0.4117	0.512	0.2021	0.4812	0.1054	0.1197	0.6447	0.4615		1.1353	1.0023	1.1037	1.4374		100	88	100	100		Lipid	Fatty Acid, Branched	100002344	2485-71-4	5499	241.217
	1145			15-methylpalmitate	LC/MS neg	38768			17903417					0.64	0.88	1.51	1.09		0.1329	0.0884	0.2273	0.2004	0.5029	0.6617	0.1869	0.3267	0.6973	0.7859	0.1266	0.132	0.5438	0.4207		0.9872	1.5425	0.9017	1.022		100	100	100	100		Lipid	Fatty Acid, Branched	100002945		5695	269.249
	1148			17-methylstearate	LC/MS neg	38296			3083779					0.5	0.99	1.84	0.93		0.2815	0.1494	0.4424	0.269	0.2234	0.5001	0.1634	0.3066	0.7442	0.7916	0.1087	0.1199	0.9179	0.5483		0.9159	1.8368	0.9826	0.9965		100	100	100	100		Lipid	Fatty Acid, Branched	100002356	2724-59-6	5993	297.28
	1156		Fatty Acid, Dicarboxylate	dimethylmalonic acid	LC/MS polar	42978		HMDB02001	11686					1.96	0.77	0.45	1.14		0.0783	0.0598	0.2836	0.2167	0.023	0.2311	0.0197	0.0928	0.3615	0.612	0.0057	0.0169	0.6858	0.4772		1.0567	0.5403	0.9293	1.1996		75	50	100	88		Lipid	Fatty Acid, Dicarboxylate	100004251	595-46-0	2702	131.035
	1159			2-hydroxyglutarate	LC/MS polar	37253	C02630	HMDB00606	43					2.42	0.87	0.76	2.13		0.1025	0.0731	0.0287	0.0611	0.0004	0.0203	0.0001	0.0022	0.2389	0.5224	0.112	0.1219	0.0004	0.0026		1.9133	0.7909	0.8968	1.0352		100	100	100	100		Lipid	Fatty Acid, Dicarboxylate	100002070	40951-21-1	3352.8	147.03
	1162			2-hydroxyadipate	LC/MS polar	31934	C02360	HMDB00321	193530					3.09	0.98	0.55	1.73		0.3521	0.1691	0.608	0.3276	0.2479	0.5087	0.2397	0.3816	0.6436	0.7609	0.1439	0.1423	0.8698	0.5415		1.1776	0.3813	0.6798	0.6954		25	13	25	63		Lipid	Fatty Acid, Dicarboxylate	100001153	18294-85-4	3000	161.046
	1163			3-methyladipate	LC/MS polar	36749		HMDB00555	12292					1.97	1.04	0.68	1.28		0.4343	0.1965	0.0913	0.126	0.1921	0.4879	0.0377	0.1428	0.7728	0.8045	0.1433	0.1422	0.7038	0.4777		1.1219	0.5694	0.874	0.8402		50	13	75	63		Lipid	Fatty Acid, Dicarboxylate	100001765	3058-01-03	2865	159.066
	1166			pimelate (heptanedioate)	LC/MS polar	15704	C02656	HMDB00857	385					2.23	0.99	0.61	1.37		0.36	0.1725	0.3823	0.2507	0.3486	0.5611	0.2037	0.3433	0.9633	0.8622	0.1936	0.18	0.9874	0.5669		1.07	0.4792	0.7795	0.7909		38	13	75	50		Lipid	Fatty Acid, Dicarboxylate	100000101	111-16-0	2745	159.066
	1168			suberate (octanedioate)	LC/MS neg	15730	C08278	HMDB00893	10457					0.59	0.86	0.93	0.64		0.2599	0.1405	0.0892	0.1259	0.358	0.566	0.067	0.1957	0.5637	0.7239	0.88	0.4598	0.1516	0.1963		0.604	1.0183	0.9432	1.0932		75	88	88	75		Lipid	Fatty Acid, Dicarboxylate	100000016	505-48-6	804.3	173.082
	1171			azelate (nonanedioate)	LC/MS neg	18362	C08261	HMDB00784	2266					1.03	0.61	0.68	1.14		0.2424	0.134	0.4151	0.2592	0.0895	0.381	0.5154	0.5665	0.0781	0.3116	0.046	0.0673	0.6927	0.4777		1.0473	1.0166	0.9167	1.4908		100	75	100	100		Lipid	Fatty Acid, Dicarboxylate	2029	123-99-9	1276	187.098
	1176			tetradecanedioate	LC/MS neg	35669		HMDB00872	13185					0.96	0.7	0.94	1.29		0.2399	0.1336	0.088	0.1249	0.1061	0.3974	0.9451	0.705	0.0217	0.1568	0.7427	0.4104	0.052	0.1005		1.0947	1.1384	0.8475	1.2131		100	100	100	100		Lipid	Fatty Acid, Dicarboxylate	100001613	821-38-5	4000	257.176
	1177			hexadecanedioate	LC/MS neg	35678	C19615	HMDB00672	10459					0.94	0.72	0.97	1.26		0.3351	0.1633	0.2616	0.2099	0.2871	0.5294	0.9662	0.7108	0.1259	0.3767	0.9417	0.4774	0.1552	0.1993		1.0961	1.1653	0.869	1.2049		100	100	100	100		Lipid	Fatty Acid, Dicarboxylate	100001614	505-54-4	4615	285.207
	1178			octadecanedioate	LC/MS neg	36754		HMDB00782	70095					0.95	0.81	1.05	1.24		0.1273	0.0855	0.3936	0.2538	0.6053	0.6951	0.8097	0.6609	0.3344	0.5944	0.4645	0.301	0.1498	0.1947		1.0614	1.1175	0.8583	1.0602		100	100	100	100		Lipid	Fatty Acid, Dicarboxylate	100001615	871-70-5	5043	313.238
	1179			eicosanodioate	LC/MS neg	39831			75502					0.98	0.74	0.5	0.66		6.1505e-05	0.0002	0.2276	0.2004	0.2678	0.5199	0.9425	0.705	0.1057	0.3556	0.0003	0.002	0.0173	0.0473		0.8362	0.8558	1.2595	1.708		100	100	100	100		Lipid	Fatty Acid, Dicarboxylate	100002951	2424-92-2	5200.9	341.27
	1212		Fatty Acid, Amino	2-aminoheptanoate	LC/MS pos early	43761			227939					0.71	1.14	0.64	0.4		3.0947e-05	0.0001	0.5433	0.3006	0.0654	0.3454	0.0841	0.2154	0.365	0.6138	0.0402	0.0618	4.0319e-05	0.0005		0.5859	0.8207	1.4728	1.2889		100	100	100	100		Lipid	Fatty Acid, Amino	100004542	1115-90-8	3160	146.118
	1225		Fatty Acid Synthesis	malonylcarnitine	LC/MS pos early	37059		HMDB02095	22833583					1.08	0.91	0.79	0.94		0.3859	0.1809	0.8976	0.4032	0.7425	0.7243	0.8875	0.6908	0.7465	0.7916	0.3984	0.2783	0.7008	0.4777		0.9121	0.8414	0.9675	1.0654		75	88	100	75		Lipid	Fatty Acid Synthesis	100001526	853728-01-5	2086	248.113
	1226			malonate	LC/MS polar	15872	C00383	HMDB00691	867					1.37	1.01	0.86	1.17		0.7984	0.3069	0.0789	0.1167	0.0683	0.3469	0.0137	0.0829	0.9596	0.8622	0.2565	0.2146	0.1389	0.1881		1.2163	0.8874	1.0385	1.0331		100	100	100	100		Lipid	Fatty Acid Synthesis	818	141-82-2;26522-22-85-0	3447	103.004
	1239		Fatty Acid Metabolism (also BCAA Metabolism)	butyrylcarnitine	LC/MS pos early	32412	C02862	HMDB02013	439829					1.04	0.98	0.62	0.66		0.0002	0.0006	0.7896	0.3789	0.6748	0.7046	0.6277	0.6031	0.9137	0.854	0.0028	0.0105	0.0121	0.0351		0.8437	0.808	1.2736	1.2987		100	100	100	100		Lipid	Fatty Acid Metabolism (also BCAA Metabolism)	100001054	25576-40-3	2860	232.154
	1240			butyrylglycine	LC/MS neg	31850		HMDB00808	88412					1.31	1.27	1.09	1.13		0.4224	0.192	0.0718	0.1123	0.6549	0.7046	0.3241	0.438	0.1116	0.3629	0.3783	0.2662	0.7996	0.5135		1.2703	0.97	1.1258	0.8866		100	100	100	100		Lipid	Fatty Acid Metabolism (also BCAA Metabolism)	100001151	20208-73-5	1470	144.067
	1242			propionylcarnitine	LC/MS pos early	32452	C03017	HMDB00824	107738					1.05	1.05	0.62	0.62		2.2553e-05	9.7035e-05	0.6093	0.3276	0.9563	0.7697	0.6889	0.6252	0.7466	0.7916	0.0011	0.0053	0.0014	0.0069		0.8391	0.8015	1.3568	1.2887		100	100	100	100		Lipid	Fatty Acid Metabolism (also BCAA Metabolism)	100001162	17298-37-2	2590	218.139
	1243			propionylglycine	LC/MS neg	31932		HMDB00783	98681					1.17	1.03	0.8	0.91		0.217	0.1253	0.3403	0.2329	0.4813	0.6521	0.2438	0.3816	0.8574	0.8425	0.1732	0.1643	0.7006	0.4777		1.0468	0.8936	1.149	1.1125		100	100	100	100		Lipid	Fatty Acid Metabolism (also BCAA Metabolism)	100001150	21709-90-0	960	130.051
	1245			methylmalonate (MMA)	LC/MS polar	1496	C02170	HMDB00202	487					1.59	0.92	0.48	0.84		0.0486	0.0418	0.494	0.2826	0.0672	0.3454	0.0769	0.2093	0.3991	0.6255	0.0091	0.0229	0.912	0.5468		1.2576	0.7909	1.5026	1.6345		100	100	100	100		Lipid	Fatty Acid Metabolism (also BCAA Metabolism)	418	516-05-2	3078.4	117.019
	1248		Fatty Acid Metabolism(Acyl Glycine)	hexanoylglycine	LC/MS neg	35436		HMDB00701	99463					1.86	0.59	0.54	1.7		0.51	0.2185	0.2179	0.1998	0.097	0.389	0.0444	0.155	0.7493	0.7922	0.4642	0.301	0.1029	0.158		1.2556	0.6763	0.7385	1.2604		100	50	63	25		Lipid	Fatty Acid Metabolism(Acyl Glycine)	100001527	24003-67-6	2900	172.098
	1251			N-palmitoyl glycine	LC/MS neg	42092			151008					2.47	1.92	1.01	1.3		0.5817	0.2402	0.0005	0.0036	0.579	0.6832	0.0035	0.0349	0.0237	0.1616	0.9977	0.4885	0.4355	0.38		1.3756	0.557	1.0592	0.5513		88	50	100	75		Lipid	Fatty Acid Metabolism(Acyl Glycine)	100003686	2441-41-0	5580	312.254
	1256		Fatty Acid Metabolism(Acyl Carnitine)	acetylcarnitine	LC/MS pos early	32198	C02571	HMDB00201	1					0.89	1.4	1.2	0.76		0.8424	0.3178	0.2722	0.2116	0.0448	0.3043	0.4937	0.5499	0.0306	0.1786	0.1148	0.1233	0.1898	0.2264		0.9456	1.0569	1.239	0.8842		100	100	100	100		Lipid	Fatty Acid Metabolism(Acyl Carnitine)	100000802	5080-50-2	2282	204.123
	1257			3-hydroxybutyrylcarnitine (1)	LC/MS pos early	43264		HMDB13127	53481617					0.62	1.26	1.96	0.97		0.0085	0.0109	0.4182	0.2594	0.0106	0.1514	0.1862	0.3267	0.0178	0.1501	0.0005	0.0029	0.9471	0.5545		1.0143	1.6285	1.0481	0.831		100	100	100	100		Lipid	Fatty Acid Metabolism(Acyl Carnitine)	100003926		2400	248.149
	1258			3-hydroxybutyrylcarnitine (2)	LC/MS pos early	52984								0.67	1.43	1.35	0.63		0.7719	0.3013	0.8146	0.3831	0.0042	0.0909	0.0511	0.1671	0.0248	0.1664	0.0555	0.0763	0.0227	0.0589		0.8783	1.3119	1.3963	0.9751		100	100	100	100		Lipid	Fatty Acid Metabolism(Acyl Carnitine)	100009271		2340	248.149
	1260			hexanoylcarnitine	LC/MS pos early	32328		HMDB00705	6426853					1.14	1.04	0.7	0.77		0.0767	0.059	0.235	0.2036	0.827	0.7353	0.4884	0.5485	0.3192	0.5843	0.2624	0.2152	0.1566	0.1993		1.025	0.8968	1.3393	1.2873		100	100	100	100		Lipid	Fatty Acid Metabolism(Acyl Carnitine)	100000781	6920-35-0	3308	260.186
	1261			octanoylcarnitine	LC/MS pos late	33936	C02838	HMDB00791	123701					1.22	0.98	0.76	0.95		0.3344	0.1633	0.246	0.2068	0.6272	0.7027	0.2459	0.3835	0.6275	0.7527	0.3064	0.234	0.731	0.4858		1.0689	0.8735	1.1233	1.1438		100	100	100	100		Lipid	Fatty Acid Metabolism(Acyl Carnitine)	100001247	3671-77-0	950	288.217
	1263			decanoylcarnitine	LC/MS pos late	33941		HMDB00651	10245190					1.12	0.92	0.89	1.09		0.6968	0.279	0.5941	0.3222	0.5621	0.6823	0.4327	0.5174	0.9734	0.8622	0.8924	0.4626	0.4939	0.4002		1.0988	0.977	1.0076	1.0972		100	100	100	100		Lipid	Fatty Acid Metabolism(Acyl Carnitine)	100001251	1492-27-9	1130	316.248
	1265			cis-4-decenoyl carnitine	LC/MS pos late	38178								1.09	0.95	0.75	0.86		0.0831	0.0618	0.7293	0.3664	0.7844	0.7328	0.6616	0.6151	0.959	0.8622	0.1537	0.1499	0.2913	0.3053		0.972	0.8923	1.1319	1.1901		100	100	100	100		Lipid	Fatty Acid Metabolism(Acyl Carnitine)	100002259	98930-66-6	1057	314.233
	1266			laurylcarnitine	LC/MS pos late	34534		HMDB02250	10427569					1.06	0.99	0.99	1.06		0.4471	0.2005	0.4858	0.2825	0.9503	0.7681	0.6526	0.6105	0.5908	0.7335	0.5601	0.3446	0.6205	0.451		1.0859	1.0214	1.0205	1.0332		100	100	100	100		Lipid	Fatty Acid Metabolism(Acyl Carnitine)	100001392	25518-54-1	1235	344.28
	1267			myristoylcarnitine	LC/MS pos late	33952		HMDB05066	53477791					1.07	0.92	1.15	1.33		0.0107	0.013	0.7449	0.3705	0.6742	0.7046	0.5984	0.5888	0.9462	0.8622	0.1134	0.1222	0.0336	0.0758		1.1659	1.0939	0.8793	0.9533		100	100	100	100		Lipid	Fatty Acid Metabolism(Acyl Carnitine)	100001270	18822-89-4	1350	372.311
	1269			palmitoylcarnitine	LC/MS pos late	44681	C02990	HMDB00222	461					0.88	0.86	1.41	1.43		0.001	0.002	0.3907	0.2528	0.9194	0.7597	0.4967	0.5517	0.5906	0.7335	0.0126	0.03	0.0177	0.048		1.1618	1.327	0.8142	0.942		100	100	100	100		Lipid	Fatty Acid Metabolism(Acyl Carnitine)	100000776	6865-14-1	1425	400.342
	1270			stearoylcarnitine	LC/MS pos late	34409		HMDB00848	6426855					0.94	0.78	1.14	1.38		0.0095	0.0119	0.1694	0.1749	0.3669	0.5669	0.7298	0.6339	0.111	0.3629	0.1973	0.181	0.0141	0.0399		1.1873	1.2599	0.8632	1.1032		100	100	100	100		Lipid	Fatty Acid Metabolism(Acyl Carnitine)	100001391	18822-91-8	1485	428.373
	1271			linoleoylcarnitine*	LC/MS pos late	46223		HMDB06469	6450015					1.02	0.94	1.2	1.31		0.0436	0.0387	0.5399	0.3006	0.8084	0.7353	0.7924	0.6592	0.5455	0.7051	0.1065	0.1197	0.197	0.2303		1.2041	1.177	0.9214	0.9791		100	100	100	100		Lipid	Fatty Acid Metabolism(Acyl Carnitine)	100003151	36816-10-1	1430	424.342
	1272			oleoylcarnitine	LC/MS pos late	35160		HMDB05065	6441392;53477789					0.98	0.87	1.23	1.39		0.0233	0.0245	0.773	0.3735	0.8652	0.7413	0.933	0.7005	0.746	0.7916	0.0797	0.1003	0.1263	0.1792		1.2531	1.2736	0.9031	1.0387		100	100	100	100		Lipid	Fatty Acid Metabolism(Acyl Carnitine)	100001501	38677-66-6	1423	426.358
	1274			myristoleoylcarnitine*	LC/MS pos late	48182								1.06	0.8	0.96	1.26		0.1627	0.1028	0.9794	0.4306	0.7306	0.719	0.7935	0.6592	0.8217	0.8317	0.449	0.2972	0.2182	0.2514		1.1456	1.0853	0.9108	1.1348		100	100	100	88		Lipid	Fatty Acid Metabolism(Acyl Carnitine)	100006051	889848-55-9	1316	370.295
	1279		Carnitine Metabolism	deoxycarnitine	LC/MS pos early	36747	C01181	HMDB01161	134					1.17	1.64	1.14	0.81		0.7614	0.2978	0.0007	0.0046	0.0838	0.3796	0.1659	0.3079	0.0005	0.0423	0.3023	0.2321	0.1489	0.1947		1.0766	0.9201	1.325	0.8085		100	100	100	100		Lipid	Carnitine Metabolism	100001662	6249-56-5	2052	146.118
	1280			carnitine	LC/MS pos early	15500	C00318	HMDB00062	10917					0.97	1.14	0.9	0.77		1.4146e-05	6.5012e-05	0.1661	0.1732	0.037	0.2795	0.5912	0.5879	0.0164	0.1461	0.0394	0.0608	1.3686e-05	0.0002		0.8993	0.9293	1.1724	1.0319		100	100	100	100		Lipid	Carnitine Metabolism	100000007	461-05-2	1978	162.112
	1283		Ketone Bodies	acetoacetate	LC/MS pos early	33963	C00164	HMDB00060	96					1.15	1.04	1.53	1.69		0.013	0.015	0.592	0.3218	0.7838	0.7328	0.8526	0.6818	0.5671	0.7245	0.0476	0.0689	0.1041	0.158		1.5992	1.3958	0.9478	0.9103		100	100	100	100		Lipid	Ketone Bodies	1218	3483-11-02	1062	103.039
	1285			3-hydroxybutyrate (BHBA)	LC/MS polar	542	C01089	HMDB00357	441					0.85	1.07	1.29	1.02		0.0817	0.0618	0.3093	0.2248	0.2058	0.4985	0.8555	0.6827	0.1105	0.3629	0.0368	0.0581	0.7207	0.4839		1.1287	1.3295	1.1053	1.0285		100	100	100	100		Lipid	Ketone Bodies	254	625-72-9	1443.3	103.04
	1289		Fatty Acid, Monohydroxy	2-hydroxyoctanoate	LC/MS neg	22036		HMDB02264	94180					1.08	1.23	0.81	0.71		0.0639	0.0511	0.3881	0.2522	0.7595	0.7293	0.6912	0.6252	0.4088	0.6343	0.2617	0.2152	0.1247	0.1777		0.7883	0.729	1.1061	0.9002		38	13	50	50		Lipid	Fatty Acid, Monohydroxy	100000743	617-73-2	3736.8	159.103
	1290			2-hydroxydecanoate	LC/MS neg	42489			21488					1.11	1	0.69	0.76		0.0058	0.0082	0.5426	0.3006	0.9449	0.7681	0.6313	0.605	0.702	0.7864	0.0392	0.0608	0.0483	0.097		0.944	0.853	1.2402	1.2398		100	100	100	100		Lipid	Fatty Acid, Monohydroxy	100004089	5393-81-7	4840	187.134
	1292			2-hydroxypalmitate	LC/MS neg	35675		HMDB31057	92836					1.01	1.41	1.52	1.09		0.0101	0.0126	0.0692	0.11	0.1186	0.4128	0.8445	0.678	0.0197	0.1531	0.0045	0.0146	0.4241	0.3775		1.172	1.1613	1.0731	0.7629		100	100	100	100		Lipid	Fatty Acid, Monohydroxy	100001579	764-67-0	5511.2	271.228
	1293			2-hydroxystearate	LC/MS neg	17945	C03045		69417					0.84	1.19	1.56	1.11		0.0153	0.0171	0.8748	0.3962	0.1509	0.4374	0.3594	0.473	0.2572	0.5433	0.0077	0.0205	0.4411	0.3816		1.1179	1.3238	1.0096	0.8476		100	100	100	100		Lipid	Fatty Acid, Monohydroxy	1239	629-22-1	5695	299.259
	1296			3-hydroxyoctanoate	LC/MS neg	22001		HMDB01954	26613					1.01	0.93	0.82	0.88		0.2852	0.1506	0.8071	0.3822	0.9948	0.7766	0.8592	0.6828	0.8665	0.8425	0.4447	0.2965	0.4502	0.3822		0.9918	0.9832	1.1252	1.2041		100	100	100	100		Lipid	Fatty Acid, Monohydroxy	100000773	88930-08-9	3446	159.103
	1297			3-hydroxydecanoate	LC/MS neg	22053		HMDB02203	26612					0.88	0.87	0.98	1		0.8719	0.3241	0.4904	0.2826	0.8673	0.7413	0.5446	0.5753	0.7105	0.7905	0.9967	0.4885	0.8165	0.5199		0.9166	1.0385	0.9202	1.0611		100	100	100	100		Lipid	Fatty Acid, Monohydroxy	100000997	5561-87-5	4634.7	187.134
	1299			3-hydroxylaurate	LC/MS neg	32457		HMDB00387	94216					0.98	0.91	0.98	1.05		0.846	0.3181	0.7205	0.3642	0.7216	0.7144	0.9992	0.7125	0.614	0.742	0.6972	0.3947	0.9085	0.5459		0.9922	1.0174	0.9492	1.0383		100	100	100	100		Lipid	Fatty Acid, Monohydroxy	100001112	53941-38-1	5175	215.165
	1304			5-hydroxyhexanoate	LC/MS neg	31938		HMDB00525	170748					0.94	1.75	1.21	0.65		0.2407	0.1336	0.0473	0.0848	0.0753	0.3695	0.8734	0.6903	0.0098	0.1114	0.6499	0.3779	0.04	0.0855		0.6579	0.6988	1.0116	0.5789		38	13	75	25		Lipid	Fatty Acid, Monohydroxy	100001148	44843-89-2	1267	131.071
	1311			16-hydroxypalmitate	LC/MS neg	39609	C18218	HMDB06294	10466					0.89	0.86	1.31	1.35		0.0363	0.0335	0.9025	0.4039	0.9896	0.7766	0.9237	0.6993	0.9383	0.8622	0.1289	0.1332	0.1333	0.1861		1.1954	1.3423	0.8823	1.0244		100	100	100	100		Lipid	Fatty Acid, Monohydroxy	100002953	506-13-8	5236.2	271.228
	1317			13-HODE + 9-HODE	LC/MS neg	37752			43013					0.67	0.75	0.81	0.72		0.2197	0.1261	0.1914	0.1853	0.9179	0.7597	0.3164	0.4378	0.3901	0.6232	0.4224	0.2886	0.3447	0.3374		0.8593	1.2805	1.1857	1.5757		100	100	100	100		Lipid	Fatty Acid, Monohydroxy	100002196		5275	295.228
	1330		Fatty Acid, Dihydroxy	12,13-DiHOME	LC/MS neg	38395	C14829	HMDB04705	10236635					1.18	0.77	0.89	1.37		0.8188	0.3113	0.7931	0.3793	0.4502	0.6388	0.7258	0.6339	0.4722	0.6715	0.7082	0.3985	0.4866	0.3983		1.1689	0.9902	0.8546	1.1075		100	100	100	100		Lipid	Fatty Acid, Dihydroxy	62	263399-35-5	5137	313.238
	1331			9,10-DiHOME	LC/MS neg	38399	C14828	HMDB04704	9966640					0.99	0.96	1.13	1.16		0.3064	0.1562	0.6876	0.3544	0.8172	0.7353	0.6546	0.6105	0.9035	0.8519	0.5721	0.3476	0.3749	0.3481		1.1179	1.1315	0.9626	1.0017		100	100	100	100		Lipid	Fatty Acid, Dihydroxy	179	263399-34-4	5180	313.238
	1412		Endocannabinoid	oleoyl ethanolamide	LC/MS neg	38102		HMDB02088	5283454					0.81	1.34	2.22	1.35		0.0039	0.006	0.452	0.2732	0.3769	0.5804	0.9246	0.6993	0.2502	0.5337	0.008	0.021	0.1238	0.1773		1.1886	1.4654	0.8808	0.6597		100	100	100	100		Lipid	Endocannabinoid	1137	11-58-0;111-58-0	6200	324.291
	1415			palmitoyl ethanolamide	LC/MS neg	38165	C16512	HMDB02100	4671					0.78	1.36	2.08	1.19		0.0037	0.0057	0.5294	0.2983	0.1093	0.4058	0.4779	0.5474	0.1165	0.3639	0.002	0.008	0.2923	0.3054		1.1797	1.5181	0.994	0.7289		100	100	100	100		Lipid	Endocannabinoid	1489	544-31-0	6100	298.275
	1423			N-stearoyltaurine	LC/MS neg	39730			168274					0.85	1.32	2.1	1.35		0.0102	0.0126	0.6043	0.3263	0.5596	0.6823	0.9629	0.7108	0.4372	0.6537	0.0251	0.0456	0.1369	0.1879		1.2658	1.4977	0.936	0.7117		100	88	88	88		Lipid	Endocannabinoid	100003240	63155-80-6	5782	390.268
	1424			N-palmitoyltaurine	LC/MS neg	39835								1.17	1.41	1.32	1.09		0.2384	0.1332	0.3142	0.2263	0.6905	0.7047	0.6632	0.6152	0.3216	0.5843	0.2655	0.2161	0.575	0.4341		0.8586	0.7331	0.7851	0.5563		50	50	38	38		Lipid	Endocannabinoid	100003239	83982-06-3	5560	362.237
	1428		Inositol Metabolism	myo-inositol	LC/MS polar	1124	C00137	HMDB00211	892					1.19	1.23	0.93	0.9		0.4207	0.192	0.0961	0.1308	0.7658	0.7293	0.3235	0.438	0.1637	0.4284	0.7177	0.4027	0.4358	0.38		1.0584	0.8901	1.178	0.955		100	100	100	100		Lipid	Inositol Metabolism	363	87-89-8	3506.3	225.062
	1429			chiro-inositol	LC/MS polar	37112	C19891	HMDB34220						0.72	0.84	0.51	0.43		2.056e-05	9.0382e-05	0.3175	0.2263	0.6024	0.6951	0.284	0.4127	0.7311	0.7916	0.0031	0.0111	0.0004	0.0028		0.4609	0.6409	1.0628	1.2636		88	75	100	88		Lipid	Inositol Metabolism	100001859	643-12-9	3191.2	225.062
	1455		Phospholipid Metabolism	choline	LC/MS pos early	15506	C00114	HMDB00097	305					1.28	1.3	1.23	1.22		5.8552e-06	3.4362e-05	1.3114e-07	3.2219e-05	0.9727	0.7744	3.4231e-05	0.0012	2.9954e-05	0.0147	0.0005	0.0027	0.0005	0.0032		1.2686	0.9879	1.0411	0.8038		100	100	100	100		Lipid	Phospholipid Metabolism	1256	67-48-1	1961	104.107
	1456			choline phosphate	LC/MS pos early	34396	C00588	HMDB01565	1014					0.94	1.08	1.04	0.91		0.8611	0.3214	0.9982	0.4318	0.383	0.5868	0.5349	0.5737	0.5369	0.7012	0.6197	0.366	0.4586	0.3841		0.9803	1.0426	1.0782	1.0017		100	100	100	100		Lipid	Phospholipid Metabolism	267	72556-74-2	700	184.073
	1458			glycerophosphorylcholine (GPC)	LC/MS pos early	15990	C00670	HMDB00086	71920					1.11	0.88	0.77	0.96		0.0309	0.0296	0.7155	0.3636	0.1571	0.4446	0.449	0.5249	0.2082	0.49	0.0135	0.0306	0.5671	0.4306		1.0197	0.9197	1.0572	1.1991		100	100	100	100		Lipid	Phospholipid Metabolism	100000269	28319-77-9	672	258.11
	1462			phosphoethanolamine	LC/MS neg	1600	C00346	HMDB00224	1015					0.98	1.1	1.48	1.32		0.0017	0.003	0.7174	0.3636	0.5403	0.669	0.8586	0.6828	0.4916	0.6787	0.0073	0.0198	0.0531	0.1015		1.2836	1.3075	0.972	0.8818		100	100	100	100		Lipid	Phospholipid Metabolism	1026	1071-23-4	638	140.012
	1464			glycerophosphoethanolamine	LC/MS pos early	37455	C01233	HMDB00114	123874					0.79	0.92	1.15	0.98		0.3278	0.1625	0.0247	0.0563	0.1608	0.4496	0.0117	0.0754	0.515	0.6895	0.0959	0.1139	0.7555	0.496		0.9519	1.2041	0.967	1.0501		100	100	100	100		Lipid	Phospholipid Metabolism	100001620	33049-08-0	659	216.063
	1465			trimethylamine N-oxide	LC/MS pos early	40406	C01104	HMDB00925	1145					0.91	1.55	0.82	0.48		0.003	0.0048	0.2708	0.2116	0.1481	0.4374	0.7987	0.6609	0.0755	0.306	0.2237	0.1988	0.0023	0.0103		0.8025	0.88	1.655	1.0676		100	100	100	100		Lipid	Phospholipid Metabolism	100003397	1184-78-7	2100	76.0757
	1466			glycerophosphoinositol*	LC/MS pos early	52307								2.2	0.92	0.78	1.86		0.6568	0.2667	0.3707	0.2459	0.2899	0.5294	0.1707	0.309	0.9057	0.8519	0.6596	0.3802	0.2892	0.3053		1.4658	0.6648	0.7877	0.8544		88	75	75	75		Lipid	Phospholipid Metabolism	100001621	16824-65-0	516	335.074
	1467			1-palmitoyl-2-oleoyl-GPC (16:0/18:1)	LC/MS pos late	52461			6436017					0.8	0.69	0.97	1.13		0.3321	0.1633	5.0075e-05	0.0013	0.2695	0.5199	0.0152	0.0846	0.0003	0.0318	0.9221	0.472	0.1462	0.1947		0.9625	1.1996	0.8524	1.2326		100	100	100	100		Lipid	Phospholipid Metabolism	1539	26853-31-6;26853-31-6	2358	760.585
	1468			1-stearoyl-2-arachidonoyl-GPC (18:0/20:4)	LC/MS pos late	42450			16219824					1.1	0.94	1.22	1.43		8.515e-05	0.0003	0.7664	0.3735	0.2408	0.502	0.2984	0.426	0.5304	0.6995	0.0234	0.044	0.0003	0.0024		1.1956	1.0839	0.835	0.8877		100	100	100	100		Lipid	Phospholipid Metabolism	100001869	35418-59-8	2300	810.601
	1469			1-palmitoyl-2-linoleoyl-GPC (16:0/18:2)	LC/MS pos late	42446			5287971					0.84	0.81	0.91	0.94		0.1228	0.0831	0.0004	0.0036	0.7476	0.7277	0.0152	0.0846	0.005	0.0752	0.1863	0.1744	0.3783	0.3486		0.9113	1.0874	0.9719	1.201		100	100	100	100		Lipid	Phospholipid Metabolism	1537	40811-94-7	2160	758.569
	1471			1,2-dipalmitoyl-GPC (16:0/16:0)	LC/MS pos late	19130		HMDB00564	452110					1.1	0.86	0.83	1.06		0.2011	0.1189	0.6732	0.3502	0.04	0.2899	0.2321	0.3749	0.0788	0.3118	0.0209	0.0408	0.5552	0.4255		1.0575	0.9604	0.9984	1.1616		100	100	100	100		Lipid	Phospholipid Metabolism	100000657	63-89-8	2365	734.569
	1472			1-stearoyl-2-oleoyl-GPC (18:0/18:1)	LC/MS pos late	52438								0.77	0.73	1.14	1.2		0.0169	0.0185	0.0001	0.0018	0.6537	0.7046	0.009	0.0626	0.0018	0.055	0.151	0.1478	0.0432	0.0894		0.9802	1.2717	0.817	1.1176		100	100	100	100		Lipid	Phospholipid Metabolism	100008904	56421-10-4	2644	788.616
	1475			1-palmitoyl-2-arachidonoyl-GPC (16:0/20:4)	LC/MS pos late	52462			10747814					1.05	0.85	1.04	1.29		0.0066	0.0089	0.2929	0.2206	0.0662	0.3454	0.5573	0.5785	0.0439	0.2155	0.4751	0.3057	0.0019	0.0087		1.1234	1.0733	0.8718	1.0302		100	100	100	100		Lipid	Phospholipid Metabolism	100008914	35418-58-7	2091	782.569
	1476			1-stearoyl-2-linoleoyl-GPC (18:0/18:2)*	LC/MS pos late	52452								0.8	0.85	1.09	1.02		0.3333	0.1633	0.0067	0.0242	0.52	0.6677	0.0173	0.0874	0.1186	0.364	0.2571	0.2146	0.8156	0.5199		0.9524	1.1963	0.9375	1.0967		100	100	100	100		Lipid	Phospholipid Metabolism	100008980		2380	786.601
	1478			1-palmitoyl-2-palmitoleoyl-GPC (16:0/16:1)*	LC/MS pos late	52470								0.8	0.6	0.77	1.04		0.7541	0.2961	0.0195	0.047	0.4178	0.6093	0.2515	0.3862	0.027	0.1748	0.4275	0.2892	0.7232	0.4845		0.9357	1.1634	0.8958	1.5027		100	100	100	100		Lipid	Phospholipid Metabolism	100008984		2160	732.554
	1481			1-stearoyl-2-arachidonoyl-GPI (18:0/20:4)	LC/MS polar	52449								0.88	0.87	1.21	1.22		0.0217	0.023	0.1829	0.182	0.9036	0.7584	0.3018	0.4278	0.3868	0.6206	0.0816	0.1017	0.1136	0.167		1.0275	1.1719	0.843	0.9716		100	100	100	100		Lipid	Phospholipid Metabolism	100000616		870	885.549
	1482			1-oleoyl-2-linoleoyl-GPC (18:1/18:2)*	LC/MS pos late	52453								0.68	0.8	0.87	0.74		0.0401	0.0359	0.0046	0.018	0.2555	0.5087	0.0056	0.0493	0.1846	0.462	0.4888	0.3128	0.0265	0.0661		0.757	1.1197	1.0295	1.2933		100	100	100	100		Lipid	Phospholipid Metabolism	100008981		2165	784.585
	1484			1-palmitoyl-2-linoleoyl-GPI (16:0/18:2)	LC/MS polar	52450								0.67	0.87	0.98	0.74		0.2489	0.1363	0.027	0.0592	0.2107	0.4985	0.0163	0.0874	0.4624	0.6655	0.9422	0.4774	0.0931	0.152		0.7102	1.0663	0.9536	1.0923		75	100	88	88		Lipid	Phospholipid Metabolism	1528		910	833.518
	1486			1-palmitoyl-2-arachidonoyl-GPI (16:0/20:4)*	LC/MS polar	52467								0.61	0.84	0.99	0.72		0.1943	0.1152	0.0054	0.0201	0.1022	0.3905	0.0025	0.0272	0.3562	0.609	0.8009	0.4319	0.0416	0.0872		0.7069	1.1566	0.9756	1.1659		100	100	100	100		Lipid	Phospholipid Metabolism	100008993		892	857.519
	1490			1-palmitoyl-2-oleoyl-GPE (16:0/18:1)	LC/MS pos late	19263		HMDB05320	5283496					0.99	0.36	0.43	1.21		0.1757	0.109	0.1024	0.135	0.1405	0.4374	0.9041	0.6929	0.0313	0.1787	0.0493	0.0702	0.9287	0.5501		1.0385	1.0442	0.8569	2.4082		100	88	100	88		Lipid	Phospholipid Metabolism	1526	26662-94-2	2509	718.538
	1492			1-stearoyl-2-arachidonoyl-GPE (18:0/20:4)	LC/MS pos late	52447			5289133					1.01	0.63	0.71	1.14		0.8011	0.3069	0.5116	0.2898	0.7076	0.7091	0.8412	0.6772	0.4666	0.6655	0.6578	0.3801	0.9305	0.5501		1.0609	1.0453	0.9292	1.4649		100	100	100	100		Lipid	Phospholipid Metabolism	100008977		2424	768.554
	1494			1-stearoyl-2-oleoyl-GPE (18:0/18:1)	LC/MS pos late	42448								1.05	0.35	0.29	0.86		0.0435	0.0387	0.1165	0.1453	0.1471	0.4374	0.9282	0.7001	0.0362	0.1933	0.0165	0.0354	0.6628	0.4664		0.8237	0.7871	0.958	2.7115		88	100	88	100		Lipid	Phospholipid Metabolism	100001856		2858	746.569
	1495			1-palmitoyl-2-arachidonoyl-GPE (16:0/20:4)*	LC/MS pos late	52464		HMDB05323	9546800					0.98	0.61	0.64	1.04		0.4942	0.2159	0.3842	0.2507	0.6725	0.7046	0.7491	0.6366	0.3617	0.612	0.4351	0.2914	0.8524	0.5389		0.9911	1.0064	0.9515	1.5637		100	100	100	100		Lipid	Phospholipid Metabolism	100008990		2198	740.522
	1497			1-palmitoyl-2-linoleoyl-GPE (16:0/18:2)	LC/MS pos late	42449		HMDB05322	9546747					0.91	0.51	0.52	0.94		0.2257	0.1284	0.2584	0.2095	0.7005	0.7074	0.5928	0.5879	0.2847	0.5657	0.2596	0.2152	0.5526	0.4252		0.9984	1.095	1.0655	2.0881		100	100	100	100		Lipid	Phospholipid Metabolism	100001870		2275	716.522
	1500			1-stearoyl-2-linoleoyl-GPE (18:0/18:2)*	LC/MS pos late	52446			9546749					0.94	0.48	0.44	0.85		0.1353	0.0894	0.2576	0.2095	0.517	0.6677	0.7267	0.6339	0.2107	0.49	0.132	0.1348	0.5381	0.4193		0.9456	1.0025	1.1072	2.2944		100	100	100	100		Lipid	Phospholipid Metabolism	100008976		2522	744.554
	1514			1-palmitoyl-2-stearoyl-GPC (16:0/18:0)	LC/MS pos late	52616								0.81	0.78	0.82	0.85		0.0013	0.0024	0.0001	0.0018	0.7674	0.7293	0.0073	0.0551	0.0025	0.0576	0.0107	0.0264	0.0284	0.0674		0.8414	1.0414	0.9903	1.2774		100	100	100	100		Lipid	Phospholipid Metabolism	100008921	59403-51-9	2653	762.601
	1523			1-palmitoyl-2-linolenoyl-GPC (16:0/18:3)*	LC/MS pos late	52684								0.87	0.69	0.81	1.03		0.5932	0.2443	0.0235	0.055	0.2879	0.5294	0.3613	0.4741	0.0203	0.1558	0.2606	0.2152	0.7039	0.4777		0.9283	1.0622	0.8999	1.3048		100	100	100	100		Lipid	Phospholipid Metabolism	100009076		2034	756.554
	1526			1-palmitoleoyl-2-linoleoyl-GPC (16:1/18:2)*	LC/MS pos late	52683								0.76	0.64	0.78	0.92		0.4026	0.1863	0.0185	0.0459	0.8373	0.7386	0.1162	0.2546	0.0658	0.2846	0.461	0.3008	0.653	0.4651		0.825	1.0805	0.8959	1.3902		100	100	100	100		Lipid	Phospholipid Metabolism	100009075		2003	756.554
	1530			1,2-dilinoleoyl-GPC (18:2/18:2)	LC/MS pos late	52603			5288075					0.46	0.63	0.81	0.59		0.014	0.0159	9.4109e-05	0.0015	0.1494	0.4374	0.0002	0.0035	0.0386	0.1997	0.4276	0.2892	0.0072	0.0252		0.6283	1.3747	1.0691	1.6991		100	100	100	100		Lipid	Phospholipid Metabolism	100008903	998-06-1	2006	782.569
	1531			1-oleoyl-2-linoleoyl-GPE (18:1/18:2)*	LC/MS pos late	52687		HMDB05349	9546753					0.95	0.5	0.41	0.78		0.0199	0.0213	0.1664	0.1732	0.4407	0.6281	0.6551	0.6105	0.1305	0.3789	0.0292	0.0511	0.2432	0.2725		0.8117	0.8513	1.0386	2.0914		100	100	100	100		Lipid	Phospholipid Metabolism	100009078		2270	742.538
	1533			1,2-distearoyl-GPC (18:0/18:0)	LC/MS pos late	19132			94190					0.88	0.8	0.91	1		0.7258	0.2878	0.1028	0.135	0.5813	0.6832	0.4315	0.5174	0.1237	0.3723	0.5242	0.3298	0.8865	0.5438		0.9279	1.0517	0.9303	1.1573		100	100	100	100		Lipid	Phospholipid Metabolism	100000660	816-94-4	3066	790.632
	1534			1-linoleoyl-2-arachidonoyl-GPC (18:2/20:4)*	LC/MS pos late	52710								0.56	0.71	1.15	0.91		0.6467	0.2637	9.9604e-06	0.0008	0.1311	0.4307	3.6419e-05	0.0012	0.0116	0.1211	0.1645	0.1583	0.4465	0.3819		0.8407	1.5051	0.9249	1.3113		100	100	100	100		Lipid	Phospholipid Metabolism	100009131		1969	806.569
	1581		Lysolipid	1-palmitoyl-GPC (16:0)	LC/MS pos late	33955		HMDB10382	86554					0.86	0.79	0.83	0.9		0.0041	0.0061	0.0002	0.0022	0.4615	0.6453	0.0193	0.0928	0.0014	0.0501	0.0106	0.0263	0.1035	0.158		0.8835	1.0293	0.9826	1.2367		100	100	100	100		Lipid	Lysolipid	100001263	17364-16-8	1525	496.34
	1582			2-palmitoyl-GPC (16:0)*	LC/MS neg	35253		HMDB61702	15061532					0.71	1.15	1.19	0.73		0.5411	0.2286	0.4598	0.2738	0.1475	0.4374	0.1246	0.262	0.6048	0.7393	0.5429	0.3369	0.1472	0.1947		0.8663	1.2203	1.1831	1.0275		100	100	100	100		Lipid	Lysolipid	100001562		6215	570.341
	1583			1-palmitoleoyl-GPC (16:1)*	LC/MS pos late	33230		HMDB10383	24779461					0.72	0.57	0.64	0.81		0.0486	0.0418	0.0039	0.0155	0.6282	0.7027	0.0703	0.1993	0.0156	0.1419	0.0819	0.1017	0.2756	0.2975		0.7779	1.0837	0.9611	1.6967		100	100	100	100		Lipid	Lysolipid	100001511		1450	494.324
	1584			2-palmitoleoyl-GPC (16:1)*	LC/MS neg	47118								0.58	0.85	0.87	0.59		0.2345	0.1317	0.1985	0.189	0.1945	0.4911	0.0718	0.2007	0.9932	0.8622	0.9362	0.4774	0.0828	0.1387		0.7164	1.2352	1.2055	1.4149		88	100	100	88		Lipid	Lysolipid	100001561		5720	568.326
	1587			1-stearoyl-GPC (18:0)	LC/MS pos late	33961		HMDB10384	497299					0.91	0.85	0.94	1		0.5447	0.229	0.0079	0.0268	0.58	0.6832	0.1152	0.2546	0.0224	0.1568	0.4138	0.2847	0.9703	0.5618		0.9309	1.0282	0.9304	1.0945		100	100	100	100		Lipid	Lysolipid	100001271	19420-57-6	1606	524.371
	1589			1-oleoyl-GPC (18:1)	LC/MS pos late	48258		HMDB02815	16081932					0.79	0.66	0.68	0.8		0.0012	0.0024	0.0005	0.0036	0.4679	0.6478	0.0313	0.1255	0.0026	0.0576	0.0048	0.0149	0.0524	0.1008		0.8233	1.0475	1.0279	1.5514		100	100	100	100		Lipid	Lysolipid	100001272	19420-56-5	1540	522.355
	1592			1-linoleoyl-GPC (18:2)	LC/MS pos late	34419	C04100	HMDB10386	11988421					0.78	0.75	0.69	0.72		0.0001	0.0004	0.0015	0.0077	0.9336	0.7653	0.0164	0.0874	0.0216	0.1568	0.0042	0.0137	0.0031	0.0128		0.7782	0.9985	1.0791	1.4396		100	100	100	100		Lipid	Lysolipid	100001395		1465	520.34
	1594			1-linolenoyl-GPC (18:3)*	LC/MS pos late	45951								0.8	0.59	0.59	0.8		0.0047	0.0069	0.0026	0.0126	0.281	0.5294	0.1303	0.2662	0.0042	0.0693	0.0063	0.018	0.1734	0.2134		0.8578	1.0774	1.0735	1.8155		100	100	100	100		Lipid	Lysolipid	100005350		1422	518.324
	1604			1-arachidonoyl-GPC (20:4)*	LC/MS pos late	33228	C05208	HMDB10395						1.07	0.75	0.72	1.02		0.0073	0.0097	0.0447	0.0807	0.0043	0.0909	0.4811	0.5479	0.001	0.0431	0.0002	0.0016	0.8788	0.543		1.0215	0.9559	1.0008	1.3296		100	100	100	100		Lipid	Lysolipid	100001551		1460	544.34
	1614			1-lignoceroyl-GPC (24:0)	LC/MS pos late	49617								0.9	0.82	1.06	1.17		0.0564	0.0476	0.0181	0.0455	0.5467	0.6748	0.1899	0.3305	0.0357	0.1933	0.3376	0.2444	0.0766	0.1336		1.0228	1.1321	0.8746	1.0651		100	100	100	100		Lipid	Lysolipid	100002873	325171-59-3	1907	608.465
	1617			1-palmitoyl-GPE (16:0)	LC/MS pos late	35631		HMDB11503	9547069					0.83	0.79	0.81	0.85		0.0022	0.0038	0.0007	0.0046	0.826	0.7353	0.0171	0.0874	0.0081	0.102	0.017	0.0355	0.0343	0.0761		0.8429	1.0099	0.9892	1.2443		100	100	100	100		Lipid	Lysolipid	100001567		1544	454.293
	1620			1-stearoyl-GPE (18:0)	LC/MS pos late	42398		HMDB11130	9547068					0.87	0.83	0.82	0.86		0.0062	0.0085	0.0121	0.0362	0.7659	0.7293	0.103	0.2387	0.0439	0.2155	0.0286	0.0507	0.0702	0.1274		0.9052	1.0353	1.0481	1.2695		100	100	100	100		Lipid	Lysolipid	100001461	69747-55-3	1626	482.324
	1621			2-stearoyl-GPE (18:0)*	LC/MS neg	41220								0.8	1.66	1.35	0.65		0.5796	0.2402	0.4618	0.2738	0.1153	0.4108	0.5393	0.5753	0.1047	0.3556	0.4578	0.2998	0.1335	0.1861		0.9686	1.2088	1.4915	0.8967		100	100	100	100		Lipid	Lysolipid	100003901		6350	480.31
	1622			1-oleoyl-GPE (18:1)	LC/MS pos late	35628		HMDB11506	9547071					0.76	0.6	0.62	0.79		0.0003	0.0008	6.1251e-05	0.0014	0.236	0.5001	0.0197	0.0928	0.0003	0.0318	0.0008	0.0042	0.0503	0.099		0.7752	1.0233	0.9823	1.6423		100	100	100	100		Lipid	Lysolipid	100001569	89576-29-4	1554	480.308
	1626			1-linoleoyl-GPE (18:2)*	LC/MS pos late	36600		HMDB11507	52925130					0.62	0.69	0.85	0.77		0.0511	0.0436	0.0003	0.0028	0.6851	0.7046	0.0033	0.0345	0.0137	0.1346	0.2594	0.2152	0.0945	0.1528		0.7708	1.2339	1.0045	1.4481		100	100	100	100		Lipid	Lysolipid	100001570		1482	478.293
	1630			1-arachidonoyl-GPE (20:4)*	LC/MS pos late	35186		HMDB11517	42607465					0.66	0.71	1.11	1.03		0.411	0.1884	0.0032	0.0145	0.6414	0.7046	0.0144	0.0846	0.0621	0.2817	0.3638	0.258	0.7989	0.5135		0.9745	1.4777	0.9418	1.3268		100	100	100	100		Lipid	Lysolipid	100001571		1450	502.293
	1640			1-palmitoyl-GPI (16:0)*	LC/MS neg	35305		HMDB61695						0.8	0.83	0.92	0.88		0.3229	0.1604	0.3356	0.2325	0.7028	0.7074	0.3426	0.4584	0.6775	0.7748	0.664	0.3806	0.3335	0.3349		0.9979	1.2494	1.1396	1.3653		100	100	100	100		Lipid	Lysolipid	100001655		5564	571.289
	1643			1-stearoyl-GPI (18:0)	LC/MS neg	19324		HMDB61696						1	1.02	1.22	1.2		0.4234	0.192	0.8263	0.3874	0.8037	0.7353	0.9835	0.7122	0.7408	0.7916	0.4584	0.2998	0.6944	0.4777		1.1781	1.1752	0.9841	0.9641		100	100	100	100		Lipid	Lysolipid	100000656	796963-93-4	5794.3	599.32
	1647			1-linoleoyl-GPI (18:2)*	LC/MS neg	36594								0.96	0.62	0.61	0.95		0.2911	0.1524	0.4243	0.2619	0.6833	0.7046	0.7802	0.6521	0.3945	0.6243	0.3016	0.2321	0.6424	0.4608		0.9991	1.0366	1.0525	1.6909		100	88	100	100		Lipid	Lysolipid	100001778		5494	595.289
	1651			1-arachidonoyl-GPI (20:4)*	LC/MS neg	34214		HMDB61690						0.86	0.71	1.11	1.34		0.2932	0.1524	0.4399	0.2688	0.7664	0.7293	0.735	0.6339	0.45	0.6602	0.5898	0.3533	0.3405	0.3363		1.3279	1.5502	0.9889	1.3972		100	100	100	100		Lipid	Lysolipid	100001654		5482	619.289
	1662			1-arachidonoyl-GPA (20:4)	LC/MS neg	46325								0.76	0.92	1.09	0.9		0.8397	0.3174	0.157	0.1681	0.3016	0.5322	0.0872	0.2172	0.7785	0.8058	0.3818	0.268	0.5534	0.4252		0.9119	1.2049	1.0164	1.1033		100	100	100	100		Lipid	Lysolipid	100004442	799268-65-8	5499	457.236
	1677			1-linoleoyl-GPA (18:2)*	LC/MS neg	52690		HMDB07856						0.53	0.86	1.14	0.7		0.3116	0.1579	0.0386	0.0767	0.2198	0.5001	0.0221	0.1019	0.5227	0.6931	0.8749	0.4589	0.1173	0.1701		0.7598	1.4299	1.086	1.2569		75	88	100	100		Lipid	Lysolipid	100009082		5483	433.236
	1680		Plasmalogen	1-(1-enyl-palmitoyl)-2-oleoyl-GPE (P-16:0/18:1)*	LC/MS pos late	52477								1.06	0.59	0.7	1.26		0.8665	0.3227	0.3126	0.2259	0.1523	0.4374	0.7563	0.6401	0.088	0.3271	0.2556	0.2146	0.3652	0.3459		1.065	1.0086	0.8448	1.4364		100	88	75	100		Lipid	Plasmalogen	100009005		2600	702.543
	1681			1-(1-enyl-palmitoyl)-2-linoleoyl-GPE (P-16:0/18:2)*	LC/MS pos late	52677								0.77	0.89	1.16	1		0.5732	0.238	0.3228	0.2292	0.6585	0.7046	0.313	0.4364	0.6953	0.7859	0.4781	0.307	0.9312	0.5501		0.7966	1.0352	0.7968	0.8916		88	88	88	88		Lipid	Plasmalogen	100009069		2351	700.528
	1682			1-(1-enyl-palmitoyl)-2-palmitoyl-GPC (P-16:0/16:0)*	LC/MS pos late	52716			11146967					1.04	0.77	0.84	1.13		0.9495	0.3423	0.275	0.2131	0.1219	0.4176	0.736	0.6339	0.0657	0.2846	0.2506	0.2116	0.2881	0.3053		1.0505	1.0141	0.9294	1.201		100	100	100	100		Lipid	Plasmalogen	100009162		2454	718.575
	1684			1-(1-enyl-palmitoyl)-2-arachidonoyl-GPE (P-16:0/20:4)*	LC/MS pos late	52673								1.01	0.9	1.13	1.27		0.0723	0.056	0.5902	0.3218	0.4751	0.648	0.9001	0.6924	0.3773	0.617	0.4254	0.2891	0.0775	0.134		1.1544	1.1376	0.9081	1.0039		100	100	100	100		Lipid	Plasmalogen	100009002		2270	724.528
	1686			1-(1-enyl-palmitoyl)-2-oleoyl-GPC (P-16:0/18:1)*	LC/MS pos late	52478								1.04	0.69	0.84	1.26		0.541	0.2286	0.1573	0.1681	0.0629	0.3454	0.7348	0.6339	0.0234	0.1616	0.3593	0.2568	0.0815	0.1379		1.0716	1.0341	0.8535	1.2324		100	100	100	100		Lipid	Plasmalogen	100009007		2443	744.59
	1688			1-(1-enyl-stearoyl)-2-oleoyl-GPE (P-18:0/18:1)	LC/MS pos late	52614								1.05	0.57	0.62	1.14		0.5115	0.2187	0.2782	0.215	0.2556	0.5087	0.9693	0.7108	0.1202	0.3661	0.2073	0.1877	0.7286	0.4853		0.7268	0.6923	0.6369	1.1247		63	50	63	88		Lipid	Plasmalogen	100008919	144371-68-6	2950	730.575
	1689			1-(1-enyl-stearoyl)-2-linoleoyl-GPE (P-18:0/18:2)*	LC/MS pos late	52748								0.64	0.71	0.96	0.86		0.5655	0.2358	0.0243	0.0558	0.6355	0.7046	0.0527	0.1697	0.1895	0.4668	0.9428	0.4774	0.4594	0.3841		0.6794	1.0625	0.7862	1.1123		63	88	75	88		Lipid	Plasmalogen	100009225		2633	728.559
	1690			1-(1-enyl-palmitoyl)-2-arachidonoyl-GPC (P-16:0/20:4)*	LC/MS pos late	52689								1.17	0.8	0.93	1.37		0.0965	0.07	0.8837	0.3977	0.1009	0.3905	0.2029	0.3433	0.2828	0.5657	0.987	0.4885	0.0225	0.0589		1.1848	1.0093	0.8679	1.0818		100	100	100	100		Lipid	Plasmalogen	100009014		2154	766.575
	1691			1-(1-enyl-palmitoyl)-2-linoleoyl-GPC (P-16:0/18:2)*	LC/MS pos late	52682								0.88	0.78	0.99	1.11		0.4973	0.2159	0.0752	0.1128	0.6087	0.6951	0.355	0.4706	0.1055	0.3556	0.9052	0.4668	0.4012	0.3622		0.9892	1.123	0.8904	1.1344		100	100	100	100		Lipid	Plasmalogen	100009009		2226	742.575
	1694			1-(1-enyl-stearoyl)-2-arachidonoyl-GPE (P-18:0/20:4)*	LC/MS pos late	52475		HMDB05779	9547058					1	0.96	1.14	1.19		0.2532	0.1376	0.7737	0.3735	0.8267	0.7353	0.9613	0.7108	0.7204	0.7916	0.5092	0.3217	0.3349	0.3349		1.1918	1.1899	1.001	1.0436		100	100	100	100		Lipid	Plasmalogen	100008999		2511	752.559
	1695			1-(1-enyl-stearoyl)-2-docosahexaenoyl-GPC (P-18:0/22:6)*	LC/MS pos late	52704								1.06	0.8	1.02	1.35		0.0587	0.0487	0.3955	0.2538	0.1623	0.451	0.6888	0.6252	0.1153	0.3639	0.7076	0.3985	0.0228	0.0589		1.1828	1.1142	0.8772	1.0955		100	100	100	100		Lipid	Plasmalogen	100009015		2235	818.606
	1699		Lysoplasmalogen	1-(1-enyl-palmitoyl)-GPC (P-16:0)*	LC/MS pos late	52474			10917802					0.96	0.68	0.66	0.93		0.0002	0.0006	0.001	0.0057	0.0073	0.1193	0.585	0.5879	7.3121e-05	0.0179	2.4108e-05	0.0003	0.3461	0.3377		0.8755	0.914	0.9375	1.3747		100	100	100	100		Lipid	Lysoplasmalogen	100002875		1547	480.345
	1700			1-(1-enyl-palmitoyl)-GPE (P-16:0)*	LC/MS pos late	39270								1.03	0.83	0.84	1.04		0.2993	0.1548	0.2206	0.2004	0.0815	0.3796	0.6982	0.6252	0.0392	0.2003	0.0524	0.074	0.6004	0.4434		1.0413	1.0107	0.9973	1.1992		100	100	100	100		Lipid	Lysoplasmalogen	100003000		1558	438.298
	1702			1-(1-enyl-oleoyl)-GPE (P-18:1)*	LC/MS neg	44621								1.04	2.21	1.66	0.77		0.3298	0.1627	0.496	0.2827	0.606	0.6951	0.9062	0.6932	0.3989	0.6255	0.2937	0.2273	0.7421	0.4912		1.0093	0.9746	1.3033	0.5888		75	63	50	50		Lipid	Lysoplasmalogen	100005372		6250	462.299
	1704			1-(1-enyl-stearoyl)-GPE (P-18:0)*	LC/MS neg	39271								0.82	1	1.04	0.85		0.9457	0.3419	0.5859	0.3206	0.7345	0.7197	0.5326	0.5737	0.8838	0.8505	0.8479	0.4464	0.7733	0.5026		1.0186	1.2473	1.1941	1.1949		100	100	100	100		Lipid	Lysoplasmalogen	100003001		6500	464.315
	1705		Glycerolipid Metabolism	glycerol	LC/MS neg	15122	C00116	HMDB00131	753					0.62	0.83	1.62	1.22		0.0608	0.0491	0.0552	0.0936	0.533	0.6683	0.0733	0.2022	0.3412	0.6	0.0782	0.0988	0.3576	0.3448		1.1151	1.7868	0.913	1.1004		100	100	100	100		Lipid	Glycerolipid Metabolism	1254	56-81-5	758	91.0401
	1706			glycerol 3-phosphate	LC/MS pos early	43847	C00093	HMDB00126	754					1.09	1.18	0.72	0.66		7.0938e-05	0.0002	0.3539	0.2398	0.4849	0.6533	0.8692	0.6883	0.253	0.5373	0.0093	0.0234	0.0007	0.004		0.9056	0.8344	1.3655	1.1569		100	100	100	100		Lipid	Glycerolipid Metabolism	100000258	29849-82-9	580	173.021
	1711			glycerophosphoglycerol	LC/MS polar	48857	C03274		439964					0.94	0.96	0.96	0.93		0.4588	0.2043	0.434	0.2666	0.7114	0.7112	0.416	0.5142	0.7686	0.8045	0.7914	0.4297	0.433	0.38		0.9422	1.0036	1.0095	1.0497		100	100	100	100		Lipid	Glycerolipid Metabolism	100001619		2430	245.043
	1712		Monoacylglycerol	1-myristoylglycerol (14:0)	LC/MS neg	35625	C01885	HMDB11561	79050					0.32	0.73	1.34	0.58		0.6276	0.2564	0.0385	0.0767	0.6135	0.6959	0.0682	0.1957	0.2501	0.5337	0.9887	0.4885	0.4848	0.3983		0.879	2.7845	1.5207	2.0834		100	100	100	100		Lipid	Monoacylglycerol	100001618	75685-84-6	6353.3	227.202
	1716			1-palmitoylglycerol (16:0)	LC/MS neg	21127		HMDB31074	14900					0.21	0.66	1.93	0.62		0.7317	0.2896	0.008	0.0268	0.6246	0.7023	0.0249	0.1072	0.1058	0.3556	0.5568	0.3439	0.9172	0.5483		0.8486	3.9901	1.3745	2.0688		100	100	100	100		Lipid	Monoacylglycerol	100000827	542-44-9	6400	255.233
	1717			2-palmitoylglycerol (16:0)	LC/MS neg	33419		HMDB11533	123409					0.26	0.76	1.89	0.64		0.7931	0.3055	0.012	0.0362	0.2204	0.5001	0.0095	0.0651	0.3197	0.5843	0.2922	0.2273	0.4903	0.3983		0.7322	2.8408	1.1474	1.5017		88	100	88	100		Lipid	Monoacylglycerol	100001048	23470-00-0	6200	255.233
	1721			1-oleoylglycerol (18:1)	LC/MS neg	21184		HMDB11567	5283468					0.15	0.84	5.17	0.9		0.2167	0.1253	0.0193	0.0468	0.3007	0.5322	0.0185	0.0914	0.3208	0.5843	0.1123	0.1219	0.8833	0.5438		0.7972	5.4361	0.8844	1.0523		100	100	100	100		Lipid	Monoacylglycerol	100000924	111-03-5	6300	281.249
	1722			2-oleoylglycerol (18:1)	LC/MS neg	21232			5319879					0.1	0.9	5.69	0.64		0.3658	0.1742	0.2127	0.1972	0.2021	0.4985	0.0786	0.2097	0.9828	0.8622	0.1268	0.132	0.7865	0.5091		0.5882	5.8103	0.9204	1.0213		88	88	88	75		Lipid	Monoacylglycerol	100000943	3443-84-3	6200	281.249
	1723			1-linoleoylglycerol (18:2)	LC/MS neg	27447			5283469					0.12	1.15	7.07	0.76		0.1335	0.0885	0.0434	0.0794	0.3627	0.566	0.0403	0.1485	0.407	0.634	0.0916	0.1097	0.6645	0.4664		0.8498	6.8731	1.1188	0.9727		100	100	100	100		Lipid	Monoacylglycerol	100001040	2277-28-3	6477	279.233
	1724			2-linoleoylglycerol (18:2)	LC/MS neg	32506		HMDB11538	5365676					0.11	1.12	8.01	0.77		0.1304	0.0873	0.0413	0.0786	0.3952	0.594	0.0427	0.1519	0.3747	0.617	0.0979	0.1148	0.6271	0.4518		0.7775	7.223	1.0129	0.9021		100	100	100	100		Lipid	Monoacylglycerol	100000987	3443-82-1	6250	279.233
	1725			1-linolenoylglycerol (18:3)	LC/MS neg	34393		HMDB11569	53480978					0.11	0.81	5.36	0.74		0.456	0.2036	0.063	0.103	0.4057	0.5959	0.0592	0.1834	0.4464	0.6602	0.2674	0.2161	0.9506	0.5556		0.7122	6.4077	0.963	1.1959		100	100	100	100		Lipid	Monoacylglycerol	100001435		6214	277.217
	1726			1-arachidonylglycerol (20:4)	LC/MS neg	34397	C13857	HMDB11572	5282281					0.43	0.9	2.97	1.4		0.0783	0.0598	0.2715	0.2116	0.7805	0.7328	0.5572	0.5785	0.3296	0.5902	0.2837	0.2233	0.1471	0.1947		1.3327	3.1282	0.9501	1.0521		100	100	100	100		Lipid	Monoacylglycerol	100001433	35474-99-8	6450	303.233
	1727			2-arachidonoylglycerol (20:4)	LC/MS neg	19266	C13856	HMDB04666	5282280					0.53	0.62	2.83	2.43		0.0391	0.0353	0.1475	0.1642	0.4706	0.6478	0.5961	0.588	0.1275	0.3769	0.3197	0.238	0.0501	0.099		1.1778	2.2223	0.4848	0.784		75	88	38	88		Lipid	Monoacylglycerol	100000584	53847-30-6	6170	303.233
	1731			1-docosahexaenoylglycerol (22:6)	LC/MS neg	35153		HMDB11587						0.19	0.7	4.65	1.23		0.315	0.158	0.1003	0.1339	0.9169	0.7597	0.2123	0.3513	0.2692	0.5466	0.4316	0.2912	0.5216	0.4111		1.036	5.5671	0.8413	1.1982		100	100	100	100		Lipid	Monoacylglycerol	100001481		6150	309.222
	1733			1-dihomo-linolenylglycerol (20:3)	LC/MS neg	48341								0.17	0.73	4.72	1.12		0.173	0.1079	0.062	0.103	0.6455	0.7046	0.0996	0.2348	0.3047	0.5799	0.1983	0.1813	0.5146	0.4111		1.0272	5.8974	0.9146	1.2494		100	100	100	100		Lipid	Monoacylglycerol	100006121		6220	305.249
	1734			2-docosahexaenoylglycerol (22:6)*	LC/MS neg	48675		HMDB11557						0.15	0.55	5.04	1.38		0.1386	0.0898	0.0103	0.0325	0.7702	0.7294	0.04	0.1485	0.0935	0.3372	0.2088	0.1882	0.392	0.3558		0.852	5.6539	0.6172	1.1225		75	88	50	100		Lipid	Monoacylglycerol	100006352		6000	309.222
	1735			1-palmitoleoylglycerol (16:1)*	LC/MS neg	52431								0.15	0.51	2.02	0.58		0.9552	0.3437	0.0226	0.0534	0.8148	0.7353	0.0714	0.2007	0.135	0.3861	0.8373	0.4416	0.8998	0.5438		0.6162	4.2031	1.0677	2.085		100	100	88	100		Lipid	Monoacylglycerol	100008952		6094	253.217
	1736			2-palmitoleoylglycerol (16:1)*	LC/MS neg	52432								0.15	0.44	2.63	0.87		0.6185	0.2532	0.0431	0.0794	0.5388	0.669	0.0627	0.1882	0.2988	0.5727	0.4327	0.2912	0.9337	0.5501		0.3855	2.6456	0.4447	1.0066		38	63	38	50		Lipid	Monoacylglycerol	100008953		6016	253.217
	1745		Diacylglycerol	1-oleoyl-2-linoleoyl-glycerol (18:1/18:2)	LC/MS pos late	46798								1.87	0.41	0.31	1.42		0.1921	0.1143	0.8772	0.3962	0.2863	0.5294	0.5157	0.5665	0.3869	0.6206	0.0976	0.1148	0.8612	0.5407		1.6115	0.8634	1.1388	2.8069		100	100	100	100		Lipid	Diacylglycerol	100002989	106292-55-1	3115	636.556
	1746			1-oleoyl-3-linoleoyl-glycerol (18:1/18:2)	LC/MS pos late	46799								2.06	0.66	0.51	1.58		0.9775	0.3492	0.4479	0.2717	0.9457	0.7681	0.558	0.5785	0.624	0.7503	0.9775	0.488	0.9457	0.5545		1.1273	0.5463	0.7138	1.0748		50	50	63	38		Lipid	Diacylglycerol	100002990	104346-53-4	3223	636.556
	1748			1-palmitoyl-2-linoleoyl-glycerol (16:0/18:2)*	LC/MS pos late	52633		HMDB05207 HMDB07103	9543695					1.33	0.43	0.48	1.47		0.4198	0.192	0.9886	0.4314	0.2991	0.5322	0.4667	0.5375	0.4546	0.6602	0.1952	0.1802	0.8669	0.5407		1.2491	0.9415	0.8503	1.9555		88	100	100	88		Lipid	Diacylglycerol	100009052		3080	610.541
	1752		Sphingolipid Metabolism	sphinganine	LC/MS pos late	17769	C00836	HMDB00269	3126					1.07	1.25	2.21	1.9		0.0484	0.0418	0.6581	0.3445	0.9697	0.7744	0.7745	0.6501	0.7339	0.7916	0.1484	0.1462	0.1631	0.2055		1.608	1.5022	0.8473	0.6805		63	63	25	38		Lipid	Sphingolipid Metabolism	313	3102-56-5	1413	302.305
	1755			palmitoyl sphingomyelin (d18:1/16:0)	LC/MS pos late	37506			9939941					0.87	0.81	1.1	1.18		0.0247	0.0255	0.0131	0.0378	0.6787	0.7046	0.1258	0.262	0.0387	0.1997	0.1777	0.168	0.0582	0.1091		1.002	1.1522	0.8462	1.0483		100	100	100	100		Lipid	Sphingolipid Metabolism	100002107	6254-89-3	2168	703.575
	1756			stearoyl sphingomyelin (d18:1/18:0)	LC/MS pos late	19503	C00550	HMDB01348	6453725					1.29	0.91	1.25	1.78		0.0001	0.0003	0.3543	0.2398	0.0899	0.381	0.0667	0.1957	0.5691	0.7245	0.0615	0.0807	0.0001	0.0012		1.4603	1.1326	0.8213	0.903		100	100	100	100		Lipid	Sphingolipid Metabolism	1538	85187-10-6;85187-10-6	2400	731.606
	1757			sphingomyelin (d18:1/18:1, d18:2/18:0)	LC/MS pos late	37529			6443882					1.24	0.91	1.16	1.58		0.0002	0.0005	0.2826	0.2167	0.0778	0.3778	0.0479	0.1615	0.6073	0.7393	0.0902	0.1085	0.0002	0.0015		1.2971	1.0429	0.8194	0.8962		100	100	100	100		Lipid	Sphingolipid Metabolism	100002106	108392-10-5	2167	729.591
	1760			sphingosine 1-phosphate	LC/MS polar	34445	C06124	HMDB00277	5283560					1.04	0.91	1.12	1.29		0.0253	0.0258	0.6557	0.3443	0.4241	0.6144	0.8006	0.6609	0.3798	0.617	0.2818	0.2232	0.0329	0.0752		1.1321	1.0854	0.8783	0.9658		100	100	100	100		Lipid	Sphingolipid Metabolism	100000626	26993-30-6	1850	378.241
	1761			sphingosine	LC/MS pos late	17747	C00319	HMDB00252	5353955					1.1	1.02	1.43	1.54		0.0486	0.0418	0.915	0.408	0.6935	0.7061	0.7232	0.6339	0.8387	0.842	0.2493	0.2116	0.0929	0.152		1.5803	1.4366	1.0263	1.0074		100	100	88	100		Lipid	Sphingolipid Metabolism	297	123-78-4	1393	300.29
	1769			N-palmitoyl-sphingosine (d18:1/16:0)	LC/MS pos late	44877		HMDB04949	5283564					1.11	0.68	0.76	1.24		0.9772	0.3492	0.2225	0.2004	0.0301	0.2513	0.4697	0.5394	0.0187	0.1501	0.122	0.1289	0.1131	0.167		1.1143	1.0079	0.8965	1.324		100	100	100	100		Lipid	Sphingolipid Metabolism	1518	24696-26-2	2893	538.519
	1771			sphingomyelin (d18:1/14:0, d16:1/16:0)*	LC/MS pos late	42463			11433862					0.76	0.8	1.09	1.05		0.1833	0.1113	7.126e-05	0.0014	0.6537	0.7046	0.0012	0.0145	0.006	0.0846	0.2092	0.1882	0.5247	0.4111		0.8978	1.1752	0.8581	1.075		100	100	100	100		Lipid	Sphingolipid Metabolism	100004328		1998	675.544
	1773			sphingomyelin (d18:1/24:1, d18:2/24:0)*	LC/MS pos late	47153								0.89	0.86	1.09	1.13		0.0289	0.0281	0.0084	0.0274	0.7604	0.7293	0.0845	0.2154	0.0344	0.1895	0.1693	0.1617	0.0754	0.1336		0.9838	1.1068	0.8731	1.0152		100	100	100	100		Lipid	Sphingolipid Metabolism	100005986	94359-13-4	3033	813.684
	1774			sphingomyelin (d18:2/16:0, d18:1/16:1)*	LC/MS pos late	42459								0.86	0.75	1.04	1.19		0.0593	0.0489	0.0012	0.0066	0.3007	0.5322	0.0827	0.2154	0.0027	0.0576	0.5245	0.3298	0.0416	0.0872		0.9939	1.1612	0.837	1.1155		100	100	100	100		Lipid	Sphingolipid Metabolism	100004329		2002	701.559
	1775			sphingomyelin (d18:1/20:1, d18:2/20:0)*	LC/MS pos late	48491								1.33	0.99	1.16	1.56		0.0002	0.0005	0.0431	0.0794	0.0538	0.3169	0.0068	0.0541	0.9411	0.8622	0.1063	0.1197	0.0001	0.001		1.3105	0.983	0.8408	0.8452		100	100	100	100		Lipid	Sphingolipid Metabolism	100006292	222403-67-0	2383	757.622
	1776			behenoyl sphingomyelin (d18:1/22:0)*	LC/MS pos late	48492								0.95	0.94	1.13	1.15		0.5005	0.2159	0.9846	0.4312	0.7507	0.7286	0.8116	0.6609	0.8328	0.839	0.8	0.4319	0.4839	0.3983		1.0995	1.1557	0.9573	1.0227		100	100	100	100		Lipid	Sphingolipid Metabolism	100006294		3083	787.669
	1777			sphingomyelin (d18:1/22:1, d18:2/22:0, d16:1/24:1)*	LC/MS pos late	48493								0.92	0.88	1.13	1.18		0.0176	0.019	0.1337	0.1572	0.7914	0.7332	0.3741	0.483	0.2108	0.49	0.1218	0.1289	0.0584	0.1091		1.063	1.1545	0.9009	1.0193		100	100	100	100		Lipid	Sphingolipid Metabolism	100006295		2666	785.653
	1778			sphingomyelin (d18:1/20:0, d16:1/22:0)*	LC/MS pos late	48490								1.07	0.97	1.3	1.44		0.0003	0.0007	0.8074	0.3822	0.5705	0.6832	0.5666	0.5842	0.8183	0.8317	0.0169	0.0355	0.0023	0.0103		1.1682	1.0916	0.8111	0.8379		100	100	100	100		Lipid	Sphingolipid Metabolism	100006290		2685	759.638
	1779			palmitoyl dihydrosphingomyelin (d18:0/16:0)*	LC/MS pos late	52434			9939965					0.84	0.74	1.12	1.27		0.0236	0.0247	0.0049	0.0187	0.4344	0.6232	0.1204	0.2583	0.011	0.1199	0.2672	0.2161	0.0322	0.0743		1.0241	1.2155	0.8048	1.0891		100	100	100	100		Lipid	Sphingolipid Metabolism	100008954		2290	705.591
	1780			sphingomyelin (d18:1/15:0, d16:1/17:0)*	LC/MS pos late	52433								0.79	0.8	1.12	1.12		0.0117	0.014	2.2492e-05	0.0011	0.9062	0.7584	0.001	0.0127	0.0016	0.0508	0.0562	0.077	0.0789	0.1355		0.9713	1.2276	0.8683	1.0916		100	100	100	100		Lipid	Sphingolipid Metabolism	100006314	121999-58-4	2082	689.559
	1781			sphingomyelin (d18:1/21:0, d17:1/22:0, d16:1/23:0)*	LC/MS pos late	52495								0.91	0.89	1.32	1.34		0.0005	0.0011	0.1549	0.1681	0.9098	0.7585	0.2745	0.4079	0.3488	0.6068	0.0077	0.0205	0.0114	0.034		1.1199	1.2311	0.8334	0.9358		100	100	100	100		Lipid	Sphingolipid Metabolism	100009025		2793	773.653
	1782			sphingomyelin (d18:2/23:0, d18:1/23:1, d17:1/24:1)*	LC/MS pos late	52435								0.88	0.85	1.14	1.19		0.0054	0.0077	0.0131	0.0378	0.8023	0.7353	0.1012	0.2371	0.0496	0.2386	0.0605	0.0807	0.0282	0.0674		1.0059	1.1371	0.8431	0.9934		100	100	100	100		Lipid	Sphingolipid Metabolism	100008956		2845	799.669
	1783			sphingomyelin (d18:2/24:1, d18:1/24:2)*	LC/MS pos late	52437								0.91	0.87	1.05	1.1		0.2175	0.1253	0.0678	0.1089	0.8163	0.7353	0.249	0.3838	0.1425	0.3972	0.4737	0.3055	0.2991	0.3096		1.0175	1.1143	0.9235	1.0628		100	100	100	100		Lipid	Sphingolipid Metabolism	100008957		2635	811.669
	1785			sphingomyelin (d18:1/17:0, d17:1/18:0, d19:1/16:0)	LC/MS pos late	52615								0.92	0.86	1.19	1.28		0.0036	0.0057	0.1477	0.1642	0.6856	0.7046	0.4516	0.5249	0.1904	0.4668	0.0606	0.0807	0.0172	0.0473		1.0785	1.1741	0.8436	0.9861		100	100	100	100		Lipid	Sphingolipid Metabolism	100008920	121999-64-2	2312	717.591
	1786			sphinganine-1-phosphate	LC/MS pos late	52605		HMDB01383	520					1.04	1.01	1.2	1.23		0.0831	0.0618	0.6821	0.3534	0.9198	0.7597	0.7182	0.6339	0.8269	0.8347	0.2407	0.2097	0.1902	0.2264		1.1576	1.1163	0.9416	0.9311		100	100	100	100		Lipid	Sphingolipid Metabolism	100001876	19794-97-9	1431	382.272
	1789			glycosyl-N-palmitoyl-sphingosine	LC/MS pos late	53013								1.04	0.78	0.93	1.23		0.4645	0.2059	0.5407	0.3006	0.4642	0.6471	0.9314	0.7005	0.344	0.6027	0.9997	0.4885	0.3031	0.3126		1.1515	1.1084	0.9326	1.1951		100	100	100	100		Lipid	Sphingolipid Metabolism	100009272		2623	700.572
	1793		Mevalonate Metabolism	3-hydroxy-3-methylglutarate	LC/MS polar	531	C03761	HMDB00355	1662					1.35	1.14	1.34	1.58		0.0073	0.0097	0.1082	0.14	0.6959	0.7069	0.1575	0.2984	0.379	0.617	0.0878	0.1071	0.0274	0.0674		1.4828	1.0991	0.9412	0.823		100	100	100	100		Lipid	Mevalonate Metabolism	112	503-49-1	2700	161.046
	1805		Sterol	cholesterol	LC/MS pos late	63	C00187	HMDB00067	11025495					0.84	0.76	1.09	1.21		0.0103	0.0127	0.0001	0.0018	0.2894	0.5294	0.0257	0.1072	0.0006	0.0423	0.2475	0.2116	0.0114	0.034		1.0122	1.2007	0.8347	1.1003		100	100	100	100		Lipid	Sterol	266	57-88-5	2707	369.352
	1815			7-alpha-hydroxy-3-oxo-4-cholestenoate (7-Hoca)	LC/MS neg	36776	C17337	HMDB12458	3081085					1.9	0.91	0.53	1.1		0.1222	0.0831	0.1198	0.1457	0.0151	0.1802	0.0061	0.0506	0.4919	0.6787	0.0062	0.018	0.4873	0.3983		1.3154	0.693	1.1923	1.3052		100	100	100	100		Lipid	Sterol	100001609	115538-85-7	5288.1	429.301
	1826			beta-sitosterol	LC/MS pos late	27414	C01753	HMDB00852	222284					0.82	0.73	1.08	1.21		0.2733	0.1466	0.2171	0.1998	0.9723	0.7744	0.3667	0.4795	0.3928	0.6236	0.422	0.2886	0.4505	0.3822		1.0175	1.237	0.8375	1.1494		100	100	100	100		Lipid	Sterol	100001033	83-46-5	3054	397.383
	1828			campesterol	LC/MS pos late	33997	C01789	HMDB02869	173183					0.85	0.77	1.07	1.17		0.3071	0.1562	0.1716	0.1749	0.8351	0.7386	0.4061	0.5097	0.2637	0.5466	0.5619	0.3446	0.3842	0.3526		0.9587	1.1294	0.8186	1.058		100	100	100	100		Lipid	Sterol	100001269	474-62-4	2873	383.367
	1846			7-hydroxycholesterol (alpha or beta)	LC/MS pos late	47890								1.85	0.99	0.76	1.43		0.4963	0.2159	0.1181	0.1453	0.0967	0.389	0.0257	0.1072	0.9407	0.8622	0.4728	0.3055	0.0997	0.1573		1.3669	0.7382	0.9559	0.9655		100	88	88	88		Lipid	Sterol	100005999		1930	367.336
	1888		Steroid	corticosterone	LC/MS neg	5983	C02140	HMDB01547	5753					1.4	2.09	2.61	1.74		0.0062	0.0085	0.0037	0.0153	0.5764	0.6832	0.0761	0.2084	0.0133	0.1346	0.0188	0.038	0.1012	0.158		1.64	1.1755	0.9411	0.4507		100	100	100	100		Lipid	Steroid	272	50-22-6	5040	345.207
	1889			11-dehydrocorticosterone	LC/MS pos late	39779								1.23	1.29	6.01	5.72		6.9248e-08	8.2372e-07	0.0907	0.126	0.3078	0.5333	0.0584	0.182	0.6179	0.7448	0.0001	0.0013	2.6899e-06	5.8273e-05		1.2842	1.043	0.2247	0.1736		100	88	25	13		Lipid	Steroid	100002781	72-23-1	892	345.206
	1970		Primary Bile Acid Metabolism	cholate	LC/MS neg	22842	C00695	HMDB00619	221493					0.58	0.39	0.32	0.47		0.1547	0.099	0.1067	0.1387	0.4739	0.648	0.1018	0.2371	0.5114	0.6895	0.6066	0.3611	0.133	0.1861		1.0214	1.7712	2.1585	5.5013		100	100	100	100		Lipid	Primary Bile Acid Metabolism	136	81-25-4	5165	407.28
	1971			glycocholate	LC/MS neg	18476	C01921	HMDB00138	10140					0.97	0.67	0.21	0.3		0.0275	0.027	0.6383	0.3387	0.3011	0.5322	0.6858	0.6252	0.2889	0.5666	0.0238	0.0445	0.376	0.3481		1.0607	1.0883	3.5067	5.2351		100	100	100	100		Lipid	Primary Bile Acid Metabolism	342	475-31-0;863-57-0	5163	464.302
	1972			taurocholate	LC/MS neg	18497	C05122	HMDB00036	6675					0.6	1.92	3.92	1.22		0.0507	0.0435	0.3162	0.2263	0.3346	0.5547	0.9783	0.7122	0.1679	0.4357	0.0414	0.0629	0.4598	0.3841		1.4018	2.3445	1.1498	0.5983		100	100	100	100		Lipid	Primary Bile Acid Metabolism	1648	145-42-6	5150	514.284
	1973			chenodeoxycholate	LC/MS neg	1563	C02528	HMDB00518	10133					0.79	0.7	0.28	0.32		0.0113	0.0136	0.3615	0.2434	0.867	0.7413	0.4446	0.5249	0.5959	0.7345	0.083	0.1025	0.0512	0.1003		1.2968	1.6416	4.0665	5.8406		100	100	100	100		Lipid	Primary Bile Acid Metabolism	1123	474-24-9;474-25-9	5264	391.285
	1974			glycochenodeoxycholate	LC/MS neg	32346	C05466	HMDB00637	12544					1.11	1.61	0.2	0.14		0.0979	0.0704	0.8107	0.383	0.5242	0.6677	0.7777	0.6514	0.5357	0.7012	0.1067	0.1197	0.4567	0.3841		0.6301	0.5679	4.5993	2.8528		75	63	63	75		Lipid	Primary Bile Acid Metabolism	1628	16564-43-5	5236.1	448.307
	1975			taurochenodeoxycholate	LC/MS neg	18494	C05465	HMDB00951	387316					0.58	1.61	3.41	1.23		0.0337	0.0318	0.3378	0.2325	0.252	0.5087	0.8916	0.6908	0.1406	0.3963	0.023	0.044	0.4583	0.3841		1.3447	2.308	1.0898	0.6767		100	100	100	100		Lipid	Primary Bile Acid Metabolism	1629	6009-98-9	5250	498.289
	1976			beta-muricholate	LC/MS neg	31885	C17726	HMDB00415	5283853					1.14	0.49	0.28	0.65		0.0009	0.0018	0.2242	0.2004	0.1465	0.4374	0.8606	0.6828	0.0632	0.2818	0.001	0.0048	0.1284	0.1814		0.8737	0.7665	1.337	2.7461		100	100	100	100		Lipid	Primary Bile Acid Metabolism	100001066	2393-59-1	4794	407.28
	1977			alpha-muricholate	LC/MS neg	34092	C17647	HMDB00506	3083761					0.53	0.77	0.41	0.28		0.1044	0.0741	0.0993	0.1339	0.7708	0.7294	0.1686	0.309	0.3271	0.5896	0.336	0.2439	0.174	0.2134		0.896	1.698	3.1853	4.1488		100	100	100	100		Lipid	Primary Bile Acid Metabolism	100001280	2393-58-0	4765	407.28
	1978			tauro-alpha-muricholate	LC/MS neg	42605								0.91	1.59	2.24	1.28		0.0275	0.027	0.2534	0.2075	0.4208	0.6117	0.8068	0.6609	0.1718	0.4414	0.0345	0.0561	0.2952	0.3074		1.4782	1.6214	1.1537	0.7246		100	100	100	100		Lipid	Primary Bile Acid Metabolism	100004064		4745	514.284
	1979			tauro-beta-muricholate	LC/MS neg	33983		HMDB00932	168408					0.47	1.45	3.87	1.26		0.0588	0.0487	0.6881	0.3544	0.5589	0.6823	0.8963	0.6919	0.4866	0.6787	0.0809	0.1012	0.3381	0.3349		1.4445	3.0528	1.1425	0.7897		100	100	100	100		Lipid	Primary Bile Acid Metabolism	100001250	25696-60-0	4774	514.284
	1987		Secondary Bile Acid Metabolism	deoxycholate	LC/MS neg	1114	C04483	HMDB00626	222528					1.75	0.55	0.19	0.61		0.0028	0.0046	0.7884	0.3789	0.0255	0.2445	0.0733	0.2022	0.1507	0.4136	0.0004	0.0027	0.525	0.4111		1.2146	0.6959	1.9981	3.6586		100	100	100	100		Lipid	Secondary Bile Acid Metabolism	302	83-44-3	5294	391.285
	1989			glycodeoxycholate	LC/MS neg	18477	C05464	HMDB00631	3035026					1.1	1.04	0.09	0.1		0.0252	0.0258	0.766	0.3735	0.2371	0.5001	0.5263	0.572	0.2952	0.5702	0.0175	0.0362	0.4202	0.3762		0.3645	0.3309	3.7002	3.5642		75	25	50	75		Lipid	Secondary Bile Acid Metabolism	100000436	360-65-6	5281	448.307
	1990			taurodeoxycholate	LC/MS neg	12261	C05463	HMDB00896	2733768					1.22	1.2	1.19	1.21		0.3745	0.1776	0.1565	0.1681	0.9088	0.7585	0.2758	0.4081	0.3513	0.6068	0.5823	0.3511	0.4775	0.3969		1.4135	1.1633	1.171	0.9794		100	100	100	100		Lipid	Secondary Bile Acid Metabolism	1668	207737-97-1	5257.4	498.289
	1999			ursodeoxycholate	LC/MS neg	1605	C07880	HMDB00946	31401					1.37	0.56	0.35	0.85		0.2307	0.13	0.6281	0.3351	0.3072	0.5333	0.7001	0.6252	0.2886	0.5666	0.1204	0.1282	0.8967	0.5438		1.3047	0.9547	1.5411	2.7375		88	88	100	100		Lipid	Secondary Bile Acid Metabolism	1135	128-13-2	5055	391.285
	2000			glycoursodeoxycholate	LC/MS neg	39379		HMDB00708	12310288					1	1.26	0.82	0.65		0.0359	0.0335	0.4946	0.2826	0.4946	0.6603	1	0.7125	0.3361	0.5953	0.2943	0.2273	0.0501	0.099		0.5322	0.5322	0.8191	0.6492		0	0	38	38		Lipid	Secondary Bile Acid Metabolism	100002911	64480-66-6	5033	448.307
	2001			tauroursodeoxycholate	LC/MS neg	39378		HMDB00874	9848818					0.17	1.31	9.74	1.28		0.1124	0.0786	0.8709	0.3958	0.4797	0.6521	0.699	0.6252	0.5386	0.7012	0.1069	0.1197	0.5194	0.4111		1.2029	6.959	0.938	0.7142		100	88	88	75		Lipid	Secondary Bile Acid Metabolism	100002912	14605-22-2	5025	498.289
	2005			6-oxolithocholate	LC/MS neg	46336			164960					1.27	0.46	0.14	0.39		0.0009	0.0018	0.296	0.2206	0.116	0.4108	0.6965	0.6252	0.0678	0.2846	0.0008	0.0041	0.1478	0.1947		0.4563	0.3585	1.1793	2.5632		63	25	63	75		Lipid	Secondary Bile Acid Metabolism	100001068	2393-61-5	5033	389.27
	2006			7-ketolithocholate	LC/MS neg	43830		HMDB00467	444262					1	0.72	0.59	0.82		0.0368	0.0339	0.3617	0.2434	0.3617	0.566	1	0.7125	0.2004	0.4795	0.0358	0.0578	0.3787	0.3486		0.5035	0.5035	0.617	0.8569		0	0	25	50		Lipid	Secondary Bile Acid Metabolism	100001069	4651-67-6	5082	389.27
	2007			hyocholate	LC/MS neg	34093	C17649	HMDB00760	92805					1.32	0.33	0.08	0.34		0.0037	0.0057	0.3057	0.2235	0.1129	0.4108	0.678	0.6233	0.0684	0.2846	0.0021	0.0081	0.2896	0.3053		0.6293	0.4771	1.8522	5.6513		63	75	88	88		Lipid	Secondary Bile Acid Metabolism	100001279	547-75-1	5046	407.28
	2010			hyodeoxycholate	LC/MS neg	27531	C15517	HMDB00733	5283820					1.73	0.4	0.13	0.56		0.0004	0.001	0.5921	0.3218	0.0405	0.2899	0.2658	0.3992	0.0675	0.2846	0.0002	0.0014	0.1999	0.2329		0.839	0.4839	1.5036	3.7316		88	88	100	100		Lipid	Secondary Bile Acid Metabolism	100000777	83-49-8	5097	391.285
	2011			taurohyodeoxycholic acid	LC/MS neg	43588			119046					1.17	1.2	1.37	1.34		0.1791	0.1105	0.7488	0.3709	0.6751	0.7046	0.6016	0.5891	0.944	0.8622	0.5052	0.3206	0.2131	0.2465		1.3405	1.1435	1.0018	0.8357		100	100	100	100		Lipid	Secondary Bile Acid Metabolism	100003869	38411-85-7	5073	498.289
	2012			glycohyodeoxycholate	LC/MS neg	43501			114611					1.09	0.68	0.15	0.24		0.0052	0.0075	0.6742	0.3502	0.5229	0.6677	0.8763	0.6908	0.4549	0.6602	0.0146	0.0321	0.1027	0.158		0.1614	0.1474	0.6671	0.9866		13	0	38	75		Lipid	Secondary Bile Acid Metabolism	100003868	13042-33-6	5070	448.307
	2014			3-dehydrocholate	LC/MS neg	43835		HMDB00502	159655					0.73	0.39	0.3	0.56		0.1226	0.0831	0.1322	0.1569	0.4703	0.6478	0.5672	0.5842	0.1177	0.364	0.1115	0.1219	0.548	0.423		0.3468	0.4776	0.6171	1.5755		38	63	38	63		Lipid	Secondary Bile Acid Metabolism	100001062	2304-89-4	5050	405.265
	2018			taurocholenate sulfate	LC/MS neg	32807								0.96	0.38	0.18	0.47		5.6745e-05	0.0002	0.302	0.2228	0.2309	0.5001	0.9035	0.6929	0.1187	0.364	0.0002	0.0017	0.0192	0.0512		0.5825	0.6066	1.2485	3.293		88	88	100	100		Lipid	Secondary Bile Acid Metabolism	100001990		4750	279.614
	2019			7-ketodeoxycholate	LC/MS neg	31904		HMDB00391	188292					2.4	0.28	0.13	1.14		0.0604	0.049	0.4728	0.2772	0.0159	0.1811	0.2041	0.3433	0.0273	0.1748	0.0034	0.0119	0.6699	0.4692		1.3167	0.5479	1.1536	4.1511		100	100	100	100		Lipid	Secondary Bile Acid Metabolism	100001063	911-40-0	4821	405.265
	2063		Fatty Acid Metabolism (Acyl Choline)	palmitoylcholine	LC/MS pos late	52944			151731					1.75	0.74	0.45	1.07		0.1048	0.0741	0.4991	0.2839	0.013	0.1625	0.0255	0.1072	0.1749	0.4469	0.0048	0.0149	0.4954	0.4005		1.2756	0.7276	1.1959	1.6187		100	100	100	100		Lipid	Fatty Acid Metabolism (Acyl Choline)	100009233		1482	342.337
	2575	Nucleotide	Purine Metabolism, (Hypo)Xanthine/Inosine containing	inosine	LC/MS neg	1123	C00294	HMDB00195	6021					1.67	1.11	0.15	0.23		0.0005	0.0011	0.1971	0.1885	0.8374	0.7386	0.2891	0.4156	0.4375	0.6537	0.0063	0.018	0.0128	0.0366		1.1715	0.7026	5.0723	4.5694		100	75	100	100		Nucleotide	Purine Metabolism, (Hypo)Xanthine/Inosine containing	361	58-63-9	1602.1	267.073
	2579			xanthosine	LC/MS pos early	15136	C01762	HMDB00299	64959					1	1	1	1		1	0.3554	1	0.4318	1	0.7766	1	0.7125	1	0.8622	1	0.4885	1	0.5711		1	1	1	1		0	0	13	0		Nucleotide	Purine Metabolism, (Hypo)Xanthine/Inosine containing	100000299	146-80-5	1275	285.083
	2584			urate	LC/MS neg	1604	C00366	HMDB00289	1175					1	1.4	1.18	0.85		0.466	0.2059	0.4174	0.2594	0.503	0.6617	0.9193	0.6979	0.2974	0.5722	0.3247	0.2394	0.9661	0.5616		1.0619	1.0585	1.2566	0.8968		100	100	100	100		Nucleotide	Purine Metabolism, (Hypo)Xanthine/Inosine containing	1134	69-93-2;120K5305	757.1	167.021
	2585			allantoin	LC/MS polar	1107	C02350	HMDB00462	204					1.19	1.11	1.01	1.08		0.5821	0.2402	0.0525	0.0921	0.6686	0.7046	0.0932	0.2229	0.2696	0.5466	0.9307	0.4755	0.49	0.3983		1.1773	0.9878	1.0895	0.9797		100	100	100	100		Nucleotide	Purine Metabolism, (Hypo)Xanthine/Inosine containing	1002	97-59-6	1672	157.037
	2586			allantoic acid	LC/MS polar	33434	C00499	HMDB01209	203					1.19	1.54	0.75	0.58		0.0306	0.0295	0.1413	0.1608	0.3467	0.5611	0.6969	0.6252	0.0916	0.3329	0.3585	0.2568	0.03	0.07		0.6773	0.5686	1.1721	0.7596		38	50	88	75		Nucleotide	Purine Metabolism, (Hypo)Xanthine/Inosine containing	218	99-16-1	2960	175.047
	2590		Purine Metabolism, Adenine containing	adenosine 5'-monophosphate (AMP)	LC/MS pos early	32342	C00020	HMDB00045	6083					0.76	0.45	0.32	0.53		0.0024	0.0041	0.2653	0.211	0.9887	0.7766	0.4226	0.5145	0.4341	0.6537	0.0261	0.0466	0.025	0.0639		0.8724	1.1483	1.6405	3.63		100	100	100	100		Nucleotide	Purine Metabolism, Adenine containing	209	149022-20-8	1013	348.07
	2593			adenosine 3',5'-cyclic monophosphate (cAMP)	LC/MS neg	2831	C00575	HMDB00058	6076					0.94	0.91	1.05	1.08		0.6851	0.2765	0.3649	0.2438	0.8191	0.7353	0.4222	0.5145	0.6293	0.753	0.6541	0.3788	0.9003	0.5438		1.0089	1.0751	0.9307	1.0208		75	100	100	100		Nucleotide	Purine Metabolism, Adenine containing	207	60-92-4	1952.2	328.045
	2597			adenosine	LC/MS pos early	555	C00212	HMDB00050	60961					0.74	2	4.64	1.73		0.0648	0.0516	0.5334	0.2999	0.4107	0.601	0.8861	0.6908	0.3089	0.5843	0.0613	0.0807	0.4484	0.3822		0.8284	1.1122	0.4796	0.2397		63	38	63	13		Nucleotide	Purine Metabolism, Adenine containing	798	58-61-7	2169	268.104
	2598			adenine	LC/MS pos early	554	C00147	HMDB00034	190					1.31	1.13	0.95	1.1		0.6924	0.2779	0.0036	0.0153	0.2706	0.5199	0.0051	0.047	0.1584	0.4246	0.6126	0.3637	0.2905	0.3053		1.2415	0.9487	1.1274	0.9936		100	100	100	100		Nucleotide	Purine Metabolism, Adenine containing	880	73-24-5	2221	136.062
	2599			1-methyladenine	LC/MS pos early	1527	C02216	HMDB11599	78821					0.92	1.03	0.56	0.5		0.0006	0.0014	0.8154	0.3831	0.4962	0.6604	0.7506	0.6366	0.5183	0.6895	0.0341	0.0561	0.0034	0.0135		0.6832	0.7441	1.3734	1.3291		100	88	100	100		Nucleotide	Purine Metabolism, Adenine containing	54	5142-22-3	2133	150.077
	2603			N1-methyladenosine	LC/MS pos early	15650	C02494	HMDB03331	27476					1.2	1.39	1.23	1.06		0.0266	0.0267	0.0002	0.0022	0.2549	0.5087	0.0364	0.1391	0.0006	0.0423	0.0196	0.0391	0.412	0.3699		1.1549	0.9597	1.0855	0.783		100	100	100	100		Nucleotide	Purine Metabolism, Adenine containing	1242	15763-06-1	2120	282.12
	2613			N6-carbamoylthreonyladenosine	LC/MS pos early	35157		HMDB41623	161466					1.2	1.45	1.09	0.9		0.9356	0.3393	0.0595	0.1002	0.6129	0.6959	0.3133	0.4364	0.091	0.3329	0.6781	0.387	0.7633	0.5001		1.0211	0.8518	1.1332	0.7801		100	75	100	100		Nucleotide	Purine Metabolism, Adenine containing	100001415	24719-82-2	2008	413.142
	2622			N6-succinyladenosine	LC/MS pos early	48130		HMDB00912						0.93	1.35	1.37	0.95		0.2076	0.1224	0.245	0.2068	0.0641	0.3454	0.6048	0.5894	0.036	0.1933	0.0308	0.0534	0.6555	0.4651		1.0975	1.1799	1.1609	0.8607		100	100	100	88		Nucleotide	Purine Metabolism, Adenine containing	100001664	4542-23-8	1930	384.115
	2633		Purine Metabolism, Guanine containing	7-methylguanine	LC/MS neg	35114	C02242	HMDB00897	11361					1.08	1.11	0.99	0.96		0.6736	0.2724	0.133	0.1571	0.8319	0.7381	0.3539	0.4706	0.2232	0.5063	0.8822	0.4601	0.6543	0.4651		1.0504	0.9716	1.0887	0.9839		100	100	100	100		Nucleotide	Purine Metabolism, Guanine containing	100001456	578-76-7	1729.7	164.058
	2639			N2,N2-dimethylguanosine	LC/MS pos early	35137		HMDB04824	92919					1.06	1.14	1.51	1.4		0.0002	0.0005	0.2963	0.2206	0.7823	0.7328	0.5831	0.5879	0.3503	0.6068	0.0029	0.0107	0.0078	0.0264		1.242	1.1755	0.884	0.7787		100	100	100	100		Nucleotide	Purine Metabolism, Guanine containing	100001412	2140-67-2	2210	312.13
	2650		Pyrimidine Metabolism, Orotate containing	dihydroorotate	LC/MS polar	601	C00337	HMDB03349	648					1.14	1.16	0.95	0.93		0.4805	0.2112	0.4625	0.2738	0.9495	0.7681	0.5719	0.5855	0.6339	0.753	0.5862	0.3519	0.6488	0.4633		1.1489	1.0038	1.2301	1.0598		100	100	100	100		Nucleotide	Pyrimidine Metabolism, Orotate containing	923	155-54-4	1910.1	157.025
	2651			orotate	LC/MS polar	1505	C00295	HMDB00226	967					1.25	1.12	0.96	1.07		0.9207	0.3377	0.3124	0.2259	0.8223	0.7353	0.3823	0.4904	0.5752	0.7254	0.8187	0.4362	0.9295	0.5501		1.1902	0.9553	1.1132	0.9938		100	100	100	100		Nucleotide	Pyrimidine Metabolism, Orotate containing	445	50887-69-9	1638.1	155.01
	2653			orotidine	LC/MS polar	35172	C01103	HMDB00788	92751					1.59	1.12	0.79	1.12		0.2882	0.1514	0.0535	0.0931	0.3543	0.5632	0.0457	0.1582	0.4538	0.6602	0.1633	0.1576	0.9214	0.5494		1.2773	0.805	1.1455	1.0205		100	100	100	100		Nucleotide	Pyrimidine Metabolism, Orotate containing	100001416	314-50-1	2250	287.052
	2663		Pyrimidine Metabolism, Uracil containing	uridine	LC/MS neg	606	C00299	HMDB00296	6029					1.08	1.48	1.58	1.16		0.0025	0.0041	0.1451	0.1635	0.3326	0.5547	0.7196	0.6339	0.0899	0.3314	0.005	0.0152	0.1092	0.1642		1.265	1.1732	1.0951	0.7413		100	100	100	100		Nucleotide	Pyrimidine Metabolism, Uracil containing	535	58-96-8	1457.6	243.062
	2664			uracil	LC/MS pos early	605	C00106	HMDB00300	1174					1.05	1.23	1.65	1.42		9.8107e-07	7.3478e-06	0.1238	0.1492	0.3414	0.5547	0.6651	0.6156	0.0817	0.3154	2.1601e-05	0.0003	0.0009	0.0047		1.2094	1.1477	0.8534	0.6947		100	100	100	100		Nucleotide	Pyrimidine Metabolism, Uracil containing	825	66-22-8	827	113.035
	2665			pseudouridine	LC/MS neg	33442	C02067	HMDB00767	15047					1.19	1.09	1	1.09		0.3517	0.1691	0.0047	0.0184	0.3169	0.5469	0.0073	0.0551	0.1582	0.4246	0.9598	0.4816	0.1754	0.2134		1.1269	0.9445	1.033	0.9476		100	100	100	100		Nucleotide	Pyrimidine Metabolism, Uracil containing	821	1445-07-4	1100	243.062
	2666			5-methyluridine (ribothymidine)	LC/MS neg	35136		HMDB00884	445408					1	1.16	0.76	0.66		5.2044e-07	4.3852e-06	0.2213	0.2004	0.2213	0.5001	1	0.7125	0.0878	0.3271	0.001	0.0047	7.8958e-06	0.0001		0.7303	0.7303	1.1112	0.961		0	0	100	100		Nucleotide	Pyrimidine Metabolism, Uracil containing	100001446	1463-10-1	1778.1	257.078
	2677			2'-deoxyuridine	LC/MS neg	1412	C00526	HMDB00012	13712					0.9	0.94	0.78	0.75		0.0007	0.0015	0.2517	0.2068	0.7226	0.7144	0.2889	0.4156	0.5705	0.7245	0.0216	0.0421	0.0065	0.0236		0.8716	0.9675	1.1637	1.2424		100	100	100	100		Nucleotide	Pyrimidine Metabolism, Uracil containing	536	951-78-0	1586	111.02
	2679			3-ureidopropionate	LC/MS pos early	3155	C02642	HMDB00026	111					1.28	0.96	1.61	2.14		2.4834e-06	1.674e-05	0.4084	0.2575	0.2875	0.5294	0.1847	0.3267	0.8637	0.8425	0.0021	0.0081	3.366e-05	0.0004		1.7122	1.3422	0.8017	0.8328		100	100	100	100		Nucleotide	Pyrimidine Metabolism, Uracil containing	1053	462-88-4	875	133.061
	2680			beta-alanine	LC/MS pos early	55	C00099	HMDB00056	239					1.06	0.71	1	1.5		0.0828	0.0618	0.184	0.1823	0.0834	0.3796	0.7616	0.6433	0.0337	0.1881	0.9978	0.4885	0.0168	0.0468		1.0903	1.0256	0.7253	1.021		100	100	100	100		Nucleotide	Pyrimidine Metabolism, Uracil containing	244	56-41-7;107-95-9	1939	90.055
	2681			N-acetyl-beta-alanine	LC/MS neg	37432	C01073		76406					1.14	1.09	1.56	1.63		0.001	0.002	0.4546	0.2732	0.8971	0.7565	0.5347	0.5737	0.6605	0.7715	0.0185	0.0378	0.012	0.0351		1.3945	1.2204	0.8549	0.7815		100	100	100	100		Nucleotide	Pyrimidine Metabolism, Uracil containing	100002102	3025-95-4	773	130.051
	2689		Pyrimidine Metabolism, Cytidine containing	cytidine	LC/MS pos early	514	C00475	HMDB00089	6175					1.1	1.63	2.94	1.98		9.6815e-10	1.7798e-08	0.0153	0.0413	0.0967	0.389	0.5456	0.5753	0.0051	0.0752	3.0372e-08	1.2061e-06	1.9025e-05	0.0003		1.4522	1.3232	0.7342	0.4505		100	100	100	100		Nucleotide	Pyrimidine Metabolism, Cytidine containing	827	65-46-3	2124	244.093
	2690			cytosine	LC/MS pos early	573	C00380	HMDB00630	597					0.65	0.78	0.36	0.3		0.0003	0.0007	0.3306	0.2321	0.3259	0.5547	0.1704	0.309	0.9944	0.8622	0.0344	0.0561	0.0011	0.0057		0.5454	0.8351	1.8023	2.3069		100	100	100	100		Nucleotide	Pyrimidine Metabolism, Cytidine containing	881	71-30-7	2060	112.051
	2692			5-methylcytidine	LC/MS pos early	22119		HMDB00982	92918					1.08	1.14	1.13	1.07		0.0023	0.004	0.001	0.0057	0.3656	0.5669	0.061	0.1858	0.003	0.0584	0.0054	0.0162	0.0967	0.1547		1.0744	0.9922	0.9997	0.8769		100	100	100	100		Nucleotide	Pyrimidine Metabolism, Cytidine containing	100000763	2140-61-6	2227	258.108
	2693			N4-acetylcytidine	LC/MS pos early	35130		HMDB05923	107461					1.25	0.74	0.58	0.97		0.7803	0.3039	0.8604	0.3958	0.8178	0.7353	0.9692	0.7108	0.774	0.8045	0.7189	0.4027	0.9726	0.5618		1.166	0.9363	1.208	1.6266		88	88	75	88		Nucleotide	Pyrimidine Metabolism, Cytidine containing	100001413	3768-18-1	1580	286.103
	2699			2'-deoxycytidine	LC/MS pos early	15949	C00881	HMDB00014	13711					0.76	1.07	0.98	0.7		0.0008	0.0017	0.0615	0.1028	0.0019	0.0704	0.0007	0.0097	0.305	0.5799	0.82	0.4362	2.2639e-05	0.0003		0.7773	1.0188	1.1143	1.0403		100	100	100	100		Nucleotide	Pyrimidine Metabolism, Cytidine containing	100000125	951-77-9	2193	228.098
	2700			5-methyl-2'-deoxycytidine	LC/MS pos early	38159	C03592	HMDB02224	440055					1.11	1.16	1.18	1.14		0.1825	0.1113	0.2353	0.2036	0.9529	0.7684	0.4217	0.5145	0.3759	0.617	0.3218	0.238	0.3632	0.3459		1.1372	1.0211	1.0009	0.8662		100	100	100	100		Nucleotide	Pyrimidine Metabolism, Cytidine containing	100002300	838-07-3	2303	242.114
	2705		Pyrimidine Metabolism, Thymine containing	thymidine	LC/MS pos early	2183	C00214	HMDB00273	5789					0.64	0.96	1.86	1.25		0.0056	0.008	0.2688	0.2116	0.1759	0.4697	0.086	0.2165	0.8554	0.8425	0.0043	0.0142	0.2638	0.2916		1.1575	1.8003	0.9247	0.9675		100	100	100	100		Nucleotide	Pyrimidine Metabolism, Thymine containing	872	50-89-5	1400	243.098
	2706			thymine	LC/MS neg	604	C00178	HMDB00262	1135					0.69	0.88	1.57	1.23		0.1076	0.0758	0.2494	0.2068	0.5982	0.6951	0.2369	0.3796	0.6527	0.7655	0.1318	0.1348	0.4312	0.3798		1.1363	1.6522	0.9227	1.0503		100	100	100	88		Nucleotide	Pyrimidine Metabolism, Thymine containing	882	65-71-4	1654	125.036
	2712	Cofactors and Vitamins	Nicotinate and Nicotinamide Metabolism	quinolinate	LC/MS pos early	1899	C03722	HMDB00232	1066					0.79	1.16	1.9	1.3		0.0014	0.0026	0.7555	0.372	0.0892	0.381	0.1534	0.2961	0.3152	0.5843	0.0008	0.0042	0.2193	0.2519		1.1277	1.4236	0.8693	0.7496		100	100	100	100		Cofactors and Vitamins	Nicotinate and Nicotinamide Metabolism	182	89-00-9	845	168.029
	2716			nicotinamide	LC/MS pos early	594	C00153	HMDB01406	936					0.42	1.28	2.01	0.66		0.6616	0.2681	0.4593	0.2738	0.005	0.0931	0.0121	0.0767	0.1161	0.3639	0.0201	0.0398	0.0765	0.1336		0.7587	1.8113	1.154	0.9015		100	100	100	100		Cofactors and Vitamins	Nicotinate and Nicotinamide Metabolism	432	98-92-0	1942	123.055
	2728			1-methylnicotinamide	LC/MS pos early	27665	C02918	HMDB00699	10129985					0.3	0.85	1.87	0.66		0.513	0.2188	0.2623	0.2099	0.0884	0.381	0.0491	0.1631	0.6637	0.7715	0.097	0.1148	0.4421	0.3816		1.516	5.0699	2.309	2.7056		100	100	100	100		Cofactors and Vitamins	Nicotinate and Nicotinamide Metabolism	55	1005-24-9	1940	137.071
	2733			trigonelline (N'-methylnicotinate)	LC/MS pos early	32401	C01004	HMDB00875	5570					0.73	1.06	0.62	0.43		0.174	0.1083	0.7582	0.3722	0.1969	0.4943	0.4805	0.5479	0.258	0.5433	0.9592	0.4816	0.065	0.1186		0.6312	0.8641	1.4653	1.3859		100	100	100	100		Cofactors and Vitamins	Nicotinate and Nicotinamide Metabolism	100001092	535-83-1	1388	138.055
	2741		Pantothenate and CoA Metabolism	pantothenate	LC/MS pos early	1508	C00864	HMDB00210	6613					1.1	1.08	0.95	0.97		0.5414	0.2286	0.2207	0.2004	0.8653	0.7413	0.3227	0.438	0.4509	0.6602	0.5811	0.3511	0.7543	0.496		1.0585	0.9664	1.0949	1.012		100	100	100	100		Cofactors and Vitamins	Pantothenate and CoA Metabolism	1024	137-08-6	1667	220.118
	2751		Ascorbate and Aldarate Metabolism	threonate	LC/MS polar	27738	C01620	HMDB00943	151152					1.42	1.56	1.35	1.23		0.0347	0.0326	0.0016	0.0084	0.432	0.6218	0.0676	0.1957	0.0052	0.0755	0.0418	0.0631	0.3231	0.3292		1.3555	0.9572	1.1034	0.7087		100	100	100	100		Cofactors and Vitamins	Ascorbate and Aldarate Metabolism	100001022	70753-61-6	2384	135.03
	2753			oxalate (ethanedioate)	LC/MS neg	20694	C00209	HMDB02329	971					1.14	1.23	1.13	1.05		0.4101	0.1884	0.0633	0.103	0.451	0.6388	0.4152	0.5142	0.0667	0.2846	0.2673	0.2161	0.9599	0.559		1.1649	1.0237	1.1121	0.9043		100	100	100	100		Cofactors and Vitamins	Ascorbate and Aldarate Metabolism	100000841	144-62-7	603	88.988
	2754			gulonic acid*	LC/MS polar	46957			9794176					1.25	1.09	0.89	1.03		0.5363	0.2278	0.1372	0.1591	0.4056	0.5959	0.1042	0.2401	0.6314	0.753	0.3073	0.234	0.8785	0.543		1.1777	0.9385	1.1422	1.0509		100	100	100	100		Cofactors and Vitamins	Ascorbate and Aldarate Metabolism	100001586	20246-53-1	2750	195.051
	2755		Tocopherol Metabolism	alpha-tocopherol	LC/MS pos late	1561	C02477	HMDB01893	14985					1.07	0.91	0.95	1.11		0.4353	0.1965	0.7241	0.3649	0.0174	0.1811	0.1358	0.2717	0.0509	0.2423	0.2296	0.2032	0.0262	0.066		1.0607	0.9918	0.9544	1.0493		100	100	100	100		Cofactors and Vitamins	Tocopherol Metabolism	1105	59-02-9;10191-41-0	2522	430.378
	2762			gamma-tocotrienol	LC/MS pos late	37501	C14155	HMDB12958	5282349					0.79	0.42	0.24	0.46		3.4664e-05	0.0001	0.0068	0.0244	0.1151	0.4108	0.3681	0.4799	0.0033	0.0596	7.6676e-05	0.0008	0.0274	0.0674		0.5326	0.6748	1.156	2.769		75	88	100	100		Cofactors and Vitamins	Tocopherol Metabolism	100001981	14101-61-2	1918	410.318
	2766			alpha-CEHC sulfate	LC/MS neg	47666								1	1.12	0.1	0.09		0	0	0.9023	0.4039	0.9023	0.7584	1	0.7125	0.8622	0.8425	2.8e-14	3.862e-12	2.1e-14	3.331e-12		0.1069	0.1069	1.141	1.0207		13	0	100	100		Cofactors and Vitamins	Tocopherol Metabolism	100005972		3090	357.101
	2767			alpha-CEHC	LC/MS neg	48188		HMDB01518	9943542					3.18	1.12	0.75	2.14		0.057	0.0478	0.0003	0.0028	0.0014	0.0597	7.9773e-06	0.0005	0.6755	0.7743	0.2753	0.2202	0.0005	0.0032		1.697	0.5344	0.7931	0.7084		100	38	75	63		Cofactors and Vitamins	Tocopherol Metabolism	100002206	4072-32-6	4045	277.145
	2769			gamma-tocopherol/beta-tocopherol	LC/MS pos late	52473								1.34	1.18	0.89	1.01		0.8478	0.3181	0.3043	0.2232	0.7793	0.7328	0.3552	0.4706	0.5936	0.7335	0.9501	0.4798	0.7386	0.4898		1.3082	0.979	1.2923	1.096		100	100	88	88		Cofactors and Vitamins	Tocopherol Metabolism	100008998		2384	416.364
	2777		Tetrahydrobiopterin Metabolism	dihydrobiopterin	LC/MS pos early	35129	C00268	HMDB00038	1879					1.54	2.06	0.77	0.57		0.0061	0.0085	0.0005	0.0036	0.2703	0.5199	0.0538	0.1708	0.0012	0.0454	0.2032	0.1846	0.0073	0.0252		0.8588	0.5562	1.4991	0.7267		75	25	100	88		Cofactors and Vitamins	Tetrahydrobiopterin Metabolism	100001506	6779-87-9	1930	240.109
	2790		Hemoglobin and Porphyrin Metabolism	heme	LC/MS pos late	41754	C00032	HMDB03178	26945					0.46	0.82	1.72	0.96		0.3291	0.1627	0.7983	0.3801	0.6833	0.7046	0.6392	0.6063	0.9139	0.854	0.6843	0.389	0.3288	0.3339		2.0154	4.39	2.0979	2.5523		100	63	38	50		Cofactors and Vitamins	Hemoglobin and Porphyrin Metabolism	100001386	14875-96-8	1124	616.176
	2791			bilirubin (Z,Z)	LC/MS pos late	43807	C00486	HMDB00054	5280352					1.32	0.98	0.77	1.04		0.2761	0.1473	0.1144	0.1449	0.1775	0.4697	0.0421	0.1519	0.863	0.8425	0.0887	0.1077	0.8486	0.538		1.1114	0.8392	1.0736	1.0939		100	100	100	100		Cofactors and Vitamins	Hemoglobin and Porphyrin Metabolism	1090	635-65-4	1840	585.271
	2792			bilirubin (E,E)*	LC/MS pos late	32586			5315454					1.48	1.14	0.76	0.99		0.4551	0.2036	0.0551	0.0936	0.5725	0.6832	0.0795	0.2108	0.3203	0.5843	0.3556	0.2554	0.8961	0.5438		1.1774	0.7933	1.1886	1.0442		100	100	100	100		Cofactors and Vitamins	Hemoglobin and Porphyrin Metabolism	100001950	114-25-0	1045	585.271
	2793			bilirubin (E,Z or Z,E)*	LC/MS pos late	47886			5799469					1.83	0.95	0.75	1.45		0.786	0.3039	0.1003	0.1339	0.2109	0.4985	0.0442	0.155	0.769	0.8045	0.281	0.2232	0.4826	0.3983		1.2718	0.6933	0.8791	0.9281		88	63	100	88		Cofactors and Vitamins	Hemoglobin and Porphyrin Metabolism	100001951		1270	585.271
	2794			biliverdin	LC/MS pos late	2137	C00500	HMDB01008	5353439					0.84	1.34	1.55	0.97		0.7434	0.2925	0.5831	0.3198	0.9317	0.7653	0.7427	0.6339	0.6535	0.7655	0.7702	0.4231	0.8642	0.5407		1.1398	1.3617	1.1697	0.876		75	50	50	75		Cofactors and Vitamins	Hemoglobin and Porphyrin Metabolism	250	55482-27-4;55482-27-4	1016	583.255
	2808		Vitamin A Metabolism	retinol (Vitamin A)	LC/MS pos late	1806	C00473	HMDB00305	445354					0.96	0.95	0.9	0.91		0.4367	0.1967	0.8689	0.3958	0.7644	0.7293	0.7425	0.6339	0.924	0.8602	0.7334	0.4069	0.4466	0.3819		0.9174	0.9581	1.0078	1.0657		100	100	100	100		Cofactors and Vitamins	Vitamin A Metabolism	498	68-26-8	1636	269.226
	2817		Vitamin B6 Metabolism	pyridoxal	LC/MS neg	1651	C00250	HMDB01545	1050					1.24	1.09	1.21	1.37		0.0979	0.0704	0.2327	0.2029	0.7888	0.7332	0.301	0.4278	0.5076	0.6895	0.3167	0.2379	0.1719	0.2124		1.2273	0.991	0.8938	0.8186		100	100	100	100		Cofactors and Vitamins	Vitamin B6 Metabolism	491	65-22-5	1534.9	166.051
	2818			pyridoxate	LC/MS neg	31555	C00847	HMDB00017	6723					1.48	1.37	1.21	1.31		0.0066	0.0089	0.0001	0.0017	0.7373	0.7208	0.0019	0.023	0.0065	0.0882	0.0769	0.0975	0.0281	0.0674		1.3478	0.9079	1.028	0.7488		100	100	100	100		Cofactors and Vitamins	Vitamin B6 Metabolism	100001121	82-82-6	2185	182.046
	2820	Xenobiotics	Benzoate Metabolism	hippurate	LC/MS neg	15753	C01586	HMDB00714	464					0.61	2.15	0.81	0.23		0.0897	0.066	0.618	0.3308	0.049	0.3065	0.2811	0.4127	0.0807	0.3149	0.8331	0.4411	0.0117	0.0345		0.5458	0.9003	2.3853	1.1072		100	100	100	100		Xenobiotics	Benzoate Metabolism	100000014	495-69-2	2106.9	178.051
	2825			3-hydroxyhippurate	LC/MS neg	39600		HMDB06116	450268					0.99	0.49	1.98	4.04		0.5457	0.229	0.3713	0.2459	0.4903	0.6565	0.8832	0.6908	0.2652	0.5466	0.9511	0.4798	0.362	0.3459		1.226	1.2372	0.3035	0.6243		25	38	0	38		Xenobiotics	Benzoate Metabolism	100002122	1637-75-8	1687	194.046
	2826			4-hydroxyhippurate	LC/MS neg	35527		HMDB13678	151012					0.82	0.25	0.45	1.5		0.7831	0.3039	0.0405	0.0778	0.2989	0.5322	0.4477	0.5249	0.0313	0.1787	0.5854	0.3519	0.3527	0.3432		1.1326	1.376	0.7554	3.0573		100	100	100	88		Xenobiotics	Benzoate Metabolism	100001423	2482-25-9	1475	194.046
	2832			benzoate	LC/MS neg	15778	C00180	HMDB01870	243					1.42	3.06	0.8	0.37		0.3764	0.1776	0.2387	0.2044	0.6469	0.7046	0.6045	0.5894	0.2485	0.5337	0.7602	0.4184	0.3438	0.3374		1.3573	0.9526	3.6547	1.1925		100	100	100	100		Xenobiotics	Benzoate Metabolism	100000008	65-85-0	1750	121.029
	2841			4-hydroxybenzoate	LC/MS neg	21133	C00156	HMDB00500	135					0.53	0.7	1.48	1.12		0.2202	0.1261	0.073	0.1124	0.5329	0.6683	0.0887	0.2183	0.3912	0.6232	0.1932	0.18	0.6631	0.4664		1.0569	1.9919	0.9416	1.3469		100	100	88	100		Xenobiotics	Benzoate Metabolism	100000862	99-96-7	820	137.024
	2849			catechol sulfate	LC/MS neg	35320	C00090	HMDB59724	3083879					0.46	0.87	0.58	0.3		0.1203	0.0825	0.846	0.3929	0.1355	0.4374	0.2306	0.3739	0.3511	0.6068	0.9634	0.4825	0.0347	0.0761		0.3996	0.8711	1.3182	1.5104		100	100	100	100		Xenobiotics	Benzoate Metabolism	100001605	4918-96-1	1906	188.986
	2851			O-methylcatechol sulfate	LC/MS neg	46111			22473					0.55	1.01	1.31	0.71		0.8041	0.3074	0.1817	0.1815	0.0662	0.3454	0.0278	0.114	0.7042	0.7869	0.2499	0.2116	0.1375	0.1879		0.7412	1.3552	1.0384	1.031		100	100	100	88		Xenobiotics	Benzoate Metabolism	100004208		2344	203.002
	2854			4-methylcatechol sulfate	LC/MS neg	46146								1.1	0.96	0.8	0.91		0.3982	0.1851	0.8288	0.3878	0.8553	0.7396	0.9809	0.7122	0.7781	0.8058	0.6374	0.3715	0.4674	0.3894		1.0471	0.9546	1.147	1.1998		100	100	100	100		Xenobiotics	Benzoate Metabolism	100004111		2665	203.002
	2864			4-ethylphenylsulfate	LC/MS neg	36099	C13637							1.13	1.55	0.8	0.58		0.8181	0.3113	0.4559	0.2732	0.9691	0.7744	0.6161	0.5961	0.5784	0.7276	0.8924	0.4626	0.8493	0.538		3.318	2.9466	5.7135	3.6764		75	88	100	100		Xenobiotics	Benzoate Metabolism	100001756	123-07-9	3580	201.023
	2865			4-vinylphenol sulfate	LC/MS neg	36098	C05627	HMDB04072	6426766					1.03	1.56	0.91	0.6		0.3183	0.1589	0.9504	0.4192	0.6067	0.6951	0.7485	0.6366	0.6831	0.7763	0.7287	0.4051	0.2865	0.3053		1.402	1.3638	2.3331	1.4978		75	100	100	88		Xenobiotics	Benzoate Metabolism	100001755	2628-17-3	3320	199.007
	2876			3-(2-hydroxyphenyl)propionate	LC/MS neg	35634	C01198	HMDB33752	873					0.85	0.84	0.83	0.85		0.302	0.1554	0.3178	0.2263	0.8087	0.7353	0.38	0.489	0.5891	0.7335	0.5727	0.3476	0.3673	0.3459		0.6995	0.8198	0.8272	0.985		25	75	75	63		Xenobiotics	Benzoate Metabolism	100001623	495-78-3	2530	165.056
	2877			3-methoxycatechol sulfate (1)	LC/MS neg	48763								1	1	1	1		1	0.3554	1	0.4318	1	0.7766	1	0.7125	1	0.8622	1	0.4885	1	0.5711		1	1	1	1		0	0	0	13		Xenobiotics	Benzoate Metabolism	100006375		2163	218.997
	2879			methyl-4-hydroxybenzoate sulfate	LC/MS neg	48429								0.4	0.04	0.04	0.46		0.1187	0.0825	0.0846	0.1222	0.6481	0.7046	0.1229	0.2609	0.3561	0.609	0.4237	0.2887	0.1543	0.1989		0.594	1.4871	1.2832	34.0579		100	100	100	100		Xenobiotics	Benzoate Metabolism	100006116		2873	230.997
	2909		Food Component/Plant	2-piperidinone	LC/MS pos early	43400			12665					0.58	0.61	1.2	1.14		0.0851	0.0628	0.0009	0.0055	0.8492	0.7396	0.0102	0.0687	0.0192	0.1521	0.1731	0.1643	0.2696	0.295		0.8375	1.4425	0.7347	1.2064		100	100	100	100		Xenobiotics	Food Component/Plant	100004295	675-20-7	1675	100.076
	2956			genistein	LC/MS neg	32448	C06563	HMDB03217	5280961					0.37	1.01	0.47	0.17		0.2168	0.1253	0.2033	0.1928	0.755	0.7293	0.2623	0.3953	0.4907	0.6787	0.5079	0.3216	0.2737	0.2965		0.3069	0.8404	1.8171	1.7975		38	75	50	63		Xenobiotics	Food Component/Plant	100001221	446-72-0	3754	269.046
	2994			1H-quinolin-2-one	LC/MS pos early	40464	C06415		6038					0.9	1.58	1.57	0.89		0.1326	0.0884	0.1235	0.1492	0.0581	0.3334	0.786	0.6556	0.0177	0.1501	0.0189	0.038	0.765	0.5002		0.9383	1.0474	1.0537	0.6688		100	100	100	100		Xenobiotics	Food Component/Plant	100002385	59-31-4	2680	146.06
	2995			2,3-dihydroxyisovalerate	LC/MS polar	38276	C04039	HMDB12141	677					18.68	0.87	0.45	9.67		0.7034	0.2811	0.1198	0.1457	0.0842	0.3796	0.0233	0.1036	0.8963	0.8519	0.3287	0.2417	0.1353	0.1877		7.5076	0.402	0.7766	0.8922		75	25	50	50		Xenobiotics	Food Component/Plant	100002417	1756-18-9	1050	133.051
	3001			2-isopropylmalate	LC/MS polar	15667	C02504	HMDB00402	77					2.88	0.59	0.41	2.01		0.3864	0.1809	0.6364	0.3384	0.2057	0.4985	0.5677	0.5842	0.2202	0.5024	0.1352	0.1352	0.7709	0.502		1.1776	0.4087	0.5845	0.9894		25	25	25	75		Xenobiotics	Food Component/Plant	100000409	3237-44-3	2605	175.061
	3023			gluconate	LC/MS polar	587	C00257	HMDB00625	10690					1.38	1.11	0.92	1.15		0.9166	0.3376	0.04	0.0774	0.2504	0.5087	0.0259	0.1072	0.4938	0.6787	0.4565	0.2998	0.3734	0.3476		1.2304	0.8913	1.0691	0.9665		100	100	100	100		Xenobiotics	Food Component/Plant	338	527-07-1	2922	195.051
	3048			3-hydroxycinnamate (m-coumarate)	LC/MS neg	20698	C12621	HMDB01713	637541					0.79	0.59	3.41	4.54		0.0718	0.0558	0.5273	0.2978	0.5771	0.6832	0.9575	0.7108	0.4016	0.6275	0.3633	0.258	0.0961	0.1546		2.0251	2.5746	0.4464	0.7544		63	50	13	50		Xenobiotics	Food Component/Plant	100000842	588-30-7;14755-02-3	1960	163.04
	3063			cinnamate	LC/MS neg	12115	C00423	HMDB00930	444539					0.56	9.69	1.53	0.09		0.253	0.1376	0.2481	0.2068	0.0105	0.1514	0.2788	0.411	0.0098	0.1114	0.2751	0.2202	0.01	0.0303		0.5564	0.9871	6.2665	0.6464		88	100	100	75		Xenobiotics	Food Component/Plant	1259	140-10-3	2878	147.045
	3064			cinnamoylglycine	LC/MS neg	38637		HMDB11621	709625					0.77	3.58	1.8	0.39		0.4669	0.2059	0.0783	0.1166	0.0015	0.061	0.243	0.3816	0.0008	0.0423	0.0596	0.0805	0.0055	0.0209		0.8543	1.1127	2.2175	0.6198		88	88	100	75		Xenobiotics	Food Component/Plant	100002253	16534-24-0	3127	204.067
	3076			daidzein	LC/MS neg	32453	C10208	HMDB03312	5281708					0.23	0.78	0.72	0.21		0.1575	0.1005	0.0078	0.0268	0.4058	0.5959	0.014	0.0833	0.1642	0.4284	0.6705	0.3835	0.1156	0.1693		0.2604	1.1347	1.2309	1.5738		50	100	63	88		Xenobiotics	Food Component/Plant	100001219	486-66-8	3566	253.051
	3088			equol glucuronide	LC/MS neg	41948								1.1	0.86	0.89	1.13		0.6157	0.2526	0.6591	0.3445	0.6883	0.7047	0.5521	0.5783	0.9773	0.8622	0.9429	0.4774	0.5239	0.4111		1.1068	1.0104	0.9768	1.1303		100	100	100	100		Xenobiotics	Food Component/Plant	100003895		3215	417.119
	3089			equol sulfate	LC/MS neg	40478								0.37	0.83	0.72	0.32		0.0013	0.0024	0.1685	0.1747	0.429	0.6195	0.1283	0.2649	0.669	0.7723	0.0597	0.0805	0.0044	0.0175		0.5563	1.5047	1.7402	2.0902		100	100	100	100		Xenobiotics	Food Component/Plant	100003429		3630	321.044
	3090			ergothioneine	LC/MS neg	37459	C05570	HMDB03045	3032311					1.04	1.05	0.84	0.83		0.0387	0.0351	0.4759	0.2777	0.6902	0.7047	0.8227	0.6671	0.4329	0.6537	0.2219	0.1984	0.0797	0.1355		0.9694	0.9337	1.171	1.113		100	100	100	100		Xenobiotics	Food Component/Plant	100002154	58511-63-0	821	228.081
	3092			erythritol	LC/MS polar	20699	C00503	HMDB02994	222285					1.48	1	0.52	0.77		0.0006	0.0013	0.2549	0.2081	0.2208	0.5001	0.0988	0.2343	0.9498	0.8622	0.0011	0.0053	0.073	0.1315		1.1367	0.7673	1.4745	1.4719		100	100	100	100		Xenobiotics	Food Component/Plant	100000846	149-32-6	1491	167.056
	3095			ferulic acid 4-sulfate	LC/MS neg	47114		HMDB29200	6305574					0.62	0.5	0.11	0.14		6.9907e-06	3.7201e-05	0.0747	0.1128	0.5777	0.6832	0.3703	0.4812	0.0988	0.3464	0.0002	0.0015	0.0016	0.0078		0.4105	0.6642	2.8869	5.8029		63	75	100	88		Xenobiotics	Food Component/Plant	100005389	86321-29-1	1225	273.007
	3114			homostachydrine*	LC/MS pos early	33009	C08283	HMDB33433	441447					0.96	1.57	0.99	0.6		0.2493	0.1363	0.0737	0.1124	0.0498	0.3065	0.8929	0.6908	0.01	0.1114	0.5416	0.3368	0.0303	0.0703		0.876	0.9155	1.4532	0.9255		100	100	100	100		Xenobiotics	Food Component/Plant	100001550	1195-94-4	1750	158.118
	3117			indoleacrylate	LC/MS neg	22114		HMDB00734	15030923					0.82	1.03	0.96	0.77		0.7845	0.3039	0.6833	0.3534	0.2772	0.528	0.6265	0.6031	0.2915	0.5676	0.3361	0.2439	0.561	0.4279		0.8872	1.0765	1.1582	1.1207		100	100	100	100		Xenobiotics	Food Component/Plant	100000800	1204-06-4	2511	186.056
	3127			jasmonic acid	LC/MS neg	35659	C08491	HMDB32797	5281166					1.84	1.55	0.45	0.53		0.008	0.0105	0.0718	0.1123	0.803	0.7353	0.1445	0.2829	0.2618	0.5466	0.0364	0.0581	0.0762	0.1336		0.9996	0.5442	1.886	1.2174		63	25	100	88		Xenobiotics	Food Component/Plant	100001643	77026-92-7	3530	209.118
	3176			quinate	LC/MS polar	18335	C00296	HMDB03072	6508					2.25	0.82	0.54	1.48		0.2547	0.1381	0.7977	0.3801	0.5498	0.6767	0.8082	0.6609	0.5461	0.7051	0.2216	0.1984	0.6965	0.4777		1.7428	0.7731	1.1756	1.4342		75	100	88	88		Xenobiotics	Food Component/Plant	100000442	77-95-2	2432.9	191.056
	3198			stachydrine	LC/MS pos early	34384	C10172	HMDB04827	115244					0.85	1.22	0.7	0.48		0.0929	0.0678	0.4533	0.2732	0.1639	0.4526	0.6398	0.6063	0.1327	0.3829	0.8281	0.4393	0.0331	0.0753		0.7162	0.8437	1.48	1.2115		100	100	100	100		Xenobiotics	Food Component/Plant	100001296	4136-37-2	1440	144.102
	3219			4-allylphenol sulfate	LC/MS neg	37181								1.31	1.87	0.57	0.4		0.1484	0.0953	0.164	0.1729	0.6088	0.6951	0.5244	0.5715	0.1796	0.4541	0.499	0.3174	0.1675	0.2086		0.7114	0.5415	1.7764	0.9516		50	25	50	50		Xenobiotics	Food Component/Plant	100001868		3805	213.023
	3220			methyl glucopyranoside (alpha + beta)	LC/MS neg	46144								0.9	0.75	0.37	0.45		0.0003	0.0007	0.4696	0.2772	0.849	0.7396	0.705	0.6282	0.5183	0.6895	0.0047	0.0149	0.0091	0.0299		0.7661	0.8473	1.6965	2.2627		100	100	100	100		Xenobiotics	Food Component/Plant	100005864		1070	193.072
	3248			pyrraline	LC/MS pos early	48428								0.53	0.84	0.38	0.24		8.6354e-08	9.7014e-07	0.0148	0.0405	0.1206	0.4163	0.0061	0.0506	0.4863	0.6787	0.0005	0.0029	1.0879e-06	2.7096e-05		0.4535	0.8509	1.8676	2.2345		100	100	100	100		Xenobiotics	Food Component/Plant	100001767	74509-14-1	2750	255.134
	3250			daidzein sulfate (2)	LC/MS neg	48728								0.7	0.9	0.1	0.08		2.1333e-06	1.4876e-05	0.2938	0.2206	0.8457	0.7396	0.5418	0.5753	0.3782	0.617	0.0002	0.0014	0.0004	0.0025		0.1461	0.2091	1.9142	2.1196		13	63	100	88		Xenobiotics	Food Component/Plant	100006363		3330	333.008
	3253			N-acetylpyrraline	LC/MS neg	48438								0.69	0.81	0.21	0.18		8.8275e-09	1.2751e-07	0.271	0.2116	0.5158	0.6677	0.2183	0.3568	0.7449	0.7916	1.4525e-05	0.0002	1.1674e-06	2.7096e-05		0.3125	0.453	1.7632	2.1703		63	100	100	88		Xenobiotics	Food Component/Plant	100006120		2545	295.13
	3256			3-hydroxycinnamate sulfate	LC/MS neg	48409			6443141					1.25	0.07	0.12	2.13		0.0604	0.049	0.1373	0.1591	0.2234	0.5001	0.8419	0.6772	0.0598	0.2766	0.0315	0.054	0.6185	0.4506		1.0989	0.882	0.5158	7.556		25	50	75	63		Xenobiotics	Food Component/Plant	100006094	86321-30-4	1338	242.997
	3277			4-ethylphenol glucuronide	LC/MS neg	52937								0.87	1.1	1.61	1.28		0.4065	0.1872	0.751	0.3712	0.883	0.7489	0.7426	0.6339	0.9041	0.8519	0.6273	0.3686	0.4891	0.3983		0.5973	0.6851	0.4683	0.4256		63	50	63	38		Xenobiotics	Food Component/Plant	100009049		3167	297.098
	3282		Bacterial/Fungal	tartronate (hydroxymalonate)	LC/MS neg	20693	C02287	HMDB35227	45					0.89	1.26	1.14	0.81		0.5248	0.2234	0.7381	0.3686	0.0454	0.3043	0.2246	0.3657	0.0966	0.3409	0.3141	0.2372	0.063	0.1164		0.9262	1.039	1.148	0.9117		100	100	100	100		Xenobiotics	Bacterial/Fungal	100000840	80-69-3	610	118.999
	3314		Drug	2-hydroxyacetaminophen sulfate*	LC/MS neg	33173								1.72	1	1.8	3.08		8e-15	5.31e-13	3.5644e-05	0.0013	3.5644e-05	0.0053	1.5144e-07	3.0697e-05	1	0.8622	1.1233e-07	2.8386e-06	3.6e-14	3.932e-12		1.3213	0.7701	0.4283	0.4283		100	100	0	0		Xenobiotics	Drug	100001791		1674	246.008
	3315			2-methoxyacetaminophen sulfate*	LC/MS neg	47031								1.51	1	4.75	7.19		1.296e-12	6.5528e-11	0.0499	0.0889	0.0499	0.3065	0.0072	0.0551	1	0.8622	1.0391e-07	2.8386e-06	9.9659e-11	8.0961e-09		1.1294	0.7458	0.157	0.157		100	100	0	0		Xenobiotics	Drug	100001793		1949	260.023
	3316			3-(cystein-S-yl)acetaminophen*	LC/MS pos early	34365			5233914					1.18	1	4.2	4.95		1.7113e-11	6.9211e-10	0.3301	0.2321	0.3301	0.5547	0.172	0.31	1	0.8622	1.5334e-07	3.5521e-06	4.519e-09	2.937e-07		1.2007	1.0194	0.2428	0.2428		100	100	0	0		Xenobiotics	Drug	100001797		2420	271.075
	3317			3-(N-acetyl-L-cystein-S-yl) acetaminophen	LC/MS neg	45721			83967					1.16	1	1.76	2.03		9.1558e-10	1.7798e-08	0.2254	0.2004	0.2254	0.5001	0.0905	0.2198	1	0.8622	7.211e-06	9.5449e-05	6.888e-08	2.487e-06		1.0888	0.9405	0.5356	0.5356		100	100	0	0		Xenobiotics	Drug	2048	52372-86-8	2094	311.071
	3318			4-acetaminophen sulfate	LC/MS neg	37475	C06804	HMDB59911	83939					0.81	1	1.65	1.34		2.5153e-07	2.4221e-06	0.0538	0.0931	0.0538	0.3169	0.0082	0.06	1	0.8622	1.0865e-06	1.7766e-05	0.0023	0.0103		0.9159	1.1261	0.6836	0.6836		100	100	0	0		Xenobiotics	Drug	2049	10066-90-7;32113-41-0	1792	230.013
	3319			4-acetamidophenol	LC/MS neg	12032	C06804	HMDB01859	1983					0.59	1	13.11	7.71		1.6122e-10	4.6574e-09	0.7013	0.3597	0.7013	0.7074	0.588	0.5879	1	0.8622	8.1484e-08	2.5167e-06	3.3931e-07	1.1026e-05		1.0122	1.7199	0.1312	0.1312		100	100	0	0		Xenobiotics	Drug	1383	103-90-2	2173.7	150.056
	3320			4-acetamidophenylglucuronide	LC/MS neg	15736		HMDB10316	83944					0.92	1	3.92	3.61		2.2133e-11	7.4595e-10	0.876	0.3962	0.876	0.7458	0.8253	0.6679	1	0.8622	4.2049e-08	1.461e-06	2.3952e-08	1.2972e-06		1.0485	1.1388	0.2902	0.2902		100	100	0	0		Xenobiotics	Drug	100000043	120595-80-4	1400	326.088
	3321			2-methoxyacetaminophen glucuronide*	LC/MS neg	33161								1.37	1	2.69	3.68		1.1244e-06	8.1205e-06	0.0903	0.126	0.0903	0.381	0.0194	0.0928	1	0.8622	0.0041	0.0136	5.2287e-06	0.0001		1.043	0.7618	0.2835	0.2835		100	88	0	0		Xenobiotics	Drug	100001795		1633	356.099
	3339			4-acetylphenol sulfate	LC/MS neg	44620			4684006					2.48	1.38	1.99	3.56		0.3922	0.1827	0.4063	0.2575	0.4015	0.5959	0.2408	0.3816	0.9951	0.8622	0.9904	0.4885	0.2338	0.2638		2.3646	0.9548	0.6638	0.4794		63	50	100	88		Xenobiotics	Drug	100000711		2375	215.002
	3419			hydroquinone sulfate	LC/MS neg	35322	C00530	HMDB02434	161220					0.91	0.99	0.22	0.2		2.447e-10	6.1853e-09	0.8409	0.3913	0.5037	0.6617	0.7396	0.6339	0.5388	0.7012	8.2649e-07	1.5316e-05	6.7432e-08	2.487e-06		0.2113	0.2329	1.0716	1.0804		38	25	100	88		Xenobiotics	Drug	100001604	123-31-9	1395	188.986
	3494			salicylate	LC/MS neg	1515	C00805	HMDB01895	338					0.44	0.66	0.59	0.39		0.1027	0.0731	0.0735	0.1124	0.2121	0.4985	0.0349	0.1346	0.6836	0.7763	0.7741	0.4244	0.0453	0.0919		0.4554	1.0463	1.179	1.7848		100	100	100	100		Xenobiotics	Drug	501	69-72-7	2195	137.024
	3553			maleoylcarnitine	LC/MS pos early	52923								1.04	1.18	1.21	1.06		0.0037	0.0057	0.0134	0.0383	0.1025	0.3905	0.5063	0.5593	0.0048	0.0752	0.0019	0.0079	0.3056	0.3143		1.0751	1.0366	1.0102	0.8533		100	100	100	100		Xenobiotics	Drug	100006629		2155	260.113
	3601		Chemical	sulfate*	LC/MS neg	46960	C00059	HMDB01448	1118					1.07	1.06	0.1	0.1		0	0	0.2487	0.2068	0.8051	0.7353	0.3215	0.438	0.5166	0.6895	0	0	0	0		0.2048	0.1913	2.0909	1.9682		100	100	100	100		Xenobiotics	Chemical	100002528	14808-79-8	616	96.9601
	3604			O-sulfo-L-tyrosine	LC/MS neg	45413			514186					1.22	1.14	0.69	0.73		2.0094e-05	9.0299e-05	0.0129	0.0378	0.4588	0.6453	0.0228	0.1027	0.1888	0.4668	0.0003	0.0019	0.0045	0.0177		0.9337	0.7643	1.2709	1.1101		100	100	100	100		Xenobiotics	Chemical	100005384		990	260.023
	3606			1-(3-aminopropyl)-2-pyrrolidone	LC/MS pos early	40506			82111					3.78	0.8	0.56	2.66		0.2726	0.1466	0.0038	0.0155	0.0003	0.0199	1.9308e-05	0.0009	0.505	0.6883	0.0437	0.0647	0.0009	0.005		2.4216	0.6409	0.9096	1.1356		100	88	100	100		Xenobiotics	Chemical	100003263	7663-77-6	2420	143.118
	3621			2-aminophenol sulfate	LC/MS neg	43266		HMDB61116	181670					0.65	0.92	0.48	0.34		5.9474e-06	3.4362e-05	0.3015	0.2228	0.2288	0.5001	0.1177	0.2565	0.9009	0.8519	0.0048	0.0149	4.7321e-05	0.0005		0.5241	0.8022	1.528	1.662		100	100	100	88		Xenobiotics	Chemical	100004322		1677	188.002
	3664			dimethyl sulfone	LC/MS pos early	43424	C11142	HMDB04983	6213					0.86	1.37	1.09	0.68		0.8306	0.3151	0.2386	0.2044	0.0699	0.3496	0.6341	0.605	0.0375	0.1978	0.248	0.2116	0.1486	0.1947		0.8346	0.9754	1.2287	0.8959		100	100	100	100		Xenobiotics	Chemical	100004284	67-71-0	832	95.0161
	3666			ectoine	LC/MS pos early	35651	C06231		126041					0.94	0.91	0.27	0.27		1.0188e-05	5.1504e-05	0.9446	0.4181	0.8937	0.7551	0.8858	0.6908	0.9638	0.8622	0.0009	0.0047	0.0006	0.0033		0.7288	0.7782	2.6592	2.9251		100	100	100	88		Xenobiotics	Chemical	100001635	96702-03-3	1980	143.082
	3667			EDTA	LC/MS neg	22163	C00284	HMDB15109	6049					0.7	0.86	1.12	0.91		0.7606	0.2978	0.0387	0.0767	0.6817	0.7046	0.0784	0.2097	0.225	0.5063	0.6136	0.3637	0.9404	0.5526		0.8305	1.1905	0.9151	1.0619		63	100	100	100		Xenobiotics	Chemical	100001002	60-00-4	643	291.083
	3675			iminodiacetate (IDA)	LC/MS pos early	21025	C19911	HMDB11753	8897					0.72	1.01	0.48	0.34		0.0002	0.0006	0.1135	0.1445	0.1244	0.4227	0.0307	0.1246	0.9723	0.8622	0.0677	0.0872	0.0003	0.0022		0.5072	0.7025	1.4738	1.4621		100	100	100	100		Xenobiotics	Chemical	100000900	142-73-4	808	134.045
	3702			succinimide	LC/MS polar	41888	C07273		11439					1.4	1.07	0.78	1.03		0.3394	0.1646	0.1782	0.1794	0.2359	0.5001	0.0775	0.2093	0.9053	0.8519	0.1339	0.1349	0.8669	0.5407		1.1717	0.8343	1.14	1.0664		100	88	88	100		Xenobiotics	Chemical	100003696	123-56-8	2155	116.035
	3704			triethanolamine	LC/MS pos early	22202	C06771	HMDB32538	7618					1.38	0.1	0.17	2.41		0.9249	0.3377	0.13	0.1551	0.1903	0.4869	0.8789	0.6908	0.0496	0.2386	0.3181	0.238	0.3853	0.3527		2.1648	1.5729	0.8983	9.2322		100	100	100	100		Xenobiotics	Chemical	100000989	102-71-6	1963	150.112
	3709			N-methylpipecolate	LC/MS pos early	47101			11862129;11286529					1.08	1.36	0.76	0.6		0.0001	0.0004	0.0176	0.0446	0.1397	0.4374	0.4842	0.5485	0.0079	0.102	0.0492	0.0702	0.0002	0.002		0.882	0.816	1.4705	1.078		100	100	100	100		Xenobiotics	Chemical	100005383	41447-17-0	1932	144.102
	3718			1,2,3-benzenetriol sulfate (2)	LC/MS neg	48762								1	1	1	1		1	0.3554	1	0.4318	1	0.7766	1	0.7125	1	0.8622	1	0.4885	1	0.5711		1	1	1	1		0	0	0	13		Xenobiotics	Chemical	100006374		1709	204.981
	3720			3-hydroxypyridine sulfate	LC/MS neg	48448								0.63	0.69	0.36	0.33		0.0003	0.0007	0.1652	0.1732	0.6613	0.7046	0.1973	0.3389	0.4931	0.6787	0.0144	0.032	0.0031	0.0128		0.5854	0.924	1.786	2.5853		100	100	100	88		Xenobiotics	Chemical	100006098	1955-23-3	1595.5	173.987
	3731			6-hydroxyindole sulfate	LC/MS neg	48698								2.53	1.33	0.37	0.69		0.0081	0.0105	0.0027	0.0127	0.4059	0.5959	0.0068	0.0541	0.0945	0.3383	0.0143	0.032	0.1665	0.2086		1.1612	0.459	1.6748	1.255		100	75	100	100		Xenobiotics	Chemical	100006260		2498	212.002
