# Supplementary material for: Metabolic network-based predictions of toxicant-induced metabolite changes in the laboratory rat
Source: Sci Rep. 2018 Aug 3;8:11678. doi: 10.1038/s41598-018-30149-7 (PMC6076258; doi:10.1038/s41598-018-30149-7)
Supplement: Supplementary file 4 — Supplementary Table S4 [file 41598_2018_30149_MOESM4_ESM.xlsx]

## Sheet: Sheet1
Metabolites mapped onto iRno model based on KEGG ID annotation and name matching
Biochemical name	KEGG ID	Drug 5h/Vehicle 5h	q-value	Drug 10h/Vehicle 10h	q-value
phosphate	C00009	1.11	0.3686	0.86	0.1947
adenosine 5-monophosphate (AMP)	C00020	0.32	0.0466	0.53	0.0639
pyruvate	C00022	1.03	0.4156	1.36	0.0085
glutamate	C00025	0.85	0.1294	0.74	0.0211
glucose	C00031	1.17	0.0015	1.14	0.0058
heme	C00032	1.72	0.389	0.96	0.3339
glycine	C00037	0.84	0.0635	0.78	0.0179
alanine	C00041	0.91	0.0807	0.91	0.1336
succinate	C00042	0.72	0.0106	0.99	0.5618
lysine	C00047	1	0.4816	0.85	0.0033
aspartate	C00049	0.9	0.2439	0.77	0.0299
sulfate*	C00059	0.1	0	0.1	0
arginine	C00062	0.81	0.0042	0.83	0.0126
glutamine	C00064	1.07	0.1554	0.92	0.1645
serine	C00065	0.86	0.03	0.75	0.0005
methionine	C00073	0.98	0.3556	0.89	0.1947
ornithine	C00077	0.9	0.2045	0.64	0.0001
tryptophan	C00078	0.82	0.0294	0.9	0.2461
phenylalanine	C00079	1.22	8.6424e-05	1.09	0.07
tyrosine	C00082	0.86	0.211	0.92	0.4352
urea	C00086	0.88	0.1079	0.97	0.4341
glycerol 3-phosphate	C00093	0.72	0.0234	0.66	0.004
fructose	C00095	1.05	0.3802	1.44	0.0237
cysteine	C00097	1.16	0.2439	0.68	0.0299
beta-alanine	C00099	1	0.4885	1.5	0.0468
uracil	C00106	1.65	0.0003	1.42	0.0047
anthranilate	C00108	2.22	1.5856e-05	1.21	0.1701
choline	C00114	1.23	0.0027	1.22	0.0032
glycerol	C00116	1.62	0.0988	1.22	0.3448
ribose	C00121	0.57	0.089	0.84	0.3432
fumarate	C00122	0.7	0.0192	1.05	0.4111
leucine	C00123	1.19	0.0294	0.94	0.3448
glutathione, oxidized (GSSG)	C00127	0.76	0.2233	0.45	0.0016
histidine	C00135	1.13	0.1197	0.95	0.3777
myo-inositol	C00137	0.93	0.4027	0.9	0.38
3-methyl-2-oxobutyrate	C00141	1.08	0.2515	1.05	0.3614
adenine	C00147	0.95	0.3637	1.1	0.3053
proline	C00148	0.87	0.0509	0.79	0.0026
malate	C00149	0.73	0.03	0.96	0.5459
asparagine	C00152	0.78	0.0016	0.76	0.0007
nicotinamide	C00153	2.01	0.0398	0.66	0.1336
4-hydroxybenzoate	C00156	1.48	0.18	1.12	0.4664
citrate	C00158	1.01	0.472	1.01	0.4338
mannose	C00159	1.29	0.0027	1.16	0.0844
acetoacetate	C00164	1.53	0.0689	1.69	0.158
phenylpyruvate	C00166	0.87	0.3356	1.42	0.1993
5-methylthioadenosine (MTA)	C00170	1.14	0.2086	0.82	0.158
thymine	C00178	1.57	0.1348	1.23	0.3798
benzoate	C00180	0.8	0.4184	0.37	0.3374
valine	C00183	1.25	0.0126	0.94	0.3557
lactate	C00186	0.92	0.3356	1.1	0.3459
cholesterol	C00187	1.09	0.2116	1.21	0.034
threonine	C00188	0.95	0.2439	0.84	0.03
glucuronate	C00191	0.89	0.2091	1.05	0.4387
oxalate (ethanedioate)	C00209	1.13	0.2161	1.05	0.559
adenosine	C00212	4.64	0.0807	1.73	0.3822
sarcosine (N-Methylglycine)	C00213	0.82	0.0927	0.99	0.5438
thymidine	C00214	1.86	0.0142	1.25	0.2916
arachidonate (20:4n6)	C00219	1.56	0.0452	1.42	0.0934
4-methyl-2-oxopentanoate	C00233	1.23	0.1046	1.12	0.2873
taurine	C00245	1	0.472	1.16	0.2916
palmitate (16:0)	C00249	1.17	0.2914	1.19	0.2939
pyridoxal	C00250	1.21	0.2379	1.37	0.2124
gluconate	C00257	0.92	0.2998	1.15	0.3476
glycerate	C00258	0.86	0.062	0.82	0.0236
homoserine	C00263	0.77	0.2328	0.87	0.4711
dihydrobiopterin	C00268	0.77	0.1846	0.57	0.0252
N-acetylneuraminate	C00270	0.98	0.3956	1.03	0.4459
inosine	C00294	0.15	0.018	0.23	0.0366
orotate	C00295	0.96	0.4362	1.07	0.5501
uridine	C00299	1.58	0.0152	1.16	0.1642
creatine	C00300	0.88	0.2116	1.35	0.0109
isocitrate	C00311	4.49	0.0302	3.04	0.1877
spermidine	C00315	0.57	0.0702	2.15	0.003
carnitine	C00318	0.9	0.0608	0.77	0.0002
sphingosine	C00319	1.43	0.2116	1.54	0.152
2-oxoadipate	C00322	1.2	0.2998	2.16	0.1418
citrulline	C00327	0.89	0.1352	0.87	0.1315
kynurenine	C00328	1.79	0.0027	1.12	0.4015
gamma-aminobutyrate (GABA)	C00334	1.38	0.1219	1.03	0.5091
dihydroorotate	C00337	0.95	0.3519	0.93	0.4633
phosphoethanolamine	C00346	1.48	0.0198	1.32	0.1015
urate	C00366	1.18	0.2394	0.85	0.5616
cytosine	C00380	0.36	0.0561	0.3	0.0057
malonate	C00383	0.86	0.2146	1.17	0.1881
carnosine	C00386	0.89	0.345	0.49	0.2229
isoleucine	C00407	1.1	0.1105	0.97	0.4608
pipecolate	C00408	0.82	0.0561	0.77	0.0291
aconitate [cis or trans]	C00417	0.83	0.0459	0.87	0.1082
retinol (Vitamin A)	C00473	0.9	0.4069	0.91	0.3819
ribitol	C00474	0.79	0.0689	1.12	0.4279
cytidine	C00475	2.94	1.2061e-06	1.98	0.0003
bilirubin (Z,Z)	C00486	0.77	0.1077	1.04	0.538
cystine	C00491	1.07	0.238	1.08	0.4506
allantoic acid	C00499	0.75	0.2568	0.58	0.07
biliverdin	C00500	1.55	0.4231	0.97	0.5407
hypotaurine	C00519	1.08	0.2913	0.68	0.1716
2-deoxyuridine	C00526	0.78	0.0421	0.75	0.0236
stearoyl sphingomyelin (d18:1/18:0)	C00550	1.25	0.0807	1.78	0.0012
adenosine 3,5-cyclic monophosphate (cAMP)	C00575	1.05	0.3788	1.08	0.5438
guanidinoacetate	C00581	0.98	0.4104	0.58	0.008
choline phosphate	C00588	1.04	0.366	0.91	0.3841
cysteine sulfinic acid	C00606	0.9	0.301	1.13	0.451
N-acetylglutamate	C00624	1.3	0.044	1.05	0.4777
gentisate	C00628	0.52	0.2372	0.63	0.4425
glycerophosphorylcholine (GPC)	C00670	0.77	0.0306	0.96	0.4306
cholate	C00695	0.32	0.3611	0.47	0.1861
betaine	C00719	0.98	0.3698	0.85	0.0761
spermine	C00750	0.67	0.258	2.18	0.0674
serotonin	C00780	0.42	0.1512	0.54	0.1336
trans-urocanate	C00785	1.11	0.3356	1.16	0.2295
creatinine	C00791	0.94	0.2273	0.98	0.5199
sphinganine	C00836	2.21	0.1462	1.9	0.2055
pyridoxate	C00847	1.21	0.0975	1.31	0.0674
pantothenate	C00864	0.95	0.3511	0.97	0.496
2-deoxycytidine	C00881	0.98	0.4362	0.7	0.0003
indoleacetate	C00954	0.49	0.0105	0.73	0.2222
2-aminoadipate	C00956	0.93	0.488	1.45	0.1473
dimethylglycine	C01026	0.93	0.2818	1.28	0.08
N-acetylaspartate (NAA)	C01042	0.74	0.0186	1.13	0.3274
3-hydroxybutyrate (BHBA)	C01089	1.29	0.0581	1.02	0.4839
orotidine	C01103	0.79	0.1576	1.12	0.5494
trimethylamine N-oxide	C01104	0.82	0.1988	0.48	0.0103
trans-4-hydroxyproline	C01157	0.78	0.0398	0.61	0.0004
4-hydroxyphenylpyruvate	C01179	0.66	0.0763	0.94	0.4111
deoxycarnitine	C01181	1.14	0.2321	0.81	0.1947
glycerophosphoethanolamine	C01233	1.15	0.1139	0.98	0.496
mannitol/sorbitol	C01507	0.31	0.0038	0.43	0.03
stearate (18:0)	C01530	1.64	0.0591	1.04	0.4839
caprate (10:0)	C01571	0.93	0.3802	1.28	0.2124
caproate (6:0)	C01585	0.96	0.2998	0.85	0.3841
hippurate	C01586	0.81	0.4411	0.23	0.0345
linoleate (18:2n6)	C01595	1.8	0.0321	1.17	0.3349
pelargonate (9:0)	C01601	1.01	0.4362	0.91	0.5618
threonate	C01620	1.35	0.0631	1.23	0.3292
kynurenate	C01717	2.47	0.0004	1.1	0.4664
xanthosine	C01762	1	0.4885	1	0.5711
thyroxine	C01829	1.1	0.2273	0.88	0.2264
5-oxoproline	C01879	0.99	0.4598	0.91	0.2965
1-myristoylglycerol (14:0)	C01885	1.34	0.4885	0.58	0.3983
glycocholate	C01921	0.21	0.0445	0.3	0.3481
corticosterone	C02140	2.61	0.038	1.74	0.158
methylmalonate (MMA)	C02170	0.48	0.0229	0.84	0.5468
cystathionine	C02291	0.94	0.366	0.63	0.0299
creatine phosphate	C02305	1.5	0.1348	1.3	0.3459
xanthurenate	C02470	9.57	0.0008	3.06	0.0132
alpha-tocopherol	C02477	0.95	0.2032	1.11	0.066
chenodeoxycholate	C02528	0.28	0.1025	0.32	0.1003
acetylcarnitine	C02571	1.2	0.1233	0.76	0.2264
2-hydroxyglutarate	C02630	0.76	0.1219	2.13	0.0026
3-ureidopropionate	C02642	1.61	0.0081	2.14	0.0004
laurate (12:0)	C02679	0.94	0.4297	1.32	0.1547
N-acetylmethionine	C02712	1.29	0.0595	0.83	0.1003
N-acetylputrescine	C02714	1.02	0.4319	0.99	0.543
4-imidazoleacetate	C02835	0.83	0.3375	0.73	0.2289
octanoylcarnitine	C02838	0.76	0.234	0.95	0.4858
butyrylcarnitine	C02862	0.62	0.0105	0.66	0.0351
1-methylnicotinamide	C02918	1.87	0.1148	0.66	0.3816
palmitoylcarnitine	C02990	1.41	0.03	1.43	0.048
propionylcarnitine	C03017	0.62	0.0053	0.62	0.0069
dihomo-linolenate (20:3n3 or n6)	C03242	2.82	0.0163	1.2	0.3557
argininosuccinate	C03406	0.82	0.0581	0.78	0.0912
dimethylarginine (SDMA + ADMA)	C03626	1.08	0.2116	0.88	0.0867
3-(4-hydroxyphenyl)lactate	C03672	0.55	2.8819e-07	0.75	0.0038
quinolinate	C03722	1.9	0.0042	1.3	0.2519
N6,N6,N6-trimethyllysine	C03793	0.86	0.0807	1.05	0.4701
deoxycholate	C04483	0.19	0.0027	0.61	0.4111
taurocholate	C05122	3.92	0.0629	1.22	0.3841
taurodeoxycholate	C05463	1.19	0.3511	1.21	0.3969
glycodeoxycholate	C05464	0.09	0.0362	0.1	0.3762
taurochenodeoxycholate	C05465	3.41	0.044	1.23	0.3841
glycochenodeoxycholate	C05466	0.2	0.1197	0.14	0.3841
phenylacetylglycine	C05598	0.53	0.03	1.06	0.451
1-methylimidazoleacetate	C05828	0.47	0.0447	0.49	0.0589
sphingosine 1-phosphate	C06124	1.12	0.2232	1.29	0.0752
caprylate (8:0)	C06423	0.69	0.1802	0.96	0.5114
myristate (14:0)	C06424	1.29	0.253	1.22	0.2638
arachidate (20:0)	C06425	1.4	0.2886	0.73	0.3459
linolenate [alpha or gamma; (18:3n3 or 6)]	C06426	1.99	0.075	1.23	0.3047
eicosapentaenoate (EPA; 20:5n3)	C06428	4.5	0.0062	1.42	0.2581
docosahexaenoate (DHA; 22:6n3)	C06429	2.9	0.0294	1.09	0.441
ursodeoxycholate	C07880	0.35	0.1282	0.85	0.5438
azelate (nonanedioate)	C08261	0.68	0.0673	1.14	0.4777
erucate (22:1n9)	C08316	0.76	0.3511	1.08	0.5407
palmitoleate (16:1n7)	C08362	1.65	0.116	1.39	0.1714
picolinate	C10164	1.76	0.0016	1.18	0.2289
2-arachidonoylglycerol (20:4)	C13856	2.83	0.238	2.43	0.099
gamma-tocotrienol	C14155	0.24	0.0008	0.46	0.0674
9,10-DiHOME	C14828	1.13	0.3476	1.16	0.3481
hyodeoxycholate	C15517	0.13	0.0014	0.56	0.2329
stearidonate (18:4n3)	C16300	1.9	0.1374	1.08	0.417
docosapentaenoate (n3 DPA; 22:5n3)	C16513	4.84	0.008	1.08	0.4198
dihomo-linoleate (20:2n6)	C16525	3.18	0.054	1.06	0.4654
adrenate (22:4n6)	C16527	3.4	0.0223	1.55	0.2778
docosadienoate (22:2n6)	C16533	1.96	0.1988	0.83	0.5114
docosatrienoate (22:3n3)	C16534	3.22	0.0647	0.93	0.543
nonadecanoate (19:0)	C16535	1.88	0.1327	0.91	0.5459
pentadecanoate (15:0)	C16537	1.46	0.0666	1.1	0.3816
5-hydroxylysine	C16741	0.69	0.0071	0.7	0.0084
alpha-muricholate	C17647	0.41	0.2439	0.28	0.2134
hyocholate	C17649	0.08	0.0081	0.34	0.3053
beta-muricholate	C17726	0.28	0.0048	0.65	0.1814
16-hydroxypalmitate	C18218	1.31	0.1332	1.35	0.1861
S-1-pyrroline-5-carboxylate	C04322	0.63	0.0128	0.64	0.0286
glycoursodeoxycholate	[]	0.82	0.2273	0.65	0.099
ophthalmate	[]	1.71	0.1199	7.98	2.487e-06
stearoylcarnitine	[]	1.14	0.181	1.38	0.0399
2-hydroxybutyrate/2-hydroxyisobutyrate	[]	0.76	0.4362	1.44	0.158
sphinganine-1-phosphate	[]	1.2	0.2097	1.23	0.2264
taurohyodeoxycholic acid	[]	1.37	0.3206	1.34	0.2465
arabitol/xylitol	[]	0.74	0.078	0.96	0.4111
oleate/vaccenate (18:1)	[]	1.81	0.0548	1.17	0.3476
oleoylcarnitine	[]	1.23	0.1003	1.39	0.1792
tauro-alpha-muricholate	[]	2.24	0.0561	1.28	0.3074
tauro-beta-muricholate	[]	3.87	0.1012	1.26	0.3349
glycohyodeoxycholate	[]	0.15	0.0321	0.24	0.158
3-hydroxyisobutyrate	C06001	1.56	0.002	1.19	0.2134
margarate (17:0)	[]	2.78	0.0212	1.19	0.3686
10-heptadecenoate (17:1n7)	[]	1.78	0.0825	1.23	0.2965
mead acid (20:3n9)	[]	2.29	0.0374	1.33	0.2939
arabonate/xylonate	[]	0.7	0.0561	1.21	0.4111
3-methyl-2-oxovalerate	C00671	1.25	0.1219	1.01	0.4777
alpha-hydroxyisocaproate	C03264	0.79	0.238	1.02	0.451
3-phosphoglycerate	C00597	1.05	0.4034	0.78	0.4777
allantoin	C02350	1.01	0.4755	1.08	0.3983
arabitol/xylitol	[]	0.74	0.078	0.96	0.4111
