# Supplementary material for: Metabolic network-based predictions of toxicant-induced metabolite changes in the laboratory rat
Source: Sci Rep. 2018 Aug 3;8:11678. doi: 10.1038/s41598-018-30149-7 (PMC6076258; doi:10.1038/s41598-018-30149-7)
Supplement: Supplementary file 6 — Supplementary Table S6 [file 41598_2018_30149_MOESM6_ESM.xlsx]

## Sheet: Random
TIMBR production scores from iRno model for a randomly generated gaussian gene expression data
Note: Positive sign represents increased metabolite and negative sign represents for decreased metabolite in plasma
Metabolite	TIMBR production socre
guanosine	-0.669322
NAD+	-0.443909
glutamate	0.861808
tyramine-O-sulfate	-0.125266
H2O	-0.405374
progesterone	1.20483
phenylacetylglycine	-0.0719305
valeric acid	0.358905
alanine	1.74907
asparagine	-0.5495
arginine	-0.537602
citrulline	-0.367182
UDP	-1.2448
L-metanephrine	-0.328778
L-lactate	9.56149
LTD4	0.365995
glycerate	0.540972
tyrosine	-0.0419196
acetate	0.351573
AKG	1.56972
digalactosylceramidesulfate	-1.81794
prostaglandin E1	-0.0286991
L-iduronic acid	-4.09705
butyrate	0.529457
serine	0.891751
acetoacetate	1.15965
(R)-3-hydroxybutanoate	1.1114
2-hydroxybutyrate	0.144626
isocaproic-aldehyde	-0.677885
IV3NeuAc,III3Fuc-nLc4Cer	-0.0669905
fucosyl-galactosylgloboside	-0.0388897
retinoate	-0.23642
glycochenodeoxycholate	2.4639
GSH	0.611685
inosine	-0.0563383
sialyl-Tn antigen	0.652761
taurochenodeoxycholate	1.00966
glucose-1,6-bisphosphate	-0.0544905
ethanolamine	0.698965
bilirubin-bisglucuronoside	0.0396877
bilirubin-monoglucuronoside	0.0353204
cholate	0.401649
deoxyribose	-0.668267
hypoxanthine	0.554055
thymine	-0.468433
undecylic acid	-0.823493
acetylcholine	-0.960013
bilirubin	2.32659
glycolipid	0.163317
guanine	-0.189055
ribose	0.0186329
sphinganine-1-phosphate	-0.327332
taurine	-0.11255
N-acetyl-D-mannosamine	-0.655976
thiamin-P	-0.240604
adenosine	-0.108886
corticosterone	1.22895
deoxycytidine	-1.50598
leukotriene E4	0.0792334
thromboxane A2	0.107417
spermine	-0.540027
VLDL	-2.24049
cysteine	-0.110194
NH3	-0.238843
urate	-0.118952
sulfite	-1.35114
phospholipids extracellular pool	-1.43122
4-aminobutyrate	1.77295
D-alanine	-0.0470359
estradiol-17beta 3-glucuronide	-0.641721
L-dopa	-0.0148501
cholesterol	-1.54841
prostaglandin E2	0.035623
testosterone sulfate	-0.779074
CO2	-0.238843
glycine	1.21069
proline	1.22372
choline	-2.08733
mannose	-0.373473
ascorbate	0.581627
beta-alanine	0.799843
AMP	-1.09685
estrone-glucuronide	0.112233
globoside	-0.9719
ribitol	-0.0783786
thymidine	-0.165395
creatinine	-0.600053
core 8	0.106228
dolichol	-2.59045
octanoic acid	-0.799647
aspartate	0.791477
thiamin-PPP	-0.234865
dihydroneopterin	-2.28092
fructose	0.0126683
2-acetyl-1-alkyl-sn-glycero-3-phosphocholine	-0.95683
type IIIAb	0.140563
ADP	-0.954271
deoxyadenosine	-0.426377
deoxyuridine	-0.426471
GSSG	0.770241
leukotriene A4	0.0895092
pyridoxal-phosphate	-0.235003
HDL	-1.97814
ornithine	1.09533
noradrenaline	0.0501376
adrenaline	-0.223141
1-methylnicotinamide	-0.976623
heme	2.42426
chondroitin sulfate A (GalNAc4S-GlcA) proteoglycan	-0.77185
chondroitin sulfate B - dermatan sulfate (IdoA2S-GalNAc4S) proteoglycan	-1.07301
chondroitin sulfate C (GalNAc6S-GlcA) proteoglycan	-0.81533
chondroitin sulfate D (GlcNAc6S-GlcA2S) proteoglycan	-1.12483
chondroitin sulfate E (GalNAc4,6diS-GlcA) proteoglycan	-1.31898
ADP-ribose	-1.15271
leukotriene F4	0.310379
1-organyl-2-lyso-sn-glycero-3-phosphocholine	-0.607601
D-xylose	0.365973
5-methyl-THF	-0.238843
sialyl(2,3)-sialyl(2,6)-galactosylgloboside	0.202042
adenine	0.500628
ADP-ribose-2-phosphate	-0.854
1-alkyl-2-lysoglycerol-3-phosphocholine	-0.640983
CMP	-1.9245
creatine	-0.793348
L-carnitine	0.0784383
deoxyinosine	-0.194362
dopamine-3-O-sulfate	-0.110072
III3Fuc-nLc6Cer	0.0754105
6-deoxy-L-galactose	1.46421
GD1beta	-0.00316665
(5-L-glutamyl)-L-amino acid	0.728738
GD1c	-0.248842
betaine	-1.7843
GP1calpha	0.611802
GQ1b	0.317265
leukotriene B4	0.0891391
nicotinamide	-0.371434
sphingosine-1-phosphate	-0.651991
uracil	0.340991
uridine	-1.07659
spermine dialdehyde	0.465798
xanthurenate	0.0975065
n5m2masn	-0.39102
albumin	-1.00677
HDL remnant	-1.77363
propanoate	-0.65231
hexanoic acid	0.377242
heptylic acid	0.47287
nonanoic acid	-0.30658
decanoic acid	-0.8166
glucose	-0.0944772
glutamine	0.85502
sulfate	-0.128996
HCO3-	-0.238843
glycerol	-1.19535
methylimidazoleacetic acid	1.089
dopamine	-0.00963194
5-hydroxy-L-tryptophan	-0.166636
H2S	-0.27666
heparan sulfate proteoglycan	-2.16431
keratan sulfate I	-1.17368
keratan sulfate I, degradation product 1	-1.18036
keratan sulfate II (core 2-linked)	-0.946938
keratan sulfate II (core 4-linked)	-0.908071
hyaluronate	-0.672809
hyaluronan biosynthesis, precursor 1	-0.649123
de-Fuc form of PA6	-0.274706
PA6	-0.254588
(GlcNAc)5 (Man)3 (Asn)1	-0.382466
disialyl-T antigen	0.298833
sarcosine	-0.301622
galactose	-1.30432
nicotinate	-0.0100088
oxalate	-0.0220781
13-cis-retinoyl-glucuronide	-0.24254
(24R)-24,25-dihydroxycalciol	0.7085
calcidiol	0.429245
2-methylcitrate	-0.309839
3,4-dihydroxyphenylethyleneglycol	0.0440423
cGMP	-2.11536
L-3-amino-isobutanoate	-0.143458
D-3-amino-isobutanoate	-0.966596
4-hydroxyphenylacetate	0.0447009
4-pyridoxate	-0.237669
5-alpha-dihydrotestosterone	-0.584737
5alpha-dihydrotestosterone-glucuronide	-0.811043
5alpha-dihydrotestosterone-sulfate	-0.660382
6beta-hydroxytestosterone	-0.198176
acetaldehyde	-0.404061
type III A glycolipid	0.178757
sialyl(1,3)-sialyl(2,6)-galactosylgloboside	0.196764
3,8-LD1	-0.195575
disialylgalactosylgloboside	0.168497
VI3NeuAc-nLc6Cer	-0.0107685
aldosterone	1.83915
androsterone	-0.688658
androsterone-glucuronide	-0.741795
20alpha-hydroxy-4-pregnen-3-one	1.04208
cAMP	-1.78444
calcitroic acid	0.825291
cys-gly	0.202318
glycocholate	2.57551
taurocholate	1.02261
CO	2.32659
cytidine	-1.28444
dehydroascorbic acid	1.00394
estradiol-17beta	0.434138
lacto-N-fucopentaosyl-III-ceramide	-0.280236
gal-glcnac-gal-globoside	0.0119421
galfuc12gal14acglcgalgluside heparan sulfate	-0.00792177
galgalgalthcrm heparan sulfate	-0.248043
GP1c	0.633917
GQ1balpha	0.314634
4-hydroxy-17beta-estradiol	0.769603
inositol	-0.301012
leukotriene C4	0.593326
3-mercaptolactate-cysteine-disulfide	-0.10275
methylglyoxal	-0.368958
9-O-acetylated-GD3	-0.660869
9-O-acetylated-GT3	-0.333671
[protein]-L-lysine	-0.176887
phenylacetylglutamine	-0.117731
(S)-3-sulfolactate	-0.590234
serotonin	-0.0572846
THF	-0.224839
testosterone	-0.518725
testosterone glucuronide	-0.613098
UMP	-1.75075
urea	-1.29302
UTP	-0.407341
vitamin D3	0.156538
12-hydroxydodecanoic acid	0.43894
14-hydroxytetradecanoic acid	0.36607
16-hydroxyhexadecanoic acid	0.316476
19-hydroxytestosterone	-0.396389
hyodeoxycholate	-0.427555
glycodeoxycholate	0.92597
5-L-gamma-glutamyl	1.76058
agmatine	0.0608821
G00022	-0.403208
G00032	-0.0707676
G00086	0.305489
orotate	0.420766
homovanillate	-0.244546
G00079	0.116804
G00082	0.299522
G00083	0.0991987
coproporphyrin I	2.13071
coproporphyrin III	2.14179
glcnac-alpha-1,4-core 2	-0.213997
3-deoxy-D-glycero-D-galacto-2-nonulosonic acid	-0.399335
eumelanin	0.0766226
core 5	0.313213
core 7	0.313213
4-hydroxyretinoic acid	-0.231974
glycogen	-0.910025
NEFA blood pool out	-2.03123
lactose	-0.333743
pyruvate	0.74466
xylitol	-0.0393738
L-arabitol	-0.0593592
cortisol	1.42575
deoxyguanosine	-0.862421
formate	-0.284292
GT1a	0.0647634
NO	0.463149
norepinephrine sulfate	-0.0972715
retinoyl-glucuronide	-0.236431
D-glucitol	-0.0765897
V3(NeuAc)2-Gb5Cer	-0.0642132
alpha-muricholic acid	1.53219
beta-muricholic acid	1.57194
chenodeoxycholic acid	0.922454
ursodeoxycholate	0.990293
tauroursodeoxycholate	-1.21864
deoxycholic acid	1.00335
tauro-alpha-muricholic acid	1.15642
omega-muricholic acid	1.21319
lithocholate	0.990293
taurodeoxycholate	-0.856791
taurohyocholic acid	-0.380091
glycohyocholic acid	0.639586
glycohyodeoxycholic acid	-0.616614
glycoursodeoxycholate	-0.731664
hyocholic acid	0.990293
tauro-omega-muricholic acid	-0.295749
tauro-beta-muricholic acid	1.19432
murideoxycholic acid	-0.372575
vitamin C demand (fwd)	0.456272
palmitate	0.10811
protein demand (fwd)	-1.2433
free essential amino acid demand (fwd)	0.355506
free nonessential amino acid demand (fwd)	0.988129
intracellular bile acid demand (fwd)	1.57505
glycogen storage demand (fwd)	-0.969819
membrane lipid demand (fwd)	-1.41109
tauro-hyodeoxycholic acid	-1.67157
misc biomass metabolite demand (fwd)	0.587254
serum bile acid demand (fwd)	0.987695
DNA demand [c] (fwd)	-0.622823
RNA demand [c] (fwd)	-0.989909
cholesterol-ester pool	-1.9432
Neu5Gc	1.14589
oleate	-0.0775006
stearate	0.115155
arachidonate	0.0105625
cis-vaccenic acid	0.250426
palmitolate	0.349887
DHA	-0.0202401
DPA	-0.0369163
EPA	-0.0514712
myristic acid	-0.0969796
dihomo-gamma-linolenate	-0.0258404
(S)-2-aminobutanoate	0.251893
2-hydroxyglutarate	0.953835
4-hydroxyphenyllactate	-0.0209688
3-ureidopropionate	-0.832769
argininosuccinate	-0.0347758
L-cystathionine	-0.219686
dimethylglycine	-0.526037
dihydrobiopterin	-2.44338
sn-glycerol-3-phosphate	-0.499741
guanidinoacetate	0.916556
isocitrate	1.00453
L-oleoylcarnitine	-0.179007
L-palmitoylcarnitine	-0.209951
1-pyrroline-5-carboxylate	1.55852
spermidine	0.180178
stearoylcarnitine	-0.219732
3-carboxy-alpha-chromanol	-0.256167
2-aminomuconate semialdehyde	0.0833259
cis-aconitate	0.958772
ophthalmate	0.807606
N-acetyl-L-aspartate	0.689374
N-acetyl-L-glutamate	1.96052
L-2-aminoadipate	0.267084
2-oxoadipate	0.310807
4-hydroxyphenylpyruvate	-0.00226274
kynurenine	0.0428721
4-hydroxy-2-quinolinecarboxylic acid	0.0644707
anthranilate	-0.30839
picolinic acid	0.107923
3-hydroxyisobutyrate	-0.180357
N-acetylmethionine	-0.116109
fumarate	0.427735
malate	0.360641
lauric acid	-0.212546
margaric acid	0.150739
(10Z)-heptadecenoic acid	0.755599
13,16,19-docosatrienoic acid	-0.0667294
gamma-linolenate	-0.00426675
adrenic acid	-0.00172224
(4Z,7Z,10Z,13Z,16Z)-DPA	0.242924
mead acid	0.627703
azelaic acid	1.10216
O-butanoylcarnitine	0.230771
O-propanoylcarnitine	0.0382212
methylmalonate	-0.166952
sphingosine	-0.751964
allantoate	0.899143
quinolinate	0.0528379
threonate	0.895805
2-arachidonoylglycerol	0.139706
L-xylonate	1.15972
4-methyl-2-oxopentanoate	0.0426147
ethanolamine-phosphate	0.493222
SM pool	-1.20298
trans-4-hydroxy-L-proline	2.40125
N6,N6,N6-trimethyl-L-lysine	-0.33575
(11Z,14Z)-eicosadienoic acid	-0.0443107
pentadecylic acid	0.0851129
imidazole-4-acetate	1.84898
phenylpyruvate	-0.173572
2-oxo-3-methylvalerate	-0.242657
3-methyl-2-oxobutyrate	-0.242893
alpha-hydroxyisocaproic acid	0.0205004
hypotaurine	-0.280527
5-oxoproline	1.35883
carnosine	0.885361
3-phospho-D-glycerate	0.425403
glucuronate	-0.00877387
O-acetylcarnitine	0.154343
L-octanoylcarnitine	0.112174
phosphocholine	-1.8386
sphinganine	-0.423407
xanthosine	0.0232007
allantoin	1.03924
(S)-dihydroorotate	-0.360054
pseudouridine-5-phosphate	-0.925171
biliverdin	2.46644
5-methylthioadenosine	-0.244371
D-gluconic acid	0.0371355
Neu5Ac	1.07916
2,5-dihydroxybenzoate	0.123561
gamma-butyrobetaine	-0.098929
N-acetylputrescine	1.79801
eicosanoate	0.0297494
cis-erucic acid	-0.267795
9,10-hydroxyoctadec-12(Z)-enoate	0.0181755
stearidonic acid	-0.0960726
(13Z,16Z)-docosadienoic acid	-0.068805
nonadecylic acid	0.351437
histamine	1.29271
phenethylamine	-0.160389
phenylacetate	-0.144354
4-coumarate	0.0264351
tyramine	-0.00772585
vanillylmandelate	-0.196675
2-hydroxyphenylacetate	-0.171245
3-hydroxyanthranilate	-0.121854
5-hydroxyindoleacetate	0.132088
putrescine	1.36961
4-acetamidobutanoate	2.29881
xanthine	0.292344
N-carbamoyl-L-aspartate	-0.763821
5,6-Dihydrouracil	-0.683821
dihydrothymine	-1.09664

## Sheet: APAP_10h_noise
TIMBR production scores from iRno model for 10 h post APAP treatment with 10% noise added to the reaction weights
Note: Positive sign represents increased metabolite and negative sign represents for decreased metabolite in plasma
Metabolite	TIMBR production socre
guanosine	1.49156
NAD+	0.643996
glutamate	-0.418095
tyramine-O-sulfate	-0.532308
H2O	-0.822551
progesterone	-1.65933
phenylacetylglycine	-0.786591
valeric acid	-0.265866
alanine	-1.01813
asparagine	0.560588
arginine	0.871781
citrulline	-0.836728
UDP	0.663628
L-metanephrine	-0.372222
L-lactate	3.65628
LTD4	-0.138461
glycerate	-0.994499
tyrosine	-0.589196
acetate	-0.254219
AKG	-0.443491
digalactosylceramidesulfate	0.901032
prostaglandin E1	-0.0361835
L-iduronic acid	3.5986
butyrate	-0.451527
serine	-0.978767
acetoacetate	-0.247718
(R)-3-hydroxybutanoate	-0.0891133
2-hydroxybutyrate	-0.756417
isocaproic-aldehyde	-2.46191
IV3NeuAc,III3Fuc-nLc4Cer	0.42058
fucosyl-galactosylgloboside	0.487586
retinoate	-0.839666
glycochenodeoxycholate	-0.627553
GSH	-0.49248
inosine	0.898711
sialyl-Tn antigen	0.325427
taurochenodeoxycholate	0.0515112
glucose-1,6-bisphosphate	-0.33834
ethanolamine	-1.12526
bilirubin-bisglucuronoside	-1.04602
bilirubin-monoglucuronoside	-1.40617
cholate	0.308937
deoxyribose	0.0807942
hypoxanthine	0.877832
thymine	0.485064
undecylic acid	1.74439
acetylcholine	1.63985
bilirubin	-0.528427
glycolipid	0.367649
guanine	1.38202
ribose	-0.448968
sphinganine-1-phosphate	1.48699
taurine	-0.548002
N-acetyl-D-mannosamine	0.560306
thiamin-P	-0.838222
adenosine	1.44695
corticosterone	-1.70403
deoxycytidine	1.28228
leukotriene E4	-0.174265
thromboxane A2	-0.288981
spermine	1.2022
VLDL	1.33357
cysteine	-0.728182
NH3	-0.836728
urate	1.43184
sulfite	0.125059
phospholipids extracellular pool	0.45698
4-aminobutyrate	-0.465772
D-alanine	0.0196253
estradiol-17beta 3-glucuronide	-0.15581
L-dopa	-0.602235
cholesterol	-0.00692611
prostaglandin E2	-0.0730804
testosterone sulfate	-1.46881
CO2	-0.836728
glycine	-1.27705
proline	-0.421243
choline	2.16241
mannose	0.288906
ascorbate	-0.588303
beta-alanine	-0.560155
AMP	1.39529
estrone-glucuronide	-0.769714
globoside	0.548424
ribitol	-0.247137
thymidine	0.367793
creatinine	1.35097
core 8	0.10322
dolichol	0.850362
octanoic acid	1.64655
aspartate	-0.654305
thiamin-PPP	-0.84062
dihydroneopterin	2.97277
fructose	-0.113261
2-acetyl-1-alkyl-sn-glycero-3-phosphocholine	0.788138
type IIIAb	0.93075
ADP	1.37901
deoxyadenosine	1.808
deoxyuridine	0.813699
GSSG	-0.520107
leukotriene A4	-0.272129
pyridoxal-phosphate	-0.836879
HDL	1.32274
ornithine	-0.764636
noradrenaline	-0.660497
adrenaline	-0.539112
1-methylnicotinamide	-0.118247
heme	-0.800928
chondroitin sulfate A (GalNAc4S-GlcA) proteoglycan	0.570024
chondroitin sulfate B - dermatan sulfate (IdoA2S-GalNAc4S) proteoglycan	0.516683
chondroitin sulfate C (GalNAc6S-GlcA) proteoglycan	0.425583
chondroitin sulfate D (GlcNAc6S-GlcA2S) proteoglycan	0.58522
chondroitin sulfate E (GalNAc4,6diS-GlcA) proteoglycan	0.664134
ADP-ribose	1.39697
leukotriene F4	-0.136025
1-organyl-2-lyso-sn-glycero-3-phosphocholine	0.806769
D-xylose	-0.737639
5-methyl-THF	-0.836728
sialyl(2,3)-sialyl(2,6)-galactosylgloboside	0.550868
adenine	1.48854
ADP-ribose-2-phosphate	1.38518
1-alkyl-2-lysoglycerol-3-phosphocholine	0.809377
CMP	0.95383
creatine	1.33385
L-carnitine	-0.529137
deoxyinosine	1.10672
dopamine-3-O-sulfate	-0.539371
III3Fuc-nLc6Cer	0.488518
6-deoxy-L-galactose	4.31754
GD1beta	0.436479
(5-L-glutamyl)-L-amino acid	-0.166055
GD1c	0.422
betaine	2.22194
GP1calpha	0.631778
GQ1b	0.565218
leukotriene B4	-0.261132
nicotinamide	-0.563048
sphingosine-1-phosphate	1.5084
uracil	0.691749
uridine	0.855352
spermine dialdehyde	-0.381724
xanthurenate	-0.979243
n5m2masn	0.37432
albumin	0.789269
HDL remnant	1.27568
propanoate	-0.818169
hexanoic acid	-0.00883042
heptylic acid	0.487747
nonanoic acid	1.22523
decanoic acid	1.47958
glucose	-1.48245
glutamine	-0.176745
sulfate	-0.721434
HCO3-	-0.836728
glycerol	1.56616
methylimidazoleacetic acid	-0.305485
dopamine	-0.668865
5-hydroxy-L-tryptophan	-0.852378
H2S	-0.808302
heparan sulfate proteoglycan	0.844124
keratan sulfate I	0.485902
keratan sulfate I, degradation product 1	0.486355
keratan sulfate II (core 2-linked)	0.40938
keratan sulfate II (core 4-linked)	0.420034
hyaluronate	0.0406651
hyaluronan biosynthesis, precursor 1	0.0281405
de-Fuc form of PA6	0.435321
PA6	0.433966
(GlcNAc)5 (Man)3 (Asn)1	0.369323
disialyl-T antigen	0.56347
sarcosine	0.113085
galactose	0.0795549
nicotinate	-1.01898
oxalate	-1.67512
13-cis-retinoyl-glucuronide	-0.822051
(24R)-24,25-dihydroxycalciol	-1.47491
calcidiol	-1.33761
2-methylcitrate	-0.644821
3,4-dihydroxyphenylethyleneglycol	-0.647016
cGMP	2.42344
L-3-amino-isobutanoate	-0.856024
D-3-amino-isobutanoate	0.0617839
4-hydroxyphenylacetate	-0.651867
4-pyridoxate	-0.836915
5-alpha-dihydrotestosterone	-2.3913
5alpha-dihydrotestosterone-glucuronide	-0.43098
5alpha-dihydrotestosterone-sulfate	-2.47893
6beta-hydroxytestosterone	-2.97151
acetaldehyde	-0.372383
type III A glycolipid	0.771131
sialyl(1,3)-sialyl(2,6)-galactosylgloboside	0.554019
3,8-LD1	0.415262
disialylgalactosylgloboside	0.552344
VI3NeuAc-nLc6Cer	0.508187
aldosterone	-2.03762
androsterone	-2.46191
androsterone-glucuronide	-0.629406
20alpha-hydroxy-4-pregnen-3-one	-1.68567
cAMP	2.43526
calcitroic acid	-1.64457
cys-gly	-0.650156
glycocholate	-0.523792
taurocholate	0.155152
CO	-0.528427
cytidine	1.17231
dehydroascorbic acid	-0.761028
estradiol-17beta	-2.89734
lacto-N-fucopentaosyl-III-ceramide	0.361543
gal-glcnac-gal-globoside	0.54628
galfuc12gal14acglcgalgluside heparan sulfate	0.405833
galgalgalthcrm heparan sulfate	0.528652
GP1c	0.633089
GQ1balpha	0.571596
4-hydroxy-17beta-estradiol	-2.86583
inositol	-0.203184
leukotriene C4	-0.0932377
3-mercaptolactate-cysteine-disulfide	-0.736872
methylglyoxal	-0.364761
9-O-acetylated-GD3	0.481557
9-O-acetylated-GT3	0.471404
[protein]-L-lysine	-0.82108
phenylacetylglutamine	-0.777306
(S)-3-sulfolactate	0.0425682
serotonin	-1.0361
THF	-0.83677
testosterone	-2.54974
testosterone glucuronide	-0.682551
UMP	0.708428
urea	0.669012
UTP	0.681483
vitamin D3	-1.19727
12-hydroxydodecanoic acid	1.35124
14-hydroxytetradecanoic acid	1.33827
16-hydroxyhexadecanoic acid	1.25695
19-hydroxytestosterone	-2.73521
hyodeoxycholate	0.0636579
glycodeoxycholate	0.548725
5-L-gamma-glutamyl	-0.838228
agmatine	0.260889
G00022	0.381158
G00032	0.139313
G00086	0.885505
orotate	-0.0912385
homovanillate	-0.573627
G00079	0.889624
G00082	0.760571
G00083	0.704513
coproporphyrin I	-0.705793
coproporphyrin III	-0.693309
glcnac-alpha-1,4-core 2	0.246328
3-deoxy-D-glycero-D-galacto-2-nonulosonic acid	-0.145244
eumelanin	-0.700457
core 5	0.465104
core 7	0.465104
4-hydroxyretinoic acid	-0.841723
glycogen	-0.00122741
NEFA blood pool out	0.89936
lactose	0.0347711
pyruvate	-0.787361
xylitol	-0.484241
L-arabitol	-0.427018
cortisol	-2.11155
deoxyguanosine	1.90778
formate	-1.14669
GT1a	0.505608
NO	-0.0576379
norepinephrine sulfate	-0.552133
retinoyl-glucuronide	-0.816309
D-glucitol	-0.00462975
V3(NeuAc)2-Gb5Cer	0.545047
alpha-muricholic acid	-0.997998
beta-muricholic acid	-1.01936
chenodeoxycholic acid	-0.774489
ursodeoxycholate	0.0630315
tauroursodeoxycholate	1.56379
deoxycholic acid	0.166755
tauro-alpha-muricholic acid	0.0721393
omega-muricholic acid	0.037923
lithocholate	0.0630315
taurodeoxycholate	2.10949
taurohyocholic acid	1.78269
glycohyocholic acid	0.399543
glycohyodeoxycholic acid	0.416217
glycoursodeoxycholate	0.451231
hyocholic acid	0.0630315
tauro-omega-muricholic acid	1.68391
tauro-beta-muricholic acid	0.0492961
murideoxycholic acid	-0.0552136
vitamin C demand (fwd)	-0.524509
palmitate	1.08733
protein demand (fwd)	1.09539
free essential amino acid demand (fwd)	-0.515724
free nonessential amino acid demand (fwd)	-0.687486
intracellular bile acid demand (fwd)	-0.289725
glycogen storage demand (fwd)	0.0886668
membrane lipid demand (fwd)	0.553438
tauro-hyodeoxycholic acid	1.73302
misc biomass metabolite demand (fwd)	-0.447245
serum bile acid demand (fwd)	-0.215148
DNA demand [c] (fwd)	1.18262
RNA demand [c] (fwd)	1.08905
cholesterol-ester pool	1.30316
Neu5Gc	0.445945
oleate	1.37541
stearate	1.13163
arachidonate	-0.242477
cis-vaccenic acid	1.06223
palmitolate	1.2065
DHA	-0.508297
DPA	-0.499919
EPA	-0.486489
myristic acid	1.30233
dihomo-gamma-linolenate	-0.192447
(S)-2-aminobutanoate	-0.774504
2-hydroxyglutarate	-0.300099
4-hydroxyphenyllactate	-0.611456
3-ureidopropionate	0.250316
argininosuccinate	-0.0256529
L-cystathionine	-0.777299
dimethylglycine	1.12401
dihydrobiopterin	2.89758
sn-glycerol-3-phosphate	-0.219667
guanidinoacetate	-0.171021
isocitrate	-0.527829
L-oleoylcarnitine	0.404956
L-palmitoylcarnitine	0.281141
1-pyrroline-5-carboxylate	-0.732093
spermidine	0.690054
stearoylcarnitine	0.360422
3-carboxy-alpha-chromanol	-0.869455
2-aminomuconate semialdehyde	-0.999049
cis-aconitate	-0.835913
ophthalmate	-0.581069
N-acetyl-L-aspartate	-0.800032
N-acetyl-L-glutamate	-0.308641
L-2-aminoadipate	-0.922677
2-oxoadipate	-0.920758
4-hydroxyphenylpyruvate	-0.630425
kynurenine	-0.87777
4-hydroxy-2-quinolinecarboxylic acid	-0.919897
anthranilate	-0.859915
picolinic acid	-1.02796
3-hydroxyisobutyrate	-0.828041
N-acetylmethionine	-0.805853
fumarate	-1.04817
malate	-0.895768
lauric acid	1.57028
margaric acid	0.745035
(10Z)-heptadecenoic acid	0.719681
13,16,19-docosatrienoic acid	-0.447562
gamma-linolenate	-0.246812
adrenic acid	-0.224598
(4Z,7Z,10Z,13Z,16Z)-DPA	-0.242099
mead acid	0.787432
azelaic acid	0.743847
O-butanoylcarnitine	-0.330337
O-propanoylcarnitine	-0.436751
methylmalonate	-0.851005
sphingosine	1.56844
allantoate	0.69694
quinolinate	-0.999718
threonate	-1.23485
2-arachidonoylglycerol	-0.168501
L-xylonate	-0.796727
4-methyl-2-oxopentanoate	-0.576299
ethanolamine-phosphate	-0.980706
SM pool	0.917859
trans-4-hydroxy-L-proline	-0.491889
N6,N6,N6-trimethyl-L-lysine	-0.466532
(11Z,14Z)-eicosadienoic acid	-0.162953
pentadecylic acid	0.712991
imidazole-4-acetate	-0.8965
phenylpyruvate	-0.78881
2-oxo-3-methylvalerate	-0.844262
3-methyl-2-oxobutyrate	-0.843438
alpha-hydroxyisocaproic acid	-0.555416
hypotaurine	-0.458244
5-oxoproline	-0.248581
carnosine	-0.226816
3-phospho-D-glycerate	-0.925224
glucuronate	-0.44512
O-acetylcarnitine	-0.438007
L-octanoylcarnitine	-0.0084573
phosphocholine	2.34446
sphinganine	1.54611
xanthosine	0.656455
allantoin	0.572097
(S)-dihydroorotate	0.0922209
pseudouridine-5-phosphate	0.389013
biliverdin	-0.564687
5-methylthioadenosine	-0.638594
D-gluconic acid	-0.37823
Neu5Ac	0.321214
2,5-dihydroxybenzoate	-0.691872
gamma-butyrobetaine	-0.510506
N-acetylputrescine	-0.164563
eicosanoate	1.06543
cis-erucic acid	1.23726
9,10-hydroxyoctadec-12(Z)-enoate	-0.233672
stearidonic acid	-0.443577
(13Z,16Z)-docosadienoic acid	-0.114366
nonadecylic acid	0.776436
histamine	-0.959982
phenethylamine	-0.803181
phenylacetate	-0.804606
4-coumarate	-0.618248
tyramine	-0.650466
vanillylmandelate	-0.569325
2-hydroxyphenylacetate	-0.795201
3-hydroxyanthranilate	-0.934725
5-hydroxyindoleacetate	-1.109
putrescine	-0.807987
4-acetamidobutanoate	-0.371242
xanthine	0.406094
N-carbamoyl-L-aspartate	0.13292
5,6-Dihydrouracil	0.322727
dihydrothymine	0.179484

## Sheet: APAP_10h_random_noise
TIMBR production scores from iRno model for 10 h post APAP treatment with random noise added to the reaction weights
Note: Positive sign represents for increased metabolite and negative sign represents for decreased metabolite in plasma
Metabolite	TIMBR production socre
guanosine	0.366294
NAD+	1.18581
glutamate	-0.322288
tyramine-O-sulfate	0.528268
H2O	0.479526
progesterone	-1.35998
phenylacetylglycine	0.395574
valeric acid	-4.70372
alanine	-0.655698
asparagine	1.32572
arginine	1.8633
citrulline	0.829075
UDP	0.825342
L-metanephrine	0.735146
L-lactate	2.73701
LTD4	-0.124925
glycerate	-0.10773
tyrosine	0.4467
acetate	-0.0212931
AKG	-0.729545
digalactosylceramidesulfate	-0.462483
prostaglandin E1	0.0269454
L-iduronic acid	0.865308
butyrate	-1.36007
serine	-0.119625
acetoacetate	-0.401833
(R)-3-hydroxybutanoate	-0.0522542
2-hydroxybutyrate	0.323383
isocaproic-aldehyde	-0.233653
IV3NeuAc,III3Fuc-nLc4Cer	-0.432204
fucosyl-galactosylgloboside	-0.265266
retinoate	0.496588
glycochenodeoxycholate	-1.64941
GSH	0.0358708
inosine	0.16702
sialyl-Tn antigen	-0.480813
taurochenodeoxycholate	-0.262301
glucose-1,6-bisphosphate	0.371197
ethanolamine	-0.241302
bilirubin-bisglucuronoside	-0.558864
bilirubin-monoglucuronoside	-0.666465
cholate	-0.795411
deoxyribose	0.702739
hypoxanthine	0.0156836
thymine	1.54297
undecylic acid	-4.22281
acetylcholine	0.71855
bilirubin	0.203155
glycolipid	-0.492015
guanine	0.250339
ribose	0.164626
sphinganine-1-phosphate	-1.10607
taurine	0.602044
N-acetyl-D-mannosamine	0.0844536
thiamin-P	0.502304
adenosine	0.58677
corticosterone	-1.50545
deoxycytidine	1.11031
leukotriene E4	0.0822191
thromboxane A2	0.0447827
spermine	0.820613
VLDL	0.314988
cysteine	0.440065
NH3	0.502248
urate	0.0307985
sulfite	1.19185
phospholipids extracellular pool	0.25931
4-aminobutyrate	-0.604833
D-alanine	0.121441
estradiol-17beta 3-glucuronide	-1.2576
L-dopa	0.480187
cholesterol	1.09225
prostaglandin E2	0.00576826
testosterone sulfate	0.0234133
CO2	0.502248
glycine	-1.04708
proline	-0.59228
choline	1.49173
mannose	0.423064
ascorbate	-0.0856556
beta-alanine	0.568124
AMP	0.74178
estrone-glucuronide	-1.02258
globoside	-0.274357
ribitol	0.421657
thymidine	0.704788
creatinine	1.89902
core 8	-0.0565994
dolichol	1.14551
octanoic acid	-0.0991608
aspartate	0.531909
thiamin-PPP	0.499372
dihydroneopterin	1.95255
fructose	0.481655
2-acetyl-1-alkyl-sn-glycero-3-phosphocholine	-0.4349
type IIIAb	-0.154401
ADP	0.600791
deoxyadenosine	0.602693
deoxyuridine	0.621891
GSSG	-0.0504943
leukotriene A4	0.083616
pyridoxal-phosphate	0.500435
HDL	-0.179936
ornithine	-0.296604
noradrenaline	0.385331
adrenaline	0.630067
1-methylnicotinamide	1.25561
heme	0.183593
chondroitin sulfate A (GalNAc4S-GlcA) proteoglycan	0.248652
chondroitin sulfate B - dermatan sulfate (IdoA2S-GalNAc4S) proteoglycan	0.43138
chondroitin sulfate C (GalNAc6S-GlcA) proteoglycan	0.360478
chondroitin sulfate D (GlcNAc6S-GlcA2S) proteoglycan	0.477295
chondroitin sulfate E (GalNAc4,6diS-GlcA) proteoglycan	0.490043
ADP-ribose	1.2931
leukotriene F4	-0.0208998
1-organyl-2-lyso-sn-glycero-3-phosphocholine	-0.576501
D-xylose	-0.240608
5-methyl-THF	0.502248
sialyl(2,3)-sialyl(2,6)-galactosylgloboside	-0.230659
adenine	0.409253
ADP-ribose-2-phosphate	1.01825
1-alkyl-2-lysoglycerol-3-phosphocholine	-0.577258
CMP	1.12745
creatine	1.95395
L-carnitine	0.379023
deoxyinosine	0.38271
dopamine-3-O-sulfate	0.526253
III3Fuc-nLc6Cer	-0.296413
6-deoxy-L-galactose	0.24081
GD1beta	-0.364044
(5-L-glutamyl)-L-amino acid	-0.640306
GD1c	-0.389408
betaine	1.37084
GP1calpha	-0.344446
GQ1b	-0.325593
leukotriene B4	0.0887733
nicotinamide	0.713816
sphingosine-1-phosphate	-1.10256
uracil	0.344667
uridine	0.633354
spermine dialdehyde	0.059224
xanthurenate	0.270732
n5m2masn	0.0345805
albumin	1.06825
HDL remnant	-0.213837
propanoate	0.430655
hexanoic acid	-1.12265
heptylic acid	-4.7457
nonanoic acid	-4.28468
decanoic acid	-0.532283
glucose	0.811919
glutamine	-0.207545
sulfate	0.483241
HCO3-	0.502248
glycerol	-0.317581
methylimidazoleacetic acid	-0.016365
dopamine	0.423256
5-hydroxy-L-tryptophan	0.581955
H2S	0.538505
heparan sulfate proteoglycan	0.824294
keratan sulfate I	0.41331
keratan sulfate I, degradation product 1	0.412608
keratan sulfate II (core 2-linked)	0.330593
keratan sulfate II (core 4-linked)	0.302969
hyaluronate	0.0874854
hyaluronan biosynthesis, precursor 1	0.0680372
de-Fuc form of PA6	0.038172
PA6	0.039933
(GlcNAc)5 (Man)3 (Asn)1	0.0276849
disialyl-T antigen	-0.273565
sarcosine	1.06717
galactose	0.588536
nicotinate	0.398458
oxalate	-0.648612
13-cis-retinoyl-glucuronide	0.482982
(24R)-24,25-dihydroxycalciol	-0.50181
calcidiol	-0.396846
2-methylcitrate	0.609234
3,4-dihydroxyphenylethyleneglycol	0.404291
cGMP	0.70632
L-3-amino-isobutanoate	0.429727
D-3-amino-isobutanoate	2.00888
4-hydroxyphenylacetate	0.392489
4-pyridoxate	0.501359
5-alpha-dihydrotestosterone	-0.128864
5alpha-dihydrotestosterone-glucuronide	-0.254509
5alpha-dihydrotestosterone-sulfate	-0.276102
6beta-hydroxytestosterone	-0.701551
acetaldehyde	0.524251
type III A glycolipid	-0.174025
sialyl(1,3)-sialyl(2,6)-galactosylgloboside	-0.226173
3,8-LD1	-0.40351
disialylgalactosylgloboside	-0.210767
VI3NeuAc-nLc6Cer	-0.371504
aldosterone	-2.1519
androsterone	-0.269126
androsterone-glucuronide	-0.30246
20alpha-hydroxy-4-pregnen-3-one	-1.24321
cAMP	0.790526
calcitroic acid	-0.789698
cys-gly	0.20947
glycocholate	-1.71666
taurocholate	-0.261734
CO	0.203155
cytidine	1.05204
dehydroascorbic acid	-0.191173
estradiol-17beta	-0.904049
lacto-N-fucopentaosyl-III-ceramide	-0.515985
gal-glcnac-gal-globoside	-0.226391
galfuc12gal14acglcgalgluside heparan sulfate	-0.464098
galgalgalthcrm heparan sulfate	-0.393759
GP1c	-0.336341
GQ1balpha	-0.330294
4-hydroxy-17beta-estradiol	-0.751518
inositol	0.375531
leukotriene C4	-0.225004
3-mercaptolactate-cysteine-disulfide	0.407464
methylglyoxal	0.473888
9-O-acetylated-GD3	-0.403515
9-O-acetylated-GT3	-0.338457
[protein]-L-lysine	0.44938
phenylacetylglutamine	0.413129
(S)-3-sulfolactate	0.921629
serotonin	0.445733
THF	0.489533
testosterone	-0.417667
testosterone glucuronide	-0.296977
UMP	1.05276
urea	1.48644
UTP	0.387213
vitamin D3	-0.313588
12-hydroxydodecanoic acid	-1.60657
14-hydroxytetradecanoic acid	-1.52634
16-hydroxyhexadecanoic acid	-1.56035
19-hydroxytestosterone	-0.627081
hyodeoxycholate	0.267493
glycodeoxycholate	-0.831081
5-L-gamma-glutamyl	-0.820416
agmatine	1.05504
G00022	0.0447264
G00032	0.0405812
G00086	-0.138529
orotate	0.38176
homovanillate	0.610495
G00079	-0.20026
G00082	-0.172805
G00083	-0.2097
coproporphyrin I	0.538882
coproporphyrin III	0.539067
glcnac-alpha-1,4-core 2	0.0571778
3-deoxy-D-glycero-D-galacto-2-nonulosonic acid	0.233574
eumelanin	0.375045
core 5	-0.192439
core 7	-0.192439
4-hydroxyretinoic acid	0.494243
glycogen	0.496532
NEFA blood pool out	-0.586537
lactose	0.64009
pyruvate	-0.293005
xylitol	-0.0542657
L-arabitol	-0.016608
cortisol	-1.66374
deoxyguanosine	0.532029
formate	0.343767
GT1a	-0.357007
NO	0.839047
norepinephrine sulfate	0.470126
retinoyl-glucuronide	0.486318
D-glucitol	0.71894
V3(NeuAc)2-Gb5Cer	-0.145595
alpha-muricholic acid	-0.986805
beta-muricholic acid	-1.02193
chenodeoxycholic acid	-0.993076
ursodeoxycholate	-0.244912
tauroursodeoxycholate	0.618199
deoxycholic acid	-0.244431
tauro-alpha-muricholic acid	-0.105271
omega-muricholic acid	-0.157485
lithocholate	-0.244912
taurodeoxycholate	0.500252
taurohyocholic acid	0.360873
glycohyocholic acid	-0.572997
glycohyodeoxycholic acid	-0.0690404
glycoursodeoxycholate	-0.0268274
hyocholic acid	-0.244912
tauro-omega-muricholic acid	0.516807
tauro-beta-muricholic acid	-0.140128
murideoxycholic acid	0.289056
vitamin C demand (fwd)	0.0229792
palmitate	-1.6398
protein demand (fwd)	1.20795
free essential amino acid demand (fwd)	0.170458
free nonessential amino acid demand (fwd)	0.0119505
intracellular bile acid demand (fwd)	-0.614084
glycogen storage demand (fwd)	0.584718
membrane lipid demand (fwd)	-0.331495
tauro-hyodeoxycholic acid	0.915598
misc biomass metabolite demand (fwd)	-0.0379503
serum bile acid demand (fwd)	-0.973183
DNA demand [c] (fwd)	0.953688
RNA demand [c] (fwd)	0.864758
cholesterol-ester pool	-0.205517
Neu5Gc	-0.610675
oleate	-0.914362
stearate	-1.32786
arachidonate	0.11489
cis-vaccenic acid	-1.4552
palmitolate	-1.53458
DHA	0.2396
DPA	0.247371
EPA	0.284878
myristic acid	-1.44576
dihomo-gamma-linolenate	0.145021
(S)-2-aminobutanoate	0.306432
2-hydroxyglutarate	-0.501301
4-hydroxyphenyllactate	0.41995
3-ureidopropionate	1.30897
argininosuccinate	1.12294
L-cystathionine	0.505045
dimethylglycine	1.69562
dihydrobiopterin	1.88536
sn-glycerol-3-phosphate	0.662636
guanidinoacetate	0.42059
isocitrate	-0.244673
L-oleoylcarnitine	0.361136
L-palmitoylcarnitine	0.351585
1-pyrroline-5-carboxylate	-0.827314
spermidine	0.483928
stearoylcarnitine	0.363954
3-carboxy-alpha-chromanol	0.500993
2-aminomuconate semialdehyde	0.433743
cis-aconitate	-0.627439
ophthalmate	-0.0436329
N-acetyl-L-aspartate	-0.432485
N-acetyl-L-glutamate	-1.22243
L-2-aminoadipate	0.40427
2-oxoadipate	0.289659
4-hydroxyphenylpyruvate	0.394938
kynurenine	0.413059
4-hydroxy-2-quinolinecarboxylic acid	0.300195
anthranilate	0.631515
picolinic acid	0.401544
3-hydroxyisobutyrate	0.445724
N-acetylmethionine	0.410683
fumarate	0.0861129
malate	0.224805
lauric acid	-1.33508
margaric acid	-5.25247
(10Z)-heptadecenoic acid	-5.48349
13,16,19-docosatrienoic acid	0.27163
gamma-linolenate	0.1638
adrenic acid	0.0680794
(4Z,7Z,10Z,13Z,16Z)-DPA	-0.104639
mead acid	-0.987013
azelaic acid	-4.89893
O-butanoylcarnitine	0.317194
O-propanoylcarnitine	0.44204
methylmalonate	0.415804
sphingosine	-0.976818
allantoate	0.221701
quinolinate	0.450736
threonate	-0.654808
2-arachidonoylglycerol	0.0552554
L-xylonate	-0.262845
4-methyl-2-oxopentanoate	0.28664
ethanolamine-phosphate	-0.181641
SM pool	-0.705836
trans-4-hydroxy-L-proline	-1.58697
N6,N6,N6-trimethyl-L-lysine	0.812505
(11Z,14Z)-eicosadienoic acid	0.149918
pentadecylic acid	-5.19849
imidazole-4-acetate	-0.652083
phenylpyruvate	0.462203
2-oxo-3-methylvalerate	0.46971
3-methyl-2-oxobutyrate	0.473192
alpha-hydroxyisocaproic acid	0.314816
hypotaurine	0.746869
5-oxoproline	-0.494497
carnosine	0.303992
3-phospho-D-glycerate	-0.106032
glucuronate	0.0821333
O-acetylcarnitine	0.312724
L-octanoylcarnitine	0.345985
phosphocholine	1.37892
sphinganine	-0.985489
xanthosine	0.393065
allantoin	0.0759676
(S)-dihydroorotate	0.852858
pseudouridine-5-phosphate	0.867396
biliverdin	0.160057
5-methylthioadenosine	0.62409
D-gluconic acid	0.0347492
Neu5Ac	-0.76827
2,5-dihydroxybenzoate	0.322356
gamma-butyrobetaine	0.596031
N-acetylputrescine	-0.73971
eicosanoate	-1.0817
cis-erucic acid	-0.348978
9,10-hydroxyoctadec-12(Z)-enoate	0.168212
stearidonic acid	0.339488
(13Z,16Z)-docosadienoic acid	0.130328
nonadecylic acid	-4.72513
histamine	-0.381816
phenethylamine	0.464363
phenylacetate	0.452064
4-coumarate	0.410601
tyramine	0.41998
vanillylmandelate	0.57419
2-hydroxyphenylacetate	0.450644
3-hydroxyanthranilate	0.56734
5-hydroxyindoleacetate	0.354743
putrescine	-0.266606
4-acetamidobutanoate	-1.1306
xanthine	0.275144
N-carbamoyl-L-aspartate	1.30579
5,6-Dihydrouracil	1.24276
dihydrothymine	2.19153
