# Supplementary material for: Metabolic network-based predictions of toxicant-induced metabolite changes in the laboratory rat
Source: Sci Rep. 2018 Aug 3;8:11678. doi: 10.1038/s41598-018-30149-7 (PMC6076258; doi:10.1038/s41598-018-30149-7)
Supplement: Supplementary file 7 — Supplementary Table S7 [file 41598_2018_30149_MOESM7_ESM.xlsx]

## Sheet: APAP_5h_NoMFA
TIMBR production scores from iRno model for 5 h post APAP treatment under no metabolic flux analysis constraints
Note: Positive sign represents for increased metabolite and negative sign represents for decreased metabolite in plasma
Metabolite	TIMBR production score
guanosine	1.19552
NAD+	0.565328
glutamate	-0.273535
tyramine-O-sulfate	-0.489967
H2O	-0.701123
progesterone	-0.177364
phenylacetylglycine	-0.672521
valeric acid	-3.29085
alanine	-0.861198
asparagine	0.455189
arginine	1.40555
citrulline	0.432717
UDP	0.894503
L-metanephrine	-0.652272
L-lactate	-0.579548
LTD4	-0.736252
glycerate	-0.730119
tyrosine	-0.712027
acetate	-0.310085
AKG	-0.44683
digalactosylceramidesulfate	-0.135619
prostaglandin E1	-0.782339
L-iduronic acid	1.27566
butyrate	-1.44407
serine	-0.821343
acetoacetate	-0.15529
(R)-3-hydroxybutanoate	0.058179
2-hydroxybutyrate	-0.638219
isocaproic-aldehyde	-0.159952
IV3NeuAc,III3Fuc-nLc4Cer	0.557573
fucosyl-galactosylgloboside	0.673391
retinoate	-0.686026
glycochenodeoxycholate	0.147624
GSH	-0.435045
inosine	1.0961
sialyl-Tn antigen	1.56902
taurochenodeoxycholate	0.312948
glucose-1,6-bisphosphate	0.258783
ethanolamine	-0.702161
bilirubin-bisglucuronoside	1.57348
bilirubin-monoglucuronoside	1.28524
cholate	0.0288331
deoxyribose	0.0762063
hypoxanthine	0.913363
thymine	0.667552
undecylic acid	-3.57222
acetylcholine	0.968608
bilirubin	0.901495
glycolipid	0.404896
guanine	1.0461
ribose	-0.533141
sphinganine-1-phosphate	-1.03996
taurine	0.192631
N-acetyl-D-mannosamine	0.741515
thiamin-P	-0.677141
adenosine	1.26571
corticosterone	-0.200508
deoxycytidine	0.532064
leukotriene E4	-0.73211
thromboxane A2	-0.760904
spermine	0.832595
VLDL	-0.413183
cysteine	-0.675518
NH3	-0.564589
urate	1.07631
sulfite	-0.0888404
phospholipids extracellular pool	-0.312093
4-aminobutyrate	-0.50545
D-alanine	0.0232334
estradiol-17beta 3-glucuronide	0.092006
L-dopa	-0.578929
cholesterol	0.0642808
prostaglandin E2	-0.823611
testosterone sulfate	-0.0240389
CO2	-0.787188
glycine	-0.779979
proline	-0.276385
choline	0.746796
mannose	0.359102
ascorbate	-0.39979
beta-alanine	-0.192719
AMP	1.53686
estrone-glucuronide	0.144141
globoside	0.347272
ribitol	-0.508963
thymidine	0.52791
creatinine	1.36049
core 8	1.29188
dolichol	1.7976
octanoic acid	-1.73177
aspartate	-0.18423
thiamin-PPP	-0.678888
dihydroneopterin	2.0405
fructose	0.221398
2-acetyl-1-alkyl-sn-glycero-3-phosphocholine	0.332916
type IIIAb	1.13987
ADP	1.4714
deoxyadenosine	1.30193
deoxyuridine	0.398697
GSSG	-0.400956
leukotriene A4	-0.73701
pyridoxal-phosphate	-0.677986
HDL	-0.447249
ornithine	-0.170365
noradrenaline	-0.711927
adrenaline	-0.723321
1-methylnicotinamide	-0.441784
heme	1.09176
chondroitin sulfate A (GalNAc4S-GlcA) proteoglycan	1.99866
chondroitin sulfate B - dermatan sulfate (IdoA2S-GalNAc4S) proteoglycan	2.18061
chondroitin sulfate C (GalNAc6S-GlcA) proteoglycan	2.12561
chondroitin sulfate D (GlcNAc6S-GlcA2S) proteoglycan	2.23059
chondroitin sulfate E (GalNAc4,6diS-GlcA) proteoglycan	2.26515
ADP-ribose	1.52184
leukotriene F4	-0.73409
1-organyl-2-lyso-sn-glycero-3-phosphocholine	0.293547
D-xylose	-0.386505
5-methyl-THF	-0.68175
sialyl(2,3)-sialyl(2,6)-galactosylgloboside	1.05698
adenine	0.985825
ADP-ribose-2-phosphate	1.5227
1-alkyl-2-lysoglycerol-3-phosphocholine	0.290074
CMP	1.11604
creatine	1.35288
L-carnitine	-0.436941
deoxyinosine	1.30215
dopamine-3-O-sulfate	-0.476706
III3Fuc-nLc6Cer	0.704291
6-deoxy-L-galactose	1.22237
GD1beta	0.786393
(5-L-glutamyl)-L-amino acid	0.14607
GD1c	0.729769
betaine	0.757457
GP1calpha	1.13342
GQ1b	1.08047
leukotriene B4	-0.736626
nicotinamide	-0.480587
sphingosine-1-phosphate	-1.14139
uracil	0.332409
uridine	0.444859
spermine dialdehyde	-0.289598
xanthurenate	-0.631026
n5m2masn	2.02688
albumin	0.737434
HDL remnant	-0.41383
propanoate	-0.232019
hexanoic acid	-1.75872
heptylic acid	-3.45792
nonanoic acid	-3.51755
decanoic acid	-2.03307
glucose	0.324102
glutamine	0.392041
sulfate	-0.361182
HCO3-	-0.850934
glycerol	-0.679893
methylimidazoleacetic acid	-0.266447
dopamine	-0.650217
5-hydroxy-L-tryptophan	-0.516353
H2S	-0.689975
heparan sulfate proteoglycan	2.3345
keratan sulfate I	2.07119
keratan sulfate I, degradation product 1	2.07078
keratan sulfate II (core 2-linked)	2.1503
keratan sulfate II (core 4-linked)	2.15911
hyaluronate	1.99003
hyaluronan biosynthesis, precursor 1	1.00922
de-Fuc form of PA6	1.97855
PA6	1.97972
(GlcNAc)5 (Man)3 (Asn)1	1.99868
disialyl-T antigen	2.25143
sarcosine	0.240554
galactose	0.0106125
nicotinate	-0.732493
oxalate	-1.11927
13-cis-retinoyl-glucuronide	-0.686107
(24R)-24,25-dihydroxycalciol	0.0733607
calcidiol	0.073633
2-methylcitrate	0.281979
3,4-dihydroxyphenylethyleneglycol	-0.719726
cGMP	1.54202
L-3-amino-isobutanoate	-0.635265
D-3-amino-isobutanoate	0.297378
4-hydroxyphenylacetate	-0.669782
4-pyridoxate	-0.682899
5-alpha-dihydrotestosterone	-0.195426
5alpha-dihydrotestosterone-glucuronide	0.186126
5alpha-dihydrotestosterone-sulfate	-0.192761
6beta-hydroxytestosterone	-0.173116
acetaldehyde	-0.514998
type III A glycolipid	1.00869
sialyl(1,3)-sialyl(2,6)-galactosylgloboside	1.05982
3,8-LD1	0.714634
disialylgalactosylgloboside	1.07599
VI3NeuAc-nLc6Cer	0.791846
aldosterone	-0.340866
androsterone	-0.208486
androsterone-glucuronide	0.183239
20alpha-hydroxy-4-pregnen-3-one	-0.15495
cAMP	1.43483
calcitroic acid	-0.0498387
cys-gly	-0.50177
glycocholate	0.0673906
taurocholate	0.217815
CO	0.898884
cytidine	0.638655
dehydroascorbic acid	-0.393835
estradiol-17beta	-0.239856
lacto-N-fucopentaosyl-III-ceramide	0.290463
gal-glcnac-gal-globoside	0.912051
galfuc12gal14acglcgalgluside heparan sulfate	0.473946
galgalgalthcrm heparan sulfate	0.502083
GP1c	1.14237
GQ1balpha	1.07523
4-hydroxy-17beta-estradiol	-0.245499
inositol	-0.0831203
leukotriene C4	-0.733097
3-mercaptolactate-cysteine-disulfide	-0.642985
methylglyoxal	-0.20339
9-O-acetylated-GD3	0.431215
9-O-acetylated-GT3	0.682186
[protein]-L-lysine	-0.669705
phenylacetylglutamine	-0.660288
(S)-3-sulfolactate	0.445009
serotonin	-0.571805
THF	-0.675802
testosterone	-0.226607
testosterone glucuronide	0.238826
UMP	0.954871
urea	0.992293
UTP	0.831492
vitamin D3	0.0680798
12-hydroxydodecanoic acid	-1.97655
14-hydroxytetradecanoic acid	-1.78011
16-hydroxyhexadecanoic acid	-1.52893
19-hydroxytestosterone	-0.228859
hyodeoxycholate	0.445579
glycodeoxycholate	0.259265
5-L-gamma-glutamyl	-0.472023
agmatine	0.892925
G00022	2.03732
G00032	1.90548
G00086	1.11898
orotate	0.341683
homovanillate	-0.669718
G00079	1.02134
G00082	0.941422
G00083	0.83982
coproporphyrin I	1.5112
coproporphyrin III	1.50987
glcnac-alpha-1,4-core 2	2.19159
3-deoxy-D-glycero-D-galacto-2-nonulosonic acid	0.12687
eumelanin	-0.669925
core 5	1.58507
core 7	1.58507
4-hydroxyretinoic acid	-0.683655
glycogen	0.0528002
NEFA blood pool out	-1.17396
lactose	0.966878
pyruvate	-0.750472
xylitol	-0.470636
L-arabitol	-0.509059
cortisol	-0.26223
deoxyguanosine	1.44079
formate	-0.114772
GT1a	0.949922
NO	-0.208789
norepinephrine sulfate	-0.616973
retinoyl-glucuronide	-0.67838
D-glucitol	0.140253
V3(NeuAc)2-Gb5Cer	1.03971
alpha-muricholic acid	0.0741678
beta-muricholic acid	0.0717571
chenodeoxycholic acid	0.103421
ursodeoxycholate	0.314435
tauroursodeoxycholate	0.579852
deoxycholic acid	0.21916
tauro-alpha-muricholic acid	0.336858
omega-muricholic acid	0.332382
lithocholate	0.314435
taurodeoxycholate	0.421349
taurohyocholic acid	0.537972
glycohyocholic acid	0.422337
glycohyodeoxycholic acid	0.504251
glycoursodeoxycholate	0.539362
hyocholic acid	0.314435
tauro-omega-muricholic acid	0.54879
tauro-beta-muricholic acid	0.333869
murideoxycholic acid	0.449818
vitamin C	-0.390266
palmitate	-1.42152
protein	0.909887
free essential amino acid	-0.682285
free nonessential amino acid	-0.426236
intracellular bile acid	0.213288
glycogen storage	0.0517035
membrane lipid	-0.558029
tauro-hyodeoxycholic acid	0.619076
misc biomass metabolite	-0.338334
serum bile acid	0.0610768
DNA demand [c] (fwd)	1.15798
RNA demand [c] (fwd)	1.29189
cholesterol-ester pool	-0.44779
Neu5Gc	0.355621
oleate	-0.882206
stearate	-1.09534
arachidonate	-0.748376
cis-vaccenic acid	-1.20212
palmitolate	-1.48321
DHA	-0.733276
DPA	-0.730227
EPA	-0.725122
myristic acid	-1.7172
dihomo-gamma-linolenate	-0.72509
(S)-2-aminobutanoate	-0.610291
2-hydroxyglutarate	-0.364054
4-hydroxyphenyllactate	-0.710076
3-ureidopropionate	0.708124
argininosuccinate	0.782476
L-cystathionine	-0.624184
dimethylglycine	0.111959
dihydrobiopterin	1.76761
sn-glycerol-3-phosphate	-0.288203
guanidinoacetate	0.819855
isocitrate	0.207417
L-oleoylcarnitine	-0.415945
L-palmitoylcarnitine	-0.554841
1-pyrroline-5-carboxylate	-0.392437
spermidine	0.286971
stearoylcarnitine	-0.580334
3-carboxy-alpha-chromanol	-0.627465
2-aminomuconate semialdehyde	-0.771803
cis-aconitate	-0.13505
ophthalmate	-0.526838
N-acetyl-L-aspartate	-0.0390027
N-acetyl-L-glutamate	-0.350842
L-2-aminoadipate	-0.703864
2-oxoadipate	-0.736286
4-hydroxyphenylpyruvate	-0.674658
kynurenine	-0.644233
4-hydroxy-2-quinolinecarboxylic acid	-0.593418
anthranilate	-0.744585
picolinic acid	-0.722844
3-hydroxyisobutyrate	-0.571195
N-acetylmethionine	-0.715301
fumarate	-0.324858
malate	-0.198774
lauric acid	-1.81384
margaric acid	-3.35901
(10Z)-heptadecenoic acid	-3.28592
13,16,19-docosatrienoic acid	-0.700272
gamma-linolenate	-0.72383
adrenic acid	-0.768776
(4Z,7Z,10Z,13Z,16Z)-DPA	-0.828405
mead acid	-1.06338
azelaic acid	-3.32148
O-butanoylcarnitine	-0.151888
O-propanoylcarnitine	-0.38462
methylmalonate	-0.547965
sphingosine	-1.16268
allantoate	0.962679
quinolinate	-0.709935
threonate	-0.531562
2-arachidonoylglycerol	-0.754709
L-xylonate	-0.466431
4-methyl-2-oxopentanoate	-0.704642
ethanolamine-phosphate	-0.241155
SM pool	-0.194536
trans-4-hydroxy-L-proline	0.0448105
N6,N6,N6-trimethyl-L-lysine	-0.49858
(11Z,14Z)-eicosadienoic acid	-0.709188
pentadecylic acid	-3.47803
imidazole-4-acetate	-0.858139
phenylpyruvate	-0.676765
2-oxo-3-methylvalerate	-0.699091
3-methyl-2-oxobutyrate	-0.69961
alpha-hydroxyisocaproic acid	-0.741167
hypotaurine	-0.0360735
5-oxoproline	-0.103925
carnosine	-0.152033
3-phospho-D-glycerate	-0.483443
glucuronate	-0.134058
O-acetylcarnitine	-0.339726
L-octanoylcarnitine	-0.24952
phosphocholine	0.789579
sphinganine	-1.06431
xanthosine	1.29412
allantoin	0.944608
(S)-dihydroorotate	0.37631
pseudouridine-5-phosphate	0.809807
biliverdin	0.935117
5-methylthioadenosine	-0.424807
D-gluconic acid	-0.474772
Neu5Ac	0.548553
2,5-dihydroxybenzoate	-0.711693
gamma-butyrobetaine	-0.484725
N-acetylputrescine	-0.0316938
eicosanoate	-0.89378
cis-erucic acid	-0.748472
9,10-hydroxyoctadec-12(Z)-enoate	-0.686138
stearidonic acid	-0.713532
(13Z,16Z)-docosadienoic acid	-0.721543
nonadecylic acid	-2.83679
histamine	-0.803514
phenethylamine	-0.680223
phenylacetate	-0.68273
4-coumarate	-0.754328
tyramine	-0.662138
vanillylmandelate	-0.752593
2-hydroxyphenylacetate	-0.679365
3-hydroxyanthranilate	-0.742069
5-hydroxyindoleacetate	-0.600028
putrescine	-0.409588
4-acetamidobutanoate	-0.2377
xanthine	1.18164
N-carbamoyl-L-aspartate	0.545662
5,6-Dihydrouracil	0.859509
dihydrothymine	0.841318

## Sheet: APAP_10h_NoMFA
TIMBR production scores from iRno model for 10 h post APAP treatment under no metaboic flux analysis constraints
Note: Positive sign represents increased metabolite and negative sign represents for decreased metabolite in plasma
Metabolite	TIMBR production score
guanosine	1.73174
NAD+	0.656571
glutamate	-0.204263
tyramine-O-sulfate	-0.46152
H2O	-0.337228
progesterone	-2.11017
phenylacetylglycine	-0.507087
valeric acid	-1.31838
alanine	-0.323267
asparagine	0.845011
arginine	0.769735
citrulline	-0.0172335
UDP	1.11332
L-metanephrine	-0.512873
L-lactate	-0.583207
LTD4	-0.568678
glycerate	-0.522856
tyrosine	-0.515129
acetate	-0.321302
AKG	-0.176196
digalactosylceramidesulfate	0.767086
prostaglandin E1	-0.370052
L-iduronic acid	1.89478
butyrate	-0.691337
serine	0.210958
acetoacetate	-0.100033
(R)-3-hydroxybutanoate	-0.105754
2-hydroxybutyrate	-0.524341
isocaproic-aldehyde	-2.11677
IV3NeuAc,III3Fuc-nLc4Cer	0.942271
fucosyl-galactosylgloboside	1.02065
retinoate	-0.475935
glycochenodeoxycholate	-1.52697
GSH	-0.218564
inosine	2.0133
sialyl-Tn antigen	0.827347
taurochenodeoxycholate	-1.19566
glucose-1,6-bisphosphate	0.262239
ethanolamine	0.0810693
bilirubin-bisglucuronoside	0.53802
bilirubin-monoglucuronoside	0.272588
cholate	-1.33574
deoxyribose	0.131882
hypoxanthine	2.15778
thymine	1.31263
undecylic acid	-1.12014
acetylcholine	1.94052
bilirubin	0.122612
glycolipid	0.902672
guanine	1.91423
ribose	-0.348596
sphinganine-1-phosphate	-0.70176
taurine	0.202348
N-acetyl-D-mannosamine	0.405988
thiamin-P	-0.472756
adenosine	2.05388
corticosterone	-1.94809
deoxycytidine	1.47107
leukotriene E4	-0.583703
thromboxane A2	-0.643181
spermine	1.11509
VLDL	-0.146568
cysteine	-0.444639
NH3	-0.308383
urate	2.39201
sulfite	0.0554057
phospholipids extracellular pool	-0.138636
4-aminobutyrate	-0.104833
D-alanine	0.934799
estradiol-17beta 3-glucuronide	-0.741045
L-dopa	-0.479853
cholesterol	-1.07963
prostaglandin E2	-0.435906
testosterone sulfate	-1.56263
CO2	-0.636644
glycine	-0.329261
proline	-0.0983594
choline	1.87573
mannose	0.520391
ascorbate	-0.200225
beta-alanine	-0.2355
AMP	2.04277
estrone-glucuronide	-0.918029
globoside	0.9174
ribitol	-0.358548
thymidine	1.31159
creatinine	0.903309
core 8	0.793133
dolichol	0.686502
octanoic acid	-0.936165
aspartate	-0.169175
thiamin-PPP	-0.470774
dihydroneopterin	2.14008
fructose	0.211823
2-acetyl-1-alkyl-sn-glycero-3-phosphocholine	1.42001
type IIIAb	1.17707
ADP	2.02626
deoxyadenosine	2.16819
deoxyuridine	1.21573
GSSG	-0.20514
leukotriene A4	-0.62913
pyridoxal-phosphate	-0.469789
HDL	0.101141
ornithine	-0.233352
noradrenaline	-0.550446
adrenaline	-0.539071
1-methylnicotinamide	-0.177616
heme	0.118426
chondroitin sulfate A (GalNAc4S-GlcA) proteoglycan	1.81707
chondroitin sulfate B - dermatan sulfate (IdoA2S-GalNAc4S) proteoglycan	1.74025
chondroitin sulfate C (GalNAc6S-GlcA) proteoglycan	1.66558
chondroitin sulfate D (GlcNAc6S-GlcA2S) proteoglycan	1.77544
chondroitin sulfate E (GalNAc4,6diS-GlcA) proteoglycan	1.82914
ADP-ribose	1.86052
leukotriene F4	-0.576841
1-organyl-2-lyso-sn-glycero-3-phosphocholine	1.4423
D-xylose	-0.26724
5-methyl-THF	-0.476704
sialyl(2,3)-sialyl(2,6)-galactosylgloboside	1.08971
adenine	2.19399
ADP-ribose-2-phosphate	1.83755
1-alkyl-2-lysoglycerol-3-phosphocholine	1.44486
CMP	1.22721
creatine	0.927138
L-carnitine	-0.126687
deoxyinosine	2.03428
dopamine-3-O-sulfate	-0.469454
III3Fuc-nLc6Cer	0.939276
6-deoxy-L-galactose	1.91037
GD1beta	0.992142
(5-L-glutamyl)-L-amino acid	0.533909
GD1c	0.991852
betaine	1.64601
GP1calpha	1.30779
GQ1b	1.21187
leukotriene B4	-0.632394
nicotinamide	-0.327876
sphingosine-1-phosphate	-0.780572
uracil	1.47782
uridine	1.30257
spermine dialdehyde	-0.13915
xanthurenate	-0.478126
n5m2masn	1.65998
albumin	0.69057
HDL remnant	0.730999
propanoate	-0.573921
hexanoic acid	-1.01666
heptylic acid	-1.28142
nonanoic acid	-1.20087
decanoic acid	-1.42423
glucose	0.244151
glutamine	0.0222908
sulfate	-0.221641
HCO3-	-0.65678
glycerol	-0.471343
methylimidazoleacetic acid	0.0561181
dopamine	-0.548436
5-hydroxy-L-tryptophan	-0.524455
H2S	-0.435089
heparan sulfate proteoglycan	1.84868
keratan sulfate I	1.70654
keratan sulfate I, degradation product 1	1.70706
keratan sulfate II (core 2-linked)	1.61937
keratan sulfate II (core 4-linked)	1.63732
hyaluronate	1.08672
hyaluronan biosynthesis, precursor 1	0.590702
de-Fuc form of PA6	1.6802
PA6	1.67864
(GlcNAc)5 (Man)3 (Asn)1	1.72047
disialyl-T antigen	1.47409
sarcosine	0.540681
galactose	0.127515
nicotinate	-0.543478
oxalate	-0.951171
13-cis-retinoyl-glucuronide	-0.462128
(24R)-24,25-dihydroxycalciol	-1.04477
calcidiol	-1.03853
2-methylcitrate	0.010867
3,4-dihydroxyphenylethyleneglycol	-0.560991
cGMP	2.20308
L-3-amino-isobutanoate	-0.470411
D-3-amino-isobutanoate	0.254936
4-hydroxyphenylacetate	-0.512591
4-pyridoxate	-0.476991
5-alpha-dihydrotestosterone	-1.96421
5alpha-dihydrotestosterone-glucuronide	-0.922835
5alpha-dihydrotestosterone-sulfate	-1.93774
6beta-hydroxytestosterone	-1.87382
acetaldehyde	-0.330316
type III A glycolipid	1.00792
sialyl(1,3)-sialyl(2,6)-galactosylgloboside	1.09262
3,8-LD1	0.987587
disialylgalactosylgloboside	1.09655
VI3NeuAc-nLc6Cer	0.99064
aldosterone	-1.90693
androsterone	-1.9895
androsterone-glucuronide	-0.978235
20alpha-hydroxy-4-pregnen-3-one	-2.11677
cAMP	2.17194
calcitroic acid	-1.0517
cys-gly	-0.217954
glycocholate	-1.44012
taurocholate	-1.1279
CO	0.122612
cytidine	1.46408
dehydroascorbic acid	-0.259604
estradiol-17beta	-1.87426
lacto-N-fucopentaosyl-III-ceramide	0.908646
gal-glcnac-gal-globoside	1.01104
galfuc12gal14acglcgalgluside heparan sulfate	0.9626
galgalgalthcrm heparan sulfate	1.09643
GP1c	1.30455
GQ1balpha	1.21805
4-hydroxy-17beta-estradiol	-1.80431
inositol	0.00858058
leukotriene C4	-0.563676
3-mercaptolactate-cysteine-disulfide	-0.418051
methylglyoxal	0.0176084
9-O-acetylated-GD3	1.10095
9-O-acetylated-GT3	1.15101
[protein]-L-lysine	-0.483548
phenylacetylglutamine	-0.499566
(S)-3-sulfolactate	0.578965
serotonin	-0.711299
THF	-0.475699
testosterone	-2.00608
testosterone glucuronide	-0.964098
UMP	1.16435
urea	0.510695
UTP	1.12174
vitamin D3	-1.02557
12-hydroxydodecanoic acid	-1.30068
14-hydroxytetradecanoic acid	-1.31616
16-hydroxyhexadecanoic acid	-1.3331
19-hydroxytestosterone	-1.93718
hyodeoxycholate	-1.16425
glycodeoxycholate	-0.795449
5-L-gamma-glutamyl	-0.251084
agmatine	0.0841619
G00022	1.66836
G00032	0.989986
G00086	1.05651
orotate	0.777112
homovanillate	-0.545485
G00079	1.11153
G00082	0.947161
G00083	1.00439
coproporphyrin I	0.293288
coproporphyrin III	0.305551
glcnac-alpha-1,4-core 2	1.20469
3-deoxy-D-glycero-D-galacto-2-nonulosonic acid	-0.0938388
eumelanin	-0.514284
core 5	0.92338
core 7	0.92338
4-hydroxyretinoic acid	-0.474744
glycogen	-0.117803
NEFA blood pool out	-1.01214
lactose	0.607827
pyruvate	-0.469281
xylitol	-0.220101
L-arabitol	-0.214541
cortisol	-1.95908
deoxyguanosine	2.04038
formate	-0.016919
GT1a	1.09998
NO	-0.144024
norepinephrine sulfate	-0.519181
retinoyl-glucuronide	-0.454354
D-glucitol	0.130263
V3(NeuAc)2-Gb5Cer	1.01863
alpha-muricholic acid	-1.68322
beta-muricholic acid	-1.67813
chenodeoxycholic acid	-1.61468
ursodeoxycholate	-1.19701
tauroursodeoxycholate	-0.653991
deoxycholic acid	-1.1291
tauro-alpha-muricholic acid	-1.18788
omega-muricholic acid	-1.18403
lithocholate	-1.19701
taurodeoxycholate	-0.445426
taurohyocholic acid	-0.582792
glycohyocholic acid	-0.887954
glycohyodeoxycholic acid	-0.823076
glycoursodeoxycholate	-0.859478
hyocholic acid	-1.19701
tauro-omega-muricholic acid	-0.565231
tauro-beta-muricholic acid	-1.18531
murideoxycholic acid	-1.21947
vitamin C	-0.189463
palmitate	-1.10756
protein	0.945697
free essential amino acid	-0.47498
free nonessential amino acid	-0.30225
intracellular bile acid	-1.33942
glycogen storage	-0.0794284
membrane lipid	-0.275366
tauro-hyodeoxycholic acid	-0.52567
misc biomass metabolite	-0.155873
serum bile acid	-1.47681
DNA demand [c] (fwd)	1.27352
RNA demand [c] (fwd)	1.55657
cholesterol-ester pool	0.099127
Neu5Gc	-0.193413
oleate	-0.424112
stearate	-0.852967
arachidonate	-0.644416
cis-vaccenic acid	-1.04253
palmitolate	-1.16445
DHA	-0.623957
DPA	-0.624373
EPA	-0.584415
myristic acid	-1.3151
dihomo-gamma-linolenate	-0.599627
(S)-2-aminobutanoate	-0.488301
2-hydroxyglutarate	0.241068
4-hydroxyphenyllactate	-0.485804
3-ureidopropionate	0.853916
argininosuccinate	0.45068
L-cystathionine	-0.441713
dimethylglycine	0.817164
dihydrobiopterin	1.98493
sn-glycerol-3-phosphate	-0.105931
guanidinoacetate	-0.0677637
isocitrate	-0.295539
L-oleoylcarnitine	-0.11301
L-palmitoylcarnitine	-0.11301
1-pyrroline-5-carboxylate	-0.332487
spermidine	0.317184
stearoylcarnitine	-0.137787
3-carboxy-alpha-chromanol	-0.447957
2-aminomuconate semialdehyde	-0.50181
cis-aconitate	-0.316623
ophthalmate	-0.349227
N-acetyl-L-aspartate	-0.22157
N-acetyl-L-glutamate	-0.131327
L-2-aminoadipate	-0.344865
2-oxoadipate	-0.264622
4-hydroxyphenylpyruvate	-0.471318
kynurenine	-0.44521
4-hydroxy-2-quinolinecarboxylic acid	-0.433228
anthranilate	-0.412462
picolinic acid	-0.563001
3-hydroxyisobutyrate	-0.469965
N-acetylmethionine	-0.479173
fumarate	-0.136178
malate	-0.0758341
lauric acid	-1.17791
margaric acid	-1.0578
(10Z)-heptadecenoic acid	-0.918627
13,16,19-docosatrienoic acid	-0.573397
gamma-linolenate	-0.519906
adrenic acid	-0.730854
(4Z,7Z,10Z,13Z,16Z)-DPA	-0.826883
mead acid	-1.2001
azelaic acid	-1.21147
O-butanoylcarnitine	-0.423637
O-propanoylcarnitine	-0.102562
methylmalonate	-0.468399
sphingosine	-0.843215
allantoate	1.79155
quinolinate	-0.546901
threonate	-0.443795
2-arachidonoylglycerol	-0.629811
L-xylonate	-0.414935
4-methyl-2-oxopentanoate	-0.486546
ethanolamine-phosphate	0.374866
SM pool	1.00687
trans-4-hydroxy-L-proline	0.0814502
N6,N6,N6-trimethyl-L-lysine	-0.343529
(11Z,14Z)-eicosadienoic acid	-0.571058
pentadecylic acid	-1.21613
imidazole-4-acetate	-0.447337
phenylpyruvate	-0.488415
2-oxo-3-methylvalerate	-0.495111
3-methyl-2-oxobutyrate	-0.500147
alpha-hydroxyisocaproic acid	-0.509949
hypotaurine	-0.225561
5-oxoproline	0.0938656
carnosine	-0.0832693
3-phospho-D-glycerate	-0.396134
glucuronate	-0.114628
O-acetylcarnitine	-0.0650323
L-octanoylcarnitine	-0.334496
phosphocholine	1.81463
sphinganine	-0.72741
xanthosine	1.83664
allantoin	1.75735
(S)-dihydroorotate	0.827145
pseudouridine-5-phosphate	0.976776
biliverdin	0.172709
5-methylthioadenosine	-0.169934
D-gluconic acid	-0.290028
Neu5Ac	-0.109818
2,5-dihydroxybenzoate	-0.503808
gamma-butyrobetaine	-0.255675
N-acetylputrescine	-0.210838
eicosanoate	-0.785603
cis-erucic acid	-0.686971
9,10-hydroxyoctadec-12(Z)-enoate	-0.495069
stearidonic acid	-0.517332
(13Z,16Z)-docosadienoic acid	-0.653076
nonadecylic acid	-0.690587
histamine	-0.640886
phenethylamine	-0.508535
phenylacetate	-0.503847
4-coumarate	-0.509991
tyramine	-0.526639
vanillylmandelate	-0.563518
2-hydroxyphenylacetate	-0.486752
3-hydroxyanthranilate	-0.485505
5-hydroxyindoleacetate	-0.679311
putrescine	-0.306415
4-acetamidobutanoate	-0.260572
xanthine	1.85313
N-carbamoyl-L-aspartate	0.644772
5,6-Dihydrouracil	1.02047
dihydrothymine	0.668313

## Sheet: APAP_5h_MFA
TIMBR production scores from iRno model for 5 h post APAP treatment under metaboic flux analysis constraints
Note: Positive sign represents for increased metabolite and negative sign represents for decreased metabolite in plasma
Metabolite	TIMBR production socre
guanosine	1.19552
NAD+	0.565328
glutamate	-0.273535
tyramine-O-sulfate	-0.489967
H2O	-0.701123
progesterone	-0.177364
phenylacetylglycine	-0.672521
valeric acid	-3.29085
alanine	-0.861198
asparagine	0.455189
arginine	1.40555
citrulline	0.432717
UDP	0.894503
L-metanephrine	-0.652272
L-lactate	-0.579548
LTD4	-0.736252
glycerate	-0.730119
tyrosine	-0.712027
acetate	-0.310085
AKG	-0.44683
digalactosylceramidesulfate	-0.135619
prostaglandin E1	-0.782339
L-iduronic acid	1.27566
butyrate	-1.44407
serine	-0.821343
acetoacetate	-0.15529
(R)-3-hydroxybutanoate	0.058179
2-hydroxybutyrate	-0.638219
isocaproic-aldehyde	-0.159952
IV3NeuAc,III3Fuc-nLc4Cer	0.557573
fucosyl-galactosylgloboside	0.673391
retinoate	-0.686026
glycochenodeoxycholate	0.147624
GSH	-0.435045
inosine	1.0961
sialyl-Tn antigen	1.56902
taurochenodeoxycholate	0.312948
glucose-1,6-bisphosphate	0.258783
ethanolamine	-0.702161
bilirubin-bisglucuronoside	1.57348
bilirubin-monoglucuronoside	1.28524
cholate	0.0288331
deoxyribose	0.0762063
hypoxanthine	0.913363
thymine	0.667552
undecylic acid	-3.57222
acetylcholine	0.968608
bilirubin	0.901495
glycolipid	0.404896
guanine	1.0461
ribose	-0.533141
sphinganine-1-phosphate	-1.03996
taurine	0.192631
N-acetyl-D-mannosamine	0.741515
thiamin-P	-0.677141
adenosine	1.26571
corticosterone	-0.200508
deoxycytidine	0.532064
leukotriene E4	-0.73211
thromboxane A2	-0.760904
spermine	0.832595
VLDL	-0.413183
cysteine	-0.675518
NH3	-0.564589
urate	1.07631
sulfite	-0.0888404
phospholipids extracellular pool	-0.312093
4-aminobutyrate	-0.50545
D-alanine	0.0232334
estradiol-17beta 3-glucuronide	0.092006
L-dopa	-0.578929
cholesterol	0.0642808
prostaglandin E2	-0.823611
testosterone sulfate	-0.0240389
CO2	-0.787188
glycine	-0.779979
proline	-0.276385
choline	0.746796
mannose	0.359102
ascorbate	-0.39979
beta-alanine	-0.192719
AMP	1.53686
estrone-glucuronide	0.144141
globoside	0.347272
ribitol	-0.508963
thymidine	0.52791
creatinine	1.36049
core 8	1.29188
dolichol	1.7976
octanoic acid	-1.73177
aspartate	-0.18423
thiamin-PPP	-0.678888
dihydroneopterin	2.0405
fructose	0.221398
2-acetyl-1-alkyl-sn-glycero-3-phosphocholine	0.332916
type IIIAb	1.13987
ADP	1.4714
deoxyadenosine	1.30193
deoxyuridine	0.398697
GSSG	-0.400956
leukotriene A4	-0.73701
pyridoxal-phosphate	-0.677986
HDL	-0.447249
ornithine	-0.170365
noradrenaline	-0.711927
adrenaline	-0.723321
1-methylnicotinamide	-0.441784
heme	1.09176
chondroitin sulfate A (GalNAc4S-GlcA) proteoglycan	1.99866
chondroitin sulfate B - dermatan sulfate (IdoA2S-GalNAc4S) proteoglycan	2.18061
chondroitin sulfate C (GalNAc6S-GlcA) proteoglycan	2.12561
chondroitin sulfate D (GlcNAc6S-GlcA2S) proteoglycan	2.23059
chondroitin sulfate E (GalNAc4,6diS-GlcA) proteoglycan	2.26515
ADP-ribose	1.52184
leukotriene F4	-0.73409
1-organyl-2-lyso-sn-glycero-3-phosphocholine	0.293547
D-xylose	-0.386505
5-methyl-THF	-0.68175
sialyl(2,3)-sialyl(2,6)-galactosylgloboside	1.05698
adenine	0.985825
ADP-ribose-2-phosphate	1.5227
1-alkyl-2-lysoglycerol-3-phosphocholine	0.290074
CMP	1.11604
creatine	1.35288
L-carnitine	-0.436941
deoxyinosine	1.30215
dopamine-3-O-sulfate	-0.476706
III3Fuc-nLc6Cer	0.704291
6-deoxy-L-galactose	1.22237
GD1beta	0.786393
(5-L-glutamyl)-L-amino acid	0.14607
GD1c	0.729769
betaine	0.757457
GP1calpha	1.13342
GQ1b	1.08047
leukotriene B4	-0.736626
nicotinamide	-0.480587
sphingosine-1-phosphate	-1.14139
uracil	0.332409
uridine	0.444859
spermine dialdehyde	-0.289598
xanthurenate	-0.631026
n5m2masn	2.02688
albumin	0.737434
HDL remnant	-0.41383
propanoate	-0.232019
hexanoic acid	-1.75872
heptylic acid	-3.45792
nonanoic acid	-3.51755
decanoic acid	-2.03307
glucose	0.324102
glutamine	0.392041
sulfate	-0.361182
HCO3-	-0.850934
glycerol	-0.679893
methylimidazoleacetic acid	-0.266447
dopamine	-0.650217
5-hydroxy-L-tryptophan	-0.516353
H2S	-0.689975
heparan sulfate proteoglycan	2.3345
keratan sulfate I	2.07119
keratan sulfate I, degradation product 1	2.07078
keratan sulfate II (core 2-linked)	2.1503
keratan sulfate II (core 4-linked)	2.15911
hyaluronate	1.99003
hyaluronan biosynthesis, precursor 1	1.00922
de-Fuc form of PA6	1.97855
PA6	1.97972
(GlcNAc)5 (Man)3 (Asn)1	1.99868
disialyl-T antigen	2.25143
sarcosine	0.240554
galactose	0.0106125
nicotinate	-0.732493
oxalate	-1.11927
13-cis-retinoyl-glucuronide	-0.686107
(24R)-24,25-dihydroxycalciol	0.0733607
calcidiol	0.073633
2-methylcitrate	0.281979
3,4-dihydroxyphenylethyleneglycol	-0.719726
cGMP	1.54202
L-3-amino-isobutanoate	-0.635265
D-3-amino-isobutanoate	0.297378
4-hydroxyphenylacetate	-0.669782
4-pyridoxate	-0.682899
5-alpha-dihydrotestosterone	-0.195426
5alpha-dihydrotestosterone-glucuronide	0.186126
5alpha-dihydrotestosterone-sulfate	-0.192761
6beta-hydroxytestosterone	-0.173116
acetaldehyde	-0.514998
type III A glycolipid	1.00869
sialyl(1,3)-sialyl(2,6)-galactosylgloboside	1.05982
3,8-LD1	0.714634
disialylgalactosylgloboside	1.07599
VI3NeuAc-nLc6Cer	0.791846
aldosterone	-0.340866
androsterone	-0.208486
androsterone-glucuronide	0.183239
20alpha-hydroxy-4-pregnen-3-one	-0.15495
cAMP	1.43483
calcitroic acid	-0.0498387
cys-gly	-0.50177
glycocholate	0.0673906
taurocholate	0.217815
CO	0.898884
cytidine	0.638655
dehydroascorbic acid	-0.393835
estradiol-17beta	-0.239856
lacto-N-fucopentaosyl-III-ceramide	0.290463
gal-glcnac-gal-globoside	0.912051
galfuc12gal14acglcgalgluside heparan sulfate	0.473946
galgalgalthcrm heparan sulfate	0.502083
GP1c	1.14237
GQ1balpha	1.07523
4-hydroxy-17beta-estradiol	-0.245499
inositol	-0.0831203
leukotriene C4	-0.733097
3-mercaptolactate-cysteine-disulfide	-0.642985
methylglyoxal	-0.20339
9-O-acetylated-GD3	0.431215
9-O-acetylated-GT3	0.682186
[protein]-L-lysine	-0.669705
phenylacetylglutamine	-0.660288
(S)-3-sulfolactate	0.445009
serotonin	-0.571805
THF	-0.675802
testosterone	-0.226607
testosterone glucuronide	0.238826
UMP	0.954871
urea	0.992293
UTP	0.831492
vitamin D3	0.0680798
12-hydroxydodecanoic acid	-1.97655
14-hydroxytetradecanoic acid	-1.78011
16-hydroxyhexadecanoic acid	-1.52893
19-hydroxytestosterone	-0.228859
hyodeoxycholate	0.445579
glycodeoxycholate	0.259265
5-L-gamma-glutamyl	-0.472023
agmatine	0.892925
G00022	2.03732
G00032	1.90548
G00086	1.11898
orotate	0.341683
homovanillate	-0.669718
G00079	1.02134
G00082	0.941422
G00083	0.83982
coproporphyrin I	1.5112
coproporphyrin III	1.50987
glcnac-alpha-1,4-core 2	2.19159
3-deoxy-D-glycero-D-galacto-2-nonulosonic acid	0.12687
eumelanin	-0.669925
core 5	1.58507
core 7	1.58507
4-hydroxyretinoic acid	-0.683655
glycogen	0.0528002
NEFA blood pool out	-1.17396
lactose	0.966878
pyruvate	-0.750472
xylitol	-0.470636
L-arabitol	-0.509059
cortisol	-0.26223
deoxyguanosine	1.44079
formate	-0.114772
GT1a	0.949922
NO	-0.208789
norepinephrine sulfate	-0.616973
retinoyl-glucuronide	-0.67838
D-glucitol	0.140253
V3(NeuAc)2-Gb5Cer	1.03971
alpha-muricholic acid	0.0741678
beta-muricholic acid	0.0717571
chenodeoxycholic acid	0.103421
ursodeoxycholate	0.314435
tauroursodeoxycholate	0.579852
deoxycholic acid	0.21916
tauro-alpha-muricholic acid	0.336858
omega-muricholic acid	0.332382
lithocholate	0.314435
taurodeoxycholate	0.421349
taurohyocholic acid	0.537972
glycohyocholic acid	0.422337
glycohyodeoxycholic acid	0.504251
glycoursodeoxycholate	0.539362
hyocholic acid	0.314435
tauro-omega-muricholic acid	0.54879
tauro-beta-muricholic acid	0.333869
murideoxycholic acid	0.449818
vitamin C	-0.390266
palmitate	-1.42152
protein	0.909887
free essential amino acid	-0.682285
free nonessential amino acid	-0.426236
intracellular bile acid	0.213288
glycogen storage	0.0517035
membrane lipid	-0.558029
tauro-hyodeoxycholic acid	0.619076
misc biomass metabolite	-0.338334
serum bile acid	0.0610768
DNA demand [c] (fwd)	1.15798
RNA demand [c] (fwd)	1.29189
cholesterol-ester pool	-0.44779
Neu5Gc	0.355621
oleate	-0.882206
stearate	-1.09534
arachidonate	-0.748376
cis-vaccenic acid	-1.20212
palmitolate	-1.48321
DHA	-0.733276
DPA	-0.730227
EPA	-0.725122
myristic acid	-1.7172
dihomo-gamma-linolenate	-0.72509
(S)-2-aminobutanoate	-0.610291
2-hydroxyglutarate	-0.364054
4-hydroxyphenyllactate	-0.710076
3-ureidopropionate	0.708124
argininosuccinate	0.782476
L-cystathionine	-0.624184
dimethylglycine	0.111959
dihydrobiopterin	1.76761
sn-glycerol-3-phosphate	-0.288203
guanidinoacetate	0.819855
isocitrate	0.207417
L-oleoylcarnitine	-0.415945
L-palmitoylcarnitine	-0.554841
1-pyrroline-5-carboxylate	-0.392437
spermidine	0.286971
stearoylcarnitine	-0.580334
3-carboxy-alpha-chromanol	-0.627465
2-aminomuconate semialdehyde	-0.771803
cis-aconitate	-0.13505
ophthalmate	-0.526838
N-acetyl-L-aspartate	-0.0390027
N-acetyl-L-glutamate	-0.350842
L-2-aminoadipate	-0.703864
2-oxoadipate	-0.736286
4-hydroxyphenylpyruvate	-0.674658
kynurenine	-0.644233
4-hydroxy-2-quinolinecarboxylic acid	-0.593418
anthranilate	-0.744585
picolinic acid	-0.722844
3-hydroxyisobutyrate	-0.571195
N-acetylmethionine	-0.715301
fumarate	-0.324858
malate	-0.198774
lauric acid	-1.81384
margaric acid	-3.35901
(10Z)-heptadecenoic acid	-3.28592
13,16,19-docosatrienoic acid	-0.700272
gamma-linolenate	-0.72383
adrenic acid	-0.768776
(4Z,7Z,10Z,13Z,16Z)-DPA	-0.828405
mead acid	-1.06338
azelaic acid	-3.32148
O-butanoylcarnitine	-0.151888
O-propanoylcarnitine	-0.38462
methylmalonate	-0.547965
sphingosine	-1.16268
allantoate	0.962679
quinolinate	-0.709935
threonate	-0.531562
2-arachidonoylglycerol	-0.754709
L-xylonate	-0.466431
4-methyl-2-oxopentanoate	-0.704642
ethanolamine-phosphate	-0.241155
SM pool	-0.194536
trans-4-hydroxy-L-proline	0.0448105
N6,N6,N6-trimethyl-L-lysine	-0.49858
(11Z,14Z)-eicosadienoic acid	-0.709188
pentadecylic acid	-3.47803
imidazole-4-acetate	-0.858139
phenylpyruvate	-0.676765
2-oxo-3-methylvalerate	-0.699091
3-methyl-2-oxobutyrate	-0.69961
alpha-hydroxyisocaproic acid	-0.741167
hypotaurine	-0.0360735
5-oxoproline	-0.103925
carnosine	-0.152033
3-phospho-D-glycerate	-0.483443
glucuronate	-0.134058
O-acetylcarnitine	-0.339726
L-octanoylcarnitine	-0.24952
phosphocholine	0.789579
sphinganine	-1.06431
xanthosine	1.29412
allantoin	0.944608
(S)-dihydroorotate	0.37631
pseudouridine-5-phosphate	0.809807
biliverdin	0.935117
5-methylthioadenosine	-0.424807
D-gluconic acid	-0.474772
Neu5Ac	0.548553
2,5-dihydroxybenzoate	-0.711693
gamma-butyrobetaine	-0.484725
N-acetylputrescine	-0.0316938
eicosanoate	-0.89378
cis-erucic acid	-0.748472
9,10-hydroxyoctadec-12(Z)-enoate	-0.686138
stearidonic acid	-0.713532
(13Z,16Z)-docosadienoic acid	-0.721543
nonadecylic acid	-2.83679
histamine	-0.803514
phenethylamine	-0.680223
phenylacetate	-0.68273
4-coumarate	-0.754328
tyramine	-0.662138
vanillylmandelate	-0.752593
2-hydroxyphenylacetate	-0.679365
3-hydroxyanthranilate	-0.742069
5-hydroxyindoleacetate	-0.600028
putrescine	-0.409588
4-acetamidobutanoate	-0.2377
xanthine	1.18164
N-carbamoyl-L-aspartate	0.545662
5,6-Dihydrouracil	0.859509
dihydrothymine	0.841318

## Sheet: APAP_10h_MFA
TIMBR production scores from iRno model for 10 h post APAP treatment under metabolic flux analysis constraints
Note: Positive sign represents increased metabolite and negative sign represents for decreased metabolite in plasma
Metabolite	TIMBR production socre
guanosine	1.73174
NAD+	0.656571
glutamate	-0.204263
tyramine-O-sulfate	-0.46152
H2O	-0.337228
progesterone	-2.11017
phenylacetylglycine	-0.507087
valeric acid	-1.31838
alanine	-0.323267
asparagine	0.845011
arginine	0.769735
citrulline	-0.0172335
UDP	1.11332
L-metanephrine	-0.512873
L-lactate	-0.583207
LTD4	-0.568678
glycerate	-0.522856
tyrosine	-0.515129
acetate	-0.321302
AKG	-0.176196
digalactosylceramidesulfate	0.767086
prostaglandin E1	-0.370052
L-iduronic acid	1.89478
butyrate	-0.691337
serine	0.210958
acetoacetate	-0.100033
(R)-3-hydroxybutanoate	-0.105754
2-hydroxybutyrate	-0.524341
isocaproic-aldehyde	-2.11677
IV3NeuAc,III3Fuc-nLc4Cer	0.942271
fucosyl-galactosylgloboside	1.02065
retinoate	-0.475935
glycochenodeoxycholate	-1.52697
GSH	-0.218564
inosine	2.0133
sialyl-Tn antigen	0.827347
taurochenodeoxycholate	-1.19566
glucose-1,6-bisphosphate	0.262239
ethanolamine	0.0810693
bilirubin-bisglucuronoside	0.53802
bilirubin-monoglucuronoside	0.272588
cholate	-1.33574
deoxyribose	0.131882
hypoxanthine	2.15778
thymine	1.31263
undecylic acid	-1.12014
acetylcholine	1.94052
bilirubin	0.122612
glycolipid	0.902672
guanine	1.91423
ribose	-0.348596
sphinganine-1-phosphate	-0.70176
taurine	0.202348
N-acetyl-D-mannosamine	0.405988
thiamin-P	-0.472756
adenosine	2.05388
corticosterone	-1.94809
deoxycytidine	1.47107
leukotriene E4	-0.583703
thromboxane A2	-0.643181
spermine	1.11509
VLDL	-0.146568
cysteine	-0.444639
NH3	-0.308383
urate	2.39201
sulfite	0.0554057
phospholipids extracellular pool	-0.138636
4-aminobutyrate	-0.104833
D-alanine	0.934799
estradiol-17beta 3-glucuronide	-0.741045
L-dopa	-0.479853
cholesterol	-1.07963
prostaglandin E2	-0.435906
testosterone sulfate	-1.56263
CO2	-0.636644
glycine	-0.329261
proline	-0.0983594
choline	1.87573
mannose	0.520391
ascorbate	-0.200225
beta-alanine	-0.2355
AMP	2.04277
estrone-glucuronide	-0.918029
globoside	0.9174
ribitol	-0.358548
thymidine	1.31159
creatinine	0.903309
core 8	0.793133
dolichol	0.686502
octanoic acid	-0.936165
aspartate	-0.169175
thiamin-PPP	-0.470774
dihydroneopterin	2.14008
fructose	0.211823
2-acetyl-1-alkyl-sn-glycero-3-phosphocholine	1.42001
type IIIAb	1.17707
ADP	2.02626
deoxyadenosine	2.16819
deoxyuridine	1.21573
GSSG	-0.20514
leukotriene A4	-0.62913
pyridoxal-phosphate	-0.469789
HDL	0.101141
ornithine	-0.233352
noradrenaline	-0.550446
adrenaline	-0.539071
1-methylnicotinamide	-0.177616
heme	0.118426
chondroitin sulfate A (GalNAc4S-GlcA) proteoglycan	1.81707
chondroitin sulfate B - dermatan sulfate (IdoA2S-GalNAc4S) proteoglycan	1.74025
chondroitin sulfate C (GalNAc6S-GlcA) proteoglycan	1.66558
chondroitin sulfate D (GlcNAc6S-GlcA2S) proteoglycan	1.77544
chondroitin sulfate E (GalNAc4,6diS-GlcA) proteoglycan	1.82914
ADP-ribose	1.86052
leukotriene F4	-0.576841
1-organyl-2-lyso-sn-glycero-3-phosphocholine	1.4423
D-xylose	-0.26724
5-methyl-THF	-0.476704
sialyl(2,3)-sialyl(2,6)-galactosylgloboside	1.08971
adenine	2.19399
ADP-ribose-2-phosphate	1.83755
1-alkyl-2-lysoglycerol-3-phosphocholine	1.44486
CMP	1.22721
creatine	0.927138
L-carnitine	-0.126687
deoxyinosine	2.03428
dopamine-3-O-sulfate	-0.469454
III3Fuc-nLc6Cer	0.939276
6-deoxy-L-galactose	1.91037
GD1beta	0.992142
(5-L-glutamyl)-L-amino acid	0.533909
GD1c	0.991852
betaine	1.64601
GP1calpha	1.30779
GQ1b	1.21187
leukotriene B4	-0.632394
nicotinamide	-0.327876
sphingosine-1-phosphate	-0.780572
uracil	1.47782
uridine	1.30257
spermine dialdehyde	-0.13915
xanthurenate	-0.478126
n5m2masn	1.65998
albumin	0.69057
HDL remnant	0.730999
propanoate	-0.573921
hexanoic acid	-1.01666
heptylic acid	-1.28142
nonanoic acid	-1.20087
decanoic acid	-1.42423
glucose	0.244151
glutamine	0.0222908
sulfate	-0.221641
HCO3-	-0.65678
glycerol	-0.471343
methylimidazoleacetic acid	0.0561181
dopamine	-0.548436
5-hydroxy-L-tryptophan	-0.524455
H2S	-0.435089
heparan sulfate proteoglycan	1.84868
keratan sulfate I	1.70654
keratan sulfate I, degradation product 1	1.70706
keratan sulfate II (core 2-linked)	1.61937
keratan sulfate II (core 4-linked)	1.63732
hyaluronate	1.08672
hyaluronan biosynthesis, precursor 1	0.590702
de-Fuc form of PA6	1.6802
PA6	1.67864
(GlcNAc)5 (Man)3 (Asn)1	1.72047
disialyl-T antigen	1.47409
sarcosine	0.540681
galactose	0.127515
nicotinate	-0.543478
oxalate	-0.951171
13-cis-retinoyl-glucuronide	-0.462128
(24R)-24,25-dihydroxycalciol	-1.04477
calcidiol	-1.03853
2-methylcitrate	0.010867
3,4-dihydroxyphenylethyleneglycol	-0.560991
cGMP	2.20308
L-3-amino-isobutanoate	-0.470411
D-3-amino-isobutanoate	0.254936
4-hydroxyphenylacetate	-0.512591
4-pyridoxate	-0.476991
5-alpha-dihydrotestosterone	-1.96421
5alpha-dihydrotestosterone-glucuronide	-0.922835
5alpha-dihydrotestosterone-sulfate	-1.93774
6beta-hydroxytestosterone	-1.87382
acetaldehyde	-0.330316
type III A glycolipid	1.00792
sialyl(1,3)-sialyl(2,6)-galactosylgloboside	1.09262
3,8-LD1	0.987587
disialylgalactosylgloboside	1.09655
VI3NeuAc-nLc6Cer	0.99064
aldosterone	-1.90693
androsterone	-1.9895
androsterone-glucuronide	-0.978235
20alpha-hydroxy-4-pregnen-3-one	-2.11677
cAMP	2.17194
calcitroic acid	-1.0517
cys-gly	-0.217954
glycocholate	-1.44012
taurocholate	-1.1279
CO	0.122612
cytidine	1.46408
dehydroascorbic acid	-0.259604
estradiol-17beta	-1.87426
lacto-N-fucopentaosyl-III-ceramide	0.908646
gal-glcnac-gal-globoside	1.01104
galfuc12gal14acglcgalgluside heparan sulfate	0.9626
galgalgalthcrm heparan sulfate	1.09643
GP1c	1.30455
GQ1balpha	1.21805
4-hydroxy-17beta-estradiol	-1.80431
inositol	0.00858058
leukotriene C4	-0.563676
3-mercaptolactate-cysteine-disulfide	-0.418051
methylglyoxal	0.0176084
9-O-acetylated-GD3	1.10095
9-O-acetylated-GT3	1.15101
[protein]-L-lysine	-0.483548
phenylacetylglutamine	-0.499566
(S)-3-sulfolactate	0.578965
serotonin	-0.711299
THF	-0.475699
testosterone	-2.00608
testosterone glucuronide	-0.964098
UMP	1.16435
urea	0.510695
UTP	1.12174
vitamin D3	-1.02557
12-hydroxydodecanoic acid	-1.30068
14-hydroxytetradecanoic acid	-1.31616
16-hydroxyhexadecanoic acid	-1.3331
19-hydroxytestosterone	-1.93718
hyodeoxycholate	-1.16425
glycodeoxycholate	-0.795449
5-L-gamma-glutamyl	-0.251084
agmatine	0.0841619
G00022	1.66836
G00032	0.989986
G00086	1.05651
orotate	0.777112
homovanillate	-0.545485
G00079	1.11153
G00082	0.947161
G00083	1.00439
coproporphyrin I	0.293288
coproporphyrin III	0.305551
glcnac-alpha-1,4-core 2	1.20469
3-deoxy-D-glycero-D-galacto-2-nonulosonic acid	-0.0938388
eumelanin	-0.514284
core 5	0.92338
core 7	0.92338
4-hydroxyretinoic acid	-0.474744
glycogen	-0.117803
NEFA blood pool out	-1.01214
lactose	0.607827
pyruvate	-0.469281
xylitol	-0.220101
L-arabitol	-0.214541
cortisol	-1.95908
deoxyguanosine	2.04038
formate	-0.016919
GT1a	1.09998
NO	-0.144024
norepinephrine sulfate	-0.519181
retinoyl-glucuronide	-0.454354
D-glucitol	0.130263
V3(NeuAc)2-Gb5Cer	1.01863
alpha-muricholic acid	-1.68322
beta-muricholic acid	-1.67813
chenodeoxycholic acid	-1.61468
ursodeoxycholate	-1.19701
tauroursodeoxycholate	-0.653991
deoxycholic acid	-1.1291
tauro-alpha-muricholic acid	-1.18788
omega-muricholic acid	-1.18403
lithocholate	-1.19701
taurodeoxycholate	-0.445426
taurohyocholic acid	-0.582792
glycohyocholic acid	-0.887954
glycohyodeoxycholic acid	-0.823076
glycoursodeoxycholate	-0.859478
hyocholic acid	-1.19701
tauro-omega-muricholic acid	-0.565231
tauro-beta-muricholic acid	-1.18531
murideoxycholic acid	-1.21947
vitamin C demand	-0.189463
palmitate	-1.10756
protein demand	0.945697
free essential amino acid demand	-0.47498
free nonessential amino acid demand	-0.30225
intracellular bile acid demand	-1.33942
glycogen storage demand	-0.0794284
membrane lipid demand	-0.275366
tauro-hyodeoxycholic acid	-0.52567
misc biomass metabolite demand	-0.155873
serum bile acid demand	-1.47681
DNA demand [c]	1.27352
RNA demand [c]	1.55657
cholesterol-ester pool	0.099127
Neu5Gc	-0.193413
oleate	-0.424112
stearate	-0.852967
arachidonate	-0.644416
cis-vaccenic acid	-1.04253
palmitolate	-1.16445
DHA	-0.623957
DPA	-0.624373
EPA	-0.584415
myristic acid	-1.3151
dihomo-gamma-linolenate	-0.599627
(S)-2-aminobutanoate	-0.488301
2-hydroxyglutarate	0.241068
4-hydroxyphenyllactate	-0.485804
3-ureidopropionate	0.853916
argininosuccinate	0.45068
L-cystathionine	-0.441713
dimethylglycine	0.817164
dihydrobiopterin	1.98493
sn-glycerol-3-phosphate	-0.105931
guanidinoacetate	-0.0677637
isocitrate	-0.295539
L-oleoylcarnitine	-0.11301
L-palmitoylcarnitine	-0.11301
1-pyrroline-5-carboxylate	-0.332487
spermidine	0.317184
stearoylcarnitine	-0.137787
3-carboxy-alpha-chromanol	-0.447957
2-aminomuconate semialdehyde	-0.50181
cis-aconitate	-0.316623
ophthalmate	-0.349227
N-acetyl-L-aspartate	-0.22157
N-acetyl-L-glutamate	-0.131327
L-2-aminoadipate	-0.344865
2-oxoadipate	-0.264622
4-hydroxyphenylpyruvate	-0.471318
kynurenine	-0.44521
4-hydroxy-2-quinolinecarboxylic acid	-0.433228
anthranilate	-0.412462
picolinic acid	-0.563001
3-hydroxyisobutyrate	-0.469965
N-acetylmethionine	-0.479173
fumarate	-0.136178
malate	-0.0758341
lauric acid	-1.17791
margaric acid	-1.0578
(10Z)-heptadecenoic acid	-0.918627
13,16,19-docosatrienoic acid	-0.573397
gamma-linolenate	-0.519906
adrenic acid	-0.730854
(4Z,7Z,10Z,13Z,16Z)-DPA	-0.826883
mead acid	-1.2001
azelaic acid	-1.21147
O-butanoylcarnitine	-0.423637
O-propanoylcarnitine	-0.102562
methylmalonate	-0.468399
sphingosine	-0.843215
allantoate	1.79155
quinolinate	-0.546901
threonate	-0.443795
2-arachidonoylglycerol	-0.629811
L-xylonate	-0.414935
4-methyl-2-oxopentanoate	-0.486546
ethanolamine-phosphate	0.374866
SM pool	1.00687
trans-4-hydroxy-L-proline	0.0814502
N6,N6,N6-trimethyl-L-lysine	-0.343529
(11Z,14Z)-eicosadienoic acid	-0.571058
pentadecylic acid	-1.21613
imidazole-4-acetate	-0.447337
phenylpyruvate	-0.488415
2-oxo-3-methylvalerate	-0.495111
3-methyl-2-oxobutyrate	-0.500147
alpha-hydroxyisocaproic acid	-0.509949
hypotaurine	-0.225561
5-oxoproline	0.0938656
carnosine	-0.0832693
3-phospho-D-glycerate	-0.396134
glucuronate	-0.114628
O-acetylcarnitine	-0.0650323
L-octanoylcarnitine	-0.334496
phosphocholine	1.81463
sphinganine	-0.72741
xanthosine	1.83664
allantoin	1.75735
(S)-dihydroorotate	0.827145
pseudouridine-5-phosphate	0.976776
biliverdin	0.172709
5-methylthioadenosine	-0.169934
D-gluconic acid	-0.290028
Neu5Ac	-0.109818
2,5-dihydroxybenzoate	-0.503808
gamma-butyrobetaine	-0.255675
N-acetylputrescine	-0.210838
eicosanoate	-0.785603
cis-erucic acid	-0.686971
9,10-hydroxyoctadec-12(Z)-enoate	-0.495069
stearidonic acid	-0.517332
(13Z,16Z)-docosadienoic acid	-0.653076
nonadecylic acid	-0.690587
histamine	-0.640886
phenethylamine	-0.508535
phenylacetate	-0.503847
4-coumarate	-0.509991
tyramine	-0.526639
vanillylmandelate	-0.563518
2-hydroxyphenylacetate	-0.486752
3-hydroxyanthranilate	-0.485505
5-hydroxyindoleacetate	-0.679311
putrescine	-0.306415
4-acetamidobutanoate	-0.260572
xanthine	1.85313
N-carbamoyl-L-aspartate	0.644772
5,6-Dihydrouracil	1.02047
dihydrothymine	0.668313

## Sheet: Concordance_pathwaylevel
Note: List of metabolites selected based on the integrated metabolic network model analysis and pathway enrichment analysis based on signifcance of enrichment FDR < 0.1
Pathway	Metabolites	APAP
		10 h
		Data	Model
Purine and Pyrimidine Metabolism	allantoate	-0.78	0.7
	3-ureidopropionate	1.1	0.32
	cytidine	0.99	1.2
	uracil	0.51	0.7
	deoxyuridine	-0.51	0.87
	inosine	-2.12	0.85
	beta-alanine	0.58	-0.59
	AMP	-0.92	1.4
	deoxycytidine	-0.51	1.3
Creatine and Polyamine Metabolism	creatine	0.130334	0.11
	guanidinoacetate	-0.236572	-0.44
	spermine	0.338456	0.78
	spermidine	0.332438	0.2
Pyruvate Metabolism	glucose	0.19	-1
	pyruvate	0.44	-0.86
	glycerate	-0.29	-1
Tryptophan Metabolism	xanthurenate	1.6	-0.98
Cysteine and Methionine Metabolism	L-cystathionine	-0.200659	-0.76
	cysteine	-0.167491	-0.74
	N-acetylmethionine	-0.0809219	-0.73
Glycerolipid Metabolism	sn-glycerol-3-phosphate	-0.6	-0.26
Glycine, Serine and Threonine Metabolism	glycine	-0.107905	-1.11
	dimethylglycine	0.10721	0.6
	serine	-0.124939	-0.63
Glutathione and Co-factor Metabolism	oxidized glutathione	-0.346787	-0.82
	ophthalmic acid	0.902003	-0.86
	nicotinamide	-0.180456	-0.78
Phospholipid Metabolism	choline	0.29	1.3
	phosphoethanolamine	0.4	-0.99
Citrate cycle	cis-aconitate	-0.2	-0.88
Arginine and Proline Metabolism	arginine	-0.0809219	0.18
	proline	-0.102373	-0.43
	citrulline	-0.0604807	-0.72
	argininosuccinate	-0.107905	-0.36
	ornithine	-0.19382	-0.74
	trans-4-hydroxy-L-proline	-0.21467	-0.55

## Sheet: List of potential metabolites
Note: List of metabolites selected based on the integrated metabolic network model analysis and pathway enrichment analysis
Pathway	Metabolites
Purine and Pyrimidine Metabolism	inosine
	allantoate
	adenosine
	AMP
	uracil
	deoxyuridine
	3-ureidopropionate
	beta-alanine
	cytidine
	deoxycytidine
Creatine and Polyamine Metabolism	creatine
	guanidinoacetate
	spermine
	spermidine
Pyruvate Metabolism	glucose
	pyruvate
	glycerate
Tryptophan Metabolism	xanthurenate
Cysteine and Methionine Metabolism	L-cystathionine
	cysteine
	N-acetylmethionine
Glycerolipid Metabolism	sn-glycerol-3-phosphate
Glycine, Serine and Threonine Metabolism	glycine
	dimethylglycine
	serine
	betaine
	threonine
Glutathione Metabolism	oxidized glutathione
	5-oxoproline
	ophthalmic acid
	nicotinamide
Phospholipid Metabolism	choline
	acetylcholine
	phosphoethanolamine
Citrate cycle	cis-aconitate
Arginine and Proline Metabolism	arginine
	proline
	citrulline
	argininosuccinate
	ornithine
	trans-4-hydroxy-L-proline
	homoarginine
	homocitrulline
	N-acetyl arginine
